# Supplementary material for: Cortical structural changes of morphometric similarity network in early-onset schizophrenia correlate with specific transcriptional expression patterns
Source: BMC Med. 2023 Dec 5;21:479. doi: 10.1186/s12916-023-03201-1 (PMC10696871; doi:10.1186/s12916-023-03201-1)
Supplement: Supplementary file 2 — Additional file 2: Table. S1-S10. Table S1. The GWAS summary datasets of six psychiatric disorders from FinnGen R9 database. Table. S2. Regions showing abnormal MSN strength in EOS1 and EOS2 subtype. Table. S3. Pearson’s correlation analysis between PANSS score and abnormal MSN strength in EOS1 and EOS2 subtype. Table. S4. Results of PLS1 scores and case-control t-values in EOS1 and EOS2 subtype. Table. S5. Gene list of PLS1+ and PLS- genes in EOS1 and EOS2 subtype. Table. S6. The expression levels and spatial correlation of 69 overlapped SCZ-related genes. Table. S7. The DGEs of six mental disorders from published study. Table. S8. Results of GO and KEGG enrichment for PLS1+ and PLS1- genes in different EOS subtypes. Table. S9. Results of ssGSEA scores for different cells. Table. S10. Results of cellular overlapped genes with PLS1+ and PLS1- genes in different EOS subtypes. [file 12916_2023_3201_MOESM2_ESM.xlsx]

## Sheet: Table. S1
Table. S1. The GWAS summary datasets of six psychiatric disorders from FinnGen R9 database
Disease	ID	nCase	nControl	Download
AAD	Finngen_R9_KRA_PSY_ALCOH_EXMORE	4859	277526	https://storage.googleapis.com/finngen-public-data-r9/summary_stats/finngen_R9_KRA_PSY_ALCOH_EXMORE.gz
MDD	Finngen_R9_F5_DEPRESSIO	43280	329192	https://storage.googleapis.com/finngen-public-data-r9/summary_stats/finngen_R9_F5_DEPRESSIO.gz
SCZ	Finngen_R9_F5_SCHZPHR	6515	364160	https://storage.googleapis.com/finngen-public-data-r9/summary_stats/finngen_R9_F5_SCHZPHR.gz
BD	Finngen_R9_F5_BIPO	7006	329192	https://storage.googleapis.com/finngen-public-data-r9/summary_stats/finngen_R9_F5_BIPO.gz
ASD	Finngen_R9_KRA_PSY_AUTISM_EXMORE	564	277526	https://storage.googleapis.com/finngen-public-data-r9/summary_stats/finngen_R9_KRA_PSY_AUTISM_EXMORE.gz
IBD	Finngen_R9_K11_IBD_STRICT	7625	369652	https://storage.googleapis.com/finngen-public-data-r9/summary_stats/finngen_R9_K11_IBD_STRICT.gz

## Sheet: Table. S2
Table. S2a. Regions showing abnormal MSN strength in EOS1 and EOS2 subtype												Table. S2b. Abnormal MSN strength between EOS1 and EOS2 subtype
EOS1 subtype						EOS2 subtype						EOS1 subtype vs EOS2 subtype
	x	y	z	Region	t		x	y	z	Region	t		x	y	z	Region	t
1	-56.4036	-40.1527	1.70888	lh_bankssts_part1'	-5.10889	218	6.49747	-29.4781	59.2155	rh_paracentral_part3	4.01738	1	-56.4036	-40.1527	1.70888	lh_bankssts_part1'	-6.48603
2	-53.1405	-49.843	8.26456	lh_bankssts_part2'	-4.17739	267	10.9319	61.3908	5.93187	rh_superiorfrontal_part2	-4.65082	3	-5.00168	20.6459	25.7334	lh_caudalanteriorcingulate_part1'	-4.22148
8	-8.60913	-73.3601	17.0952	lh_cuneus_part1'	5.865							5	-31.9581	2.1466	51.2691	lh_caudalmiddlefrontal_part2'	-6.1715
9	-5.3042	-87.1022	19.3235	lh_cuneus_part2'	5.84037							6	-38.795	12.5848	33.2786	lh_caudalmiddlefrontal_part3'	-5.21883
10	-24.0108	-5.86141	-32.8266	lh_entorhinal_part1'	5.1079							7	-39.7151	11.3414	48.8464	lh_caudalmiddlefrontal_part4'	-4.6595
11	-30.2377	-46.4936	-17.4524	lh_fusiform_part1'	-4.10512							8	-8.60913	-73.3601	17.0952	lh_cuneus_part1'	5.3425
24	-43.614	-6.01657	-40.1492	lh_inferiortemporal_part1'	-4.82998							9	-5.3042	-87.1022	19.3235	lh_cuneus_part2'	7.90447
32	-24.9092	-92.3005	14.1862	lh_lateraloccipital_part1'	4.5554							32	-24.9092	-92.3005	14.1862	lh_lateraloccipital_part1'	7.52504
34	-14.7447	-99.8267	8.84392	lh_lateraloccipital_part3'	5.66489							34	-14.7447	-99.8267	8.84392	lh_lateraloccipital_part3'	9.96599
36	-16.5331	-100.146	-6.04611	lh_lateraloccipital_part5'	5.91468							36	-16.5331	-100.146	-6.04611	lh_lateraloccipital_part5'	10.845
37	-34.8357	-84.6104	-14.469	lh_lateraloccipital_part6'	3.88972							37	-34.8357	-84.6104	-14.469	lh_lateraloccipital_part6'	6.7429
38	-28.7019	-89.4111	2.43519	lh_lateraloccipital_part7'	5.61144							38	-28.7019	-89.4111	2.43519	lh_lateraloccipital_part7'	7.77595
39	-24.4681	-93.3623	-13.9275	lh_lateraloccipital_part8'	5.78844							39	-24.4681	-93.3623	-13.9275	lh_lateraloccipital_part8'	10.4827
44	-28.8641	25.3844	-12.5465	lh_lateralorbitofrontal_part4'	-3.98247							40	-35.4353	-89.1906	-3.73258	lh_lateraloccipital_part9'	4.60417
45	-23.0784	-62.5994	-8.50073	lh_lingual_part1'	4.10937							44	-28.8641	25.3844	-12.5465	lh_lateralorbitofrontal_part4'	-6.27036
46	-6.55958	-88.4072	-8.04525	lh_lingual_part2'	6.40762							45	-23.0784	-62.5994	-8.50073	lh_lingual_part1'	4.77694
47	-16.8995	-52.5153	-6.00279	lh_lingual_part3'	5.18553							46	-6.55958	-88.4072	-8.04525	lh_lingual_part2'	11.5541
48	-6.98007	-76.6495	-1.66237	lh_lingual_part4'	6.6587							47	-16.8995	-52.5153	-6.00279	lh_lingual_part3'	8.98988
49	-14.7225	-63.3399	0.894866	lh_lingual_part5'	6.79433							48	-6.98007	-76.6495	-1.66237	lh_lingual_part4'	11.8834
50	-15.8342	-74.5415	-9.20305	lh_lingual_part6'	6.40009							49	-14.7225	-63.3399	0.894866	lh_lingual_part5'	8.17669
54	-59.3794	-14.4996	-22.706	lh_middletemporal_part1'	-5.01627							50	-15.8342	-74.5415	-9.20305	lh_lingual_part6'	11.0458
56	-52.1946	-0.915219	-29.7401	lh_middletemporal_part3'	-5.41535							54	-59.3794	-14.4996	-22.706	lh_middletemporal_part1'	-6.30424
58	-60.0185	-27.635	-13.2986	lh_middletemporal_part5'	-5.5487							56	-52.1946	-0.915219	-29.7401	lh_middletemporal_part3'	-4.80863
62	-8.72127	-21.2552	49.8081	lh_paracentral_part2'	-5.25873							58	-60.0185	-27.635	-13.2986	lh_middletemporal_part5'	-5.66922
63	-7.50628	-26.0025	60.1791	lh_paracentral_part3'	-3.9689							62	-8.72127	-21.2552	49.8081	lh_paracentral_part2'	-4.93973
65	-44.4864	11.4349	5.65308	lh_parsopercularis_part2'	-4.86248							63	-7.50628	-26.0025	60.1791	lh_paracentral_part3'	-6.67032
70	-9.98643	-89.4027	3.92609	lh_pericalcarine_part1'	6.12293							65	-44.4864	11.4349	5.65308	lh_parsopercularis_part2'	-4.47418
71	-13.6439	-74.059	7.27399	lh_pericalcarine_part2'	5.69683							70	-9.98643	-89.4027	3.92609	lh_pericalcarine_part1'	9.09478
72	-16.0904	-36.3852	70.9461	lh_postcentral_part1'	5.03032							71	-13.6439	-74.059	7.27399	lh_pericalcarine_part2'	7.04376
83	-49.7707	0.859046	7.71809	lh_precentral_part2'	-5.74372							72	-16.0904	-36.3852	70.9461	lh_postcentral_part1'	6.85036
85	-54.6419	3.80459	21.8769	lh_precentral_part4'	-3.93887							83	-49.7707	0.859046	7.71809	lh_precentral_part2'	-6.95979
86	-24.0456	-17.9308	65.3585	lh_precentral_part5'	-6.03707							84	-13.3735	-26.4203	69.1127	lh_precentral_part3'	-5.98145
87	-32.7373	-15.5381	59.0271	lh_precentral_part6'	-4.38885							85	-54.6419	3.80459	21.8769	lh_precentral_part4'	-7.02426
88	-53.9325	-2.56907	28.4278	lh_precentral_part7'	-5.55199							86	-24.0456	-17.9308	65.3585	lh_precentral_part5'	-9.87674
90	-47.8492	-7.08699	39.9287	lh_precentral_part9'	-3.92172							87	-32.7373	-15.5381	59.0271	lh_precentral_part6'	-7.05913
100	-39.1944	47.5435	5.07126	lh_rostralmiddlefrontal_part2'	5.73182							88	-53.9325	-2.56907	28.4278	lh_precentral_part7'	-8.39832
102	-21.9162	57.9896	-10.367	lh_rostralmiddlefrontal_part4'	4.84558							89	-42.1519	-6.4378	47.717	lh_precentral_part8'	-4.87714
104	-32.0641	53.7337	-2.76627	lh_rostralmiddlefrontal_part6'	5.27474							90	-47.8492	-7.08699	39.9287	lh_precentral_part9'	-5.88258
106	-23.6932	56.4309	9.91019	lh_rostralmiddlefrontal_part8'	4.54875							98	-5.02069	35.5508	2.4731	lh_rostralanteriorcingulate_part1'	-5.40505
108	-26.224	50.2229	20.1867	lh_rostralmiddlefrontal_part10'	3.99891							100	-39.1944	47.5435	5.07126	lh_rostralmiddlefrontal_part2'	7.76142
110	-11.6868	-8.42479	64.7851	lh_superiorfrontal_part2'	-4.59475							102	-21.9162	57.9896	-10.367	lh_rostralmiddlefrontal_part4'	7.32726
112	-17.9274	1.24003	62.1994	lh_superiorfrontal_part4'	-4.80831							104	-32.0641	53.7337	-2.76627	lh_rostralmiddlefrontal_part6'	7.84097
114	-7.20654	-2.83046	52.2367	lh_superiorfrontal_part6'	-4.87759							106	-23.6932	56.4309	9.91019	lh_rostralmiddlefrontal_part8'	6.98456
115	-7.86672	41.4234	31.0854	lh_superiorfrontal_part7'	-4.49949							107	-37.3755	41.639	23.1342	lh_rostralmiddlefrontal_part9'	4.22118
118	-8.0508	16.079	48.0056	lh_superiorfrontal_part10'	-5.01438							108	-26.224	50.2229	20.1867	lh_rostralmiddlefrontal_part10'	5.85296
121	-6.9395	28.7976	44.5	lh_superiorfrontal_part13'	-4.19282							110	-11.6868	-8.42479	64.7851	lh_superiorfrontal_part2'	-6.61623
123	-12.0015	-89.2098	25.0536	lh_superiorparietal_part2'	5.29897							112	-17.9274	1.24003	62.1994	lh_superiorfrontal_part4'	-6.09489
132	-49.5	-32.0867	8.04094	lh_superiortemporal_part1'	-4.03724							114	-7.20654	-2.83046	52.2367	lh_superiorfrontal_part6'	-7.18506
133	-43.6962	8.44311	-23.5095	lh_superiortemporal_part2'	-6.71367							115	-7.86672	41.4234	31.0854	lh_superiorfrontal_part7'	-6.39402
134	-61.9492	-38.3012	11.6408	lh_superiortemporal_part3'	-4.02963							116	-10.0068	10.7584	61.4339	lh_superiorfrontal_part8'	-4.82343
135	-52.2871	3.18602	-16.0062	lh_superiortemporal_part4'	-6.31737							118	-8.0508	16.079	48.0056	lh_superiorfrontal_part10'	-8.44444
136	-59.1141	-24.1423	-1.90328	lh_superiortemporal_part5'	-5.32095							120	-17.7617	21.0677	55.6104	lh_superiorfrontal_part12'	-4.60598
137	-55.6275	-12.855	-2.43083	lh_superiortemporal_part6'	-4.92012							121	-6.9395	28.7976	44.5	lh_superiorfrontal_part13'	-6.15141
138	-51.9827	-7.20738	-8.80597	lh_superiortemporal_part7'	-5.52282							123	-12.0015	-89.2098	25.0536	lh_superiorparietal_part2'	8.28278
150	-34.2367	7.12438	-12.1836	lh_insula_part2'	-5.28313							132	-49.5	-32.0867	8.04094	lh_superiortemporal_part1'	-5.35137
152	-35.45	4.27983	-0.592368	lh_insula_part4'	-6.10808							133	-43.6962	8.44311	-23.5095	lh_superiortemporal_part2'	-10.9776
153	53.9692	-39.1233	1.49734	rh_bankssts_part1'	-5.06067							134	-61.9492	-38.3012	11.6408	lh_superiortemporal_part3'	-4.70525
154	54.9901	-42.9045	8.95161	rh_bankssts_part2'	-5.4539							135	-52.2871	3.18602	-16.0062	lh_superiortemporal_part4'	-10.0132
156	37.1991	10.5736	33.786	rh_caudalmiddlefrontal_part1'	-4.93693							136	-59.1141	-24.1423	-1.90328	lh_superiortemporal_part5'	-5.71237
160	7.97011	-78.0136	26.5476	rh_cuneus_part1'	6.26365							137	-55.6275	-12.855	-2.43083	lh_superiortemporal_part6'	-4.80166
161	6.2011	-89.2907	13.0018	rh_cuneus_part2'	5.73458							138	-51.9827	-7.20738	-8.80597	lh_superiortemporal_part7'	-10.3306
162	8.63019	-72.1953	16.8033	rh_cuneus_part3'	5.98917							146	-8.11885	63.5486	-9.21849	lh_frontalpole_part1'	4.31112
178	46.5509	-64.8352	30.2943	rh_inferiorparietal_part10'	-5.11258							150	-34.2367	7.12438	-12.1836	lh_insula_part2'	-5.02401
186	18.6459	-99.1621	-7.39401	rh_lateraloccipital_part1'	5.51812							152	-35.45	4.27983	-0.592368	lh_insula_part4'	-7.26924
188	17.1057	-99.0732	10.0705	rh_lateraloccipital_part3'	5.28865							153	53.9692	-39.1233	1.49734	rh_bankssts_part1'	-5.67432
189	24.0486	-90.6267	16.783	rh_lateraloccipital_part4'	4.67409							154	54.9901	-42.9045	8.95161	rh_bankssts_part2'	-5.05093
192	28.6762	-86.7078	-12.2003	rh_lateraloccipital_part7'	5.12556							156	37.1991	10.5736	33.786	rh_caudalmiddlefrontal_part1'	-5.5958
193	29.4315	-94.0031	-5.36293	rh_lateraloccipital_part8'	5.89903							157	32.8798	5.00802	52.6052	rh_caudalmiddlefrontal_part2'	-4.55781
200	8.19818	-89.1408	-8.57366	rh_lingual_part2'	6.13882							159	36.4419	12.2222	48.854	rh_caudalmiddlefrontal_part4'	-5.14807
201	20.6256	-58.5317	-6.08049	rh_lingual_part3'	4.74351							160	7.97011	-78.0136	26.5476	rh_cuneus_part1'	8.01976
202	7.68793	-77.2392	-3.47153	rh_lingual_part4'	6.28837							161	6.2011	-89.2907	13.0018	rh_cuneus_part2'	10.3793
203	12.8855	-63.7225	2.18392	rh_lingual_part5'	6.01463							162	8.63019	-72.1953	16.8033	rh_cuneus_part3'	11.184
204	17.1154	-73.0407	-8.47199	rh_lingual_part6'	5.81173							163	24.6876	-4.96216	-33.415	rh_entorhinal_part1'	4.88393
208	60.7495	-34.0482	-8.06517	rh_middletemporal_part1'	-5.41793							185	5.08171	-43.0307	27.8948	rh_isthmuscingulate_part2'	5.23402
209	51.6313	2.99877	-32.9063	rh_middletemporal_part2'	-4.34295							186	18.6459	-99.1621	-7.39401	rh_lateraloccipital_part1'	10.0854
210	59.994	-10.8013	-22.3304	rh_middletemporal_part3'	-4.14434							188	17.1057	-99.0732	10.0705	rh_lateraloccipital_part3'	9.34851
213	59.9915	-21.6249	-15.3267	rh_middletemporal_part6'	-4.96613							189	24.0486	-90.6267	16.783	rh_lateraloccipital_part4'	7.09834
217	5.35657	-16.7724	61.1354	rh_paracentral_part2'	-5.32766							191	32.2208	-84.3856	8.2592	rh_lateraloccipital_part6'	5.15896
221	46.6928	12.0434	16.9361	rh_parsopercularis_part3'	-3.93388							192	28.6762	-86.7078	-12.2003	rh_lateraloccipital_part7'	9.59543
224	43.0589	25.3951	5.93865	rh_parstriangularis_part2'	-4.54388							193	29.4315	-94.0031	-5.36293	rh_lateraloccipital_part8'	9.736
226	14.5659	-70.5878	8.20101	rh_pericalcarine_part1'	6.73552							194	41.6027	-84.2482	-1.23775	rh_lateraloccipital_part9'	4.87447
227	12.2749	-91.4327	3.47368	rh_pericalcarine_part2'	6.52094							197	34.7266	27.0013	-12.5222	rh_lateralorbitofrontal_part3'	-6.4741
228	9.32407	-78.7654	7.67593	rh_pericalcarine_part3'	5.9721							199	18.3333	-50.8955	-4.91149	rh_lingual_part1'	5.46135
229	13.7892	-34.5725	71.6671	rh_postcentral_part1'	5.38704							200	8.19818	-89.1408	-8.57366	rh_lingual_part2'	10.2343
239	50.4155	1.97301	7.99503	rh_precentral_part1'	-5.54355							202	7.68793	-77.2392	-3.47153	rh_lingual_part4'	11.338
240	13.8247	-24.345	68.4425	rh_precentral_part2'	-4.73109							203	12.8855	-63.7225	2.18392	rh_lingual_part5'	9.36773
242	22.6982	-15.1584	65.7741	rh_precentral_part4'	-5.34497							204	17.1154	-73.0407	-8.47199	rh_lingual_part6'	10.9725
243	55.7561	-2.12197	27.6417	rh_precentral_part5'	-4.37011							208	60.7495	-34.0482	-8.06517	rh_middletemporal_part1'	-7.56788
245	48.7332	-3.49314	43.3941	rh_precentral_part7'	-4.77937							209	51.6313	2.99877	-32.9063	rh_middletemporal_part2'	-4.39905
247	33.181	-9.76176	53.3507	rh_precentral_part9'	-4.52782							210	59.994	-10.8013	-22.3304	rh_middletemporal_part3'	-7.11723
257	22.8056	58.1954	-1.62753	rh_rostralmiddlefrontal_part2'	4.54114							213	59.9915	-21.6249	-15.3267	rh_middletemporal_part6'	-5.77045
259	38.7763	49.4901	5.11075	rh_rostralmiddlefrontal_part4'	4.64214							216	11.5455	-33.684	49.4484	rh_paracentral_part1'	-4.11119
261	23.6903	56.9263	12.7129	rh_rostralmiddlefrontal_part6'	4.10515							217	5.35657	-16.7724	61.1354	rh_paracentral_part2'	-6.7665
266	9.72964	6.95136	45.6878	rh_superiorfrontal_part1'	-4.79479							218	6.49747	-29.4781	59.2155	rh_paracentral_part3'	-7.45498
268	12.3666	-3.26509	65.643	rh_superiorfrontal_part3'	-4.38689							226	14.5659	-70.5878	8.20101	rh_pericalcarine_part1'	10.5359
270	19.313	3.41058	60.3604	rh_superiorfrontal_part5'	-3.9298							227	12.2749	-91.4327	3.47368	rh_pericalcarine_part2'	10.9452
272	9.68678	8.29466	60.0263	rh_superiorfrontal_part7'	-4.0829							228	9.32407	-78.7654	7.67593	rh_pericalcarine_part3'	10.6104
275	9.10503	36.2568	30.5675	rh_superiorfrontal_part10'	-5.07925							229	13.7892	-34.5725	71.6671	rh_postcentral_part1'	6.8028
276	9.20052	24.3887	53.6859	rh_superiorfrontal_part11'	-5.05663							239	50.4155	1.97301	7.99503	rh_precentral_part1'	-8.54164
278	9.66218	30.3149	45.2073	rh_superiorfrontal_part13'	-6.4454							240	13.8247	-24.345	68.4425	rh_precentral_part2'	-5.53661
280	14.9889	-47.2328	68.3128	rh_superiorparietal_part2'	3.99453							241	54.2641	5.64495	24.2047	rh_precentral_part3'	-7.14072
287	18.5197	-59.1539	61.7587	rh_superiorparietal_part9'	4.01182							242	22.6982	-15.1584	65.7741	rh_precentral_part4'	-6.96794
289	45.1274	10.1903	-23.6834	rh_superiortemporal_part1'	-5.95749							243	55.7561	-2.12197	27.6417	rh_precentral_part5'	-7.17175
290	60.3952	-31.7496	9.37264	rh_superiortemporal_part2'	-4.52408							245	48.7332	-3.49314	43.3941	rh_precentral_part7'	-8.46892
291	53.18	1.88285	-14.5445	rh_superiortemporal_part3'	-5.14488							247	33.181	-9.76176	53.3507	rh_precentral_part9'	-8.28876
292	56.7603	-7.71683	-6.30815	rh_superiortemporal_part4'	-5.35357							249	7.8795	-58.9188	24.8678	rh_precuneus_part2'	-4.91574
293	59.1549	-22.5622	3.00873	rh_superiortemporal_part5'	-5.20976							256	28.9951	56.1363	-10.2497	rh_rostralmiddlefrontal_part1'	4.72419
294	51.4385	-17.5384	-3.4355	rh_superiortemporal_part6'	-5.07307							257	22.8056	58.1954	-1.62753	rh_rostralmiddlefrontal_part2'	8.95318
301	53.339	-30.7256	31.8628	rh_supramarginal_part7'	-4.15305							259	38.7763	49.4901	5.11075	rh_rostralmiddlefrontal_part4'	7.9864
305	36.196	9.17338	-11.674	rh_insula_part1'	-4.74831							261	23.6903	56.9263	12.7129	rh_rostralmiddlefrontal_part6'	7.11249
308	36.7673	5.57354	-1.36326	rh_insula_part4'	-5.01973							263	24.4588	47.9835	26.6323	rh_rostralmiddlefrontal_part8'	5.00405
												264	38.4131	43.9211	19.2723	rh_rostralmiddlefrontal_part9'	4.58821
												266	9.72964	6.95136	45.6878	rh_superiorfrontal_part1'	-7.51799
												267	10.9319	61.3908	5.93187	rh_superiorfrontal_part2'	6.46065
												270	19.313	3.41058	60.3604	rh_superiorfrontal_part5'	-6.17368
												272	9.68678	8.29466	60.0263	rh_superiorfrontal_part7'	-5.18384
												274	19.6255	17.7762	54.751	rh_superiorfrontal_part9'	-6.3133
												275	9.10503	36.2568	30.5675	rh_superiorfrontal_part10'	-6.40467
												278	9.66218	30.3149	45.2073	rh_superiorfrontal_part13'	-6.61095
												289	45.1274	10.1903	-23.6834	rh_superiortemporal_part1'	-9.06812
												290	60.3952	-31.7496	9.37264	rh_superiortemporal_part2'	-7.14412
												291	53.18	1.88285	-14.5445	rh_superiortemporal_part3'	-8.88796
												292	56.7603	-7.71683	-6.30815	rh_superiortemporal_part4'	-8.623
												293	59.1549	-22.5622	3.00873	rh_superiortemporal_part5'	-7.86577
												294	51.4385	-17.5384	-3.4355	rh_superiortemporal_part6'	-8.42598
												301	53.339	-30.7256	31.8628	rh_supramarginal_part7'	-4.29272
												302	9.8338	62.8187	-10.7375	rh_frontalpole_part1'	4.05739
												305	36.196	9.17338	-11.674	rh_insula_part1'	-6.9542

## Sheet: Table. S3
Table. S3. Pearson’s correlation analysis between PANSS score and abnormal MSN strength in EOS1 and EOS2 subtype
	EOS1 subtype									EOS2 subtype
	PANSS positive		PANSS negative		PANSS general		PANSS total			PANSS positive		PANSS negative		PANSS general		PANSS total
	r	p	r	p	r	p	r	p		r	p	r	p	r	p	r	p
1	0.193254	0.214365	-0.129979	0.406116	0.109795	0.483377	0.0768039	0.624473	218	-0.110998	0.519263	0.0368147	0.831198	-0.090306	0.600427	-0.0869397	0.614131
2	-0.0402864	0.797568	-0.0641939	0.682565	-0.087533	0.576741	-0.110141	0.481991	267	0.0314732	0.85541	-0.284018	0.0932032	-0.119163	0.488802	-0.0981453	0.569039
8	0.234449	0.130213	0.203874	0.189749	0.405257	0.00702014	0.347356	0.022476
9	0.120178	0.44271	-0.105272	0.501684	0.0881388	0.574096	0.0345466	0.825927
10	-0.18553	0.233605	-0.127402	0.415564	-0.101238	0.518302	-0.173489	0.265887
11	0.0261256	0.867923	0.0293306	0.851891	0.253058	0.10157	0.151642	0.331691
24	-0.210141	0.176203	-0.0629812	0.688255	-0.326431	0.032648	-0.233133	0.132446
32	0.121314	0.438379	-0.126038	0.420616	0.0932121	0.552166	0.0336395	0.830431
34	-0.0554317	0.724051	-0.138468	0.375879	-0.0109038	0.944675	-0.0773331	0.622081
36	-0.134414	0.390148	-0.026299	0.867054	0.0330142	0.833538	-0.029255	0.852268
37	0.0413466	0.792357	-0.0886739	0.571764	0.290086	0.0591651	0.13161	0.400202
38	-0.0221121	0.888073	-0.147259	0.346018	0.0313483	0.841828	-0.0566202	0.718374
39	0.0696682	0.657098	-0.0111411	0.943472	0.143945	0.357101	0.091696	0.558678
44	0.0576277	0.713574	0.0112927	0.942704	0.133041	0.395052	0.0475489	0.762056
45	0.0653518	0.677148	-0.155824	0.318373	0.175293	0.260871	0.0284235	0.856423
46	0.0375603	0.811008	-0.0194779	0.901336	0.12032	0.442166	0.0697736	0.656611
47	-0.010526	0.946589	0.0699539	0.655779	0.170068	0.275573	0.148694	0.341287
48	0.0684566	0.662703	0.032438	0.836403	0.147807	0.344209	0.109158	0.485932
49	0.042331	0.787526	0.0241011	0.878078	0.0762506	0.626979	0.0637261	0.684758
50	-0.0111318	0.943519	-0.00136421	0.993073	0.0548974	0.726607	0.0206373	0.895495
54	-0.153119	0.32695	-0.0170527	0.913572	-0.0988154	0.528415	-0.0981215	0.531328
56	0.028776	0.854661	0.0617686	0.693962	-0.0416463	0.790885	0.0317497	0.839829
58	0.0989743	0.527748	0.0933729	0.551477	0.263962	0.0871933	0.233738	0.131416
62	0.0552045	0.725137	0.0366064	0.815723	-0.0901832	0.565211	-0.00831539	0.957794
63	0.214911	0.166366	-0.0215243	0.89103	-0.0414949	0.791629	0.0747629	0.633736
65	0.132673	0.396374	-0.166358	0.286337	-0.00560332	0.971553	-0.0538988	0.731393
66	0.132521	0.396918	0.113381	0.469113	0.0117367	0.940456	0.119893	0.443801
70	0.108289	0.489434	0.181895	0.243053	0.236324	0.12708	0.22187	0.152741
71	0.0327895	0.834655	0.150291	0.336069	0.200281	0.197842	0.13093	0.402663
72	0.327441	0.0320826	-0.0148548	0.924677	0.284407	0.0645445	0.260801	0.0911881
77	0.316915	0.0383942	0.0401685	0.798148	0.311136	0.0422702	0.263598	0.0876466
83	0.0289275	0.853905	0.086476	0.581369	-0.145762	0.350998	-0.034849	0.824428
85	0.141533	0.3653	-0.192127	0.217101	-0.228828	0.139952	-0.145292	0.352569
86	-0.0965511	0.537952	0.10891	0.486932	-0.114868	0.463267	-0.062819	0.689018
87	-0.0909473	0.561906	-0.211377	0.173614	-0.238368	0.123729	-0.231546	0.135178
88	-0.0557346	0.722603	-0.0446401	0.776226	-0.192179	0.216974	-0.129644	0.407337
89	0.0594452	0.704943	-0.0679076	0.665249	-0.0954837	0.542477	-0.0501947	0.749233
90	-0.221424	0.153588	0.112699	0.471809	-0.138114	0.377111	-0.115357	0.461353
100	-0.0391505	0.803162	0.109971	0.482672	-0.019233	0.902571	0.0631213	0.687597
102	-0.113665	0.467994	-0.0165979	0.915868	-0.0218833	0.889224	-0.0140606	0.928694
104	-0.0379389	0.809138	-0.00697265	0.964605	0.110325	0.481255	0.0407454	0.795311
106	0.101095	0.518899	0.15264	0.328481	0.165677	0.288345	0.178403	0.252373
108	0.221878	0.152725	0.126796	0.417805	0.133117	0.394781	0.185735	0.233077
110	-0.116694	0.45614	0.151731	0.331406	-0.0796581	0.611616	-0.0259289	0.868909
112	0.00961725	0.951194	-0.073137	0.641155	-0.419568	0.0050985	-0.270401	0.0794778
114	-0.0252926	0.872099	0.0235706	0.880742	-0.0879116	0.575087	-0.0215444	0.890929
115	0.0145395	0.926271	0.0607075	0.698969	0.00302882	0.984621	0.0560155	0.721261
118	-0.140169	0.369983	-0.164691	0.291263	-0.196192	0.207343	-0.179688	0.248916
120	-0.425431	0.00445464	-0.0280422	0.858329	-0.246849	0.110532	-0.211438	0.173489
121	-0.20325	0.191139	-0.0570696	0.716232	-0.144702	0.35455	-0.146351	0.349035
123	0.00424068	0.978469	0.0115958	0.941169	-0.0210503	0.893416	-0.015648	0.920667
132	-0.048692	0.756507	-0.0810192	0.605524	-0.048234	0.758729	-0.045659	0.771254
133	0.0605053	0.699925	0.0186443	0.90554	-0.0165828	0.915944	0.0232831	0.882186
134	0.135247	0.38719	0.0477475	0.761091	-0.0239277	0.878948	0.0291038	0.853023
135	-0.0382418	0.807643	-0.059116	0.706504	-0.132738	0.396139	-0.1081	0.490196
136	0.105335	0.501424	-0.0123537	0.937331	0.0172643	0.912503	0.00476245	0.97582
137	-0.0655033	0.67644	-0.0518401	0.741291	0.0143112	0.927426	-0.0730242	0.641671
138	-0.000378632	0.998077	-0.0764718	0.625977	-0.100936	0.519561	-0.107495	0.492641
150	-0.263528	0.0877339	-0.0914782	0.559616	-0.199902	0.198709	-0.190951	0.219981
152	-0.112226	0.473682	0.0508549	0.746043	-0.129937	0.406272	-0.0681106	0.664307
153	-0.0139336	0.929336	-0.0145516	0.92621	0.126605	0.418514	0.0306157	0.845479
154	0.0724701	0.644208	0.0495665	0.752272	0.235945	0.127708	0.14053	0.368741
156	-0.0502066	0.749175	0.0662402	0.673003	-0.143869	0.357356	-0.0664475	0.672037
160	0.00371059	0.98116	0.0187958	0.904775	-0.0286224	0.855429	-0.0145897	0.926017
161	-0.0944308	0.546957	-0.0857181	0.584698	-0.0486883	0.756525	-0.0697736	0.656611
162	-0.0881455	0.574067	-0.0225095	0.886074	0.039299	0.80243	-0.0105832	0.946299
178	-0.0995801	0.525212	-0.16704	0.284338	-0.240791	0.119843	-0.210455	0.175543
180	-0.136459	0.382911	0.0970866	0.535689	0.0576234	0.713595	0.0192766	0.902351
186	-0.0571734	0.715737	-0.0669223	0.669827	0.0204446	0.896466	-0.0238878	0.879148
188	-0.0419524	0.789383	-0.0250864	0.873133	-0.0541402	0.730235	-0.0507994	0.746311
189	-0.101928	0.515443	-0.219411	0.157458	-0.0638325	0.684259	-0.144612	0.354853
192	0.0786039	0.616351	0.029558	0.850756	0.214668	0.166859	0.145973	0.350295
193	-0.0302905	0.8471	-0.110729	0.479642	0.0698144	0.656423	-0.024417	0.876492
199	0.0134793	0.931634	-0.118005	0.451063	0.123803	0.428968	0.0145141	0.9264
200	-0.00454358	0.976931	-0.0721518	0.645668	0.0423278	0.787542	0.0106588	0.945916
201	0.147818	0.344172	-0.160447	0.304046	0.0077235	0.960796	-0.000831539	0.995778
202	-0.0377874	0.809886	-0.0832171	0.595743	0.0420249	0.789028	-0.018445	0.906545
203	0.011359	0.942369	-0.01584	0.919697	0.0507328	0.746633	-0.00120951	0.993858
204	0.121768	0.436653	-0.0564633	0.719123	0.170068	0.275573	0.0955513	0.542189
208	-0.125403	0.422981	0.0512338	0.744215	-0.0304397	0.846357	-0.0312961	0.842088
209	-0.0581578	0.711053	-0.143167	0.359733	-0.147201	0.346212	-0.144612	0.354853
210	-0.0243082	0.877038	-0.0313011	0.842063	-0.0983611	0.530322	-0.0774843	0.621398
212	0.00454358	0.976931	0.115807	0.459597	0.130618	0.403793	0.137733	0.378442
213	-0.130628	0.403757	-0.0389559	0.804121	-0.20013	0.198189	-0.182636	0.241106
215	-0.121011	0.439532	0.144076	0.356658	0.0376331	0.810648	0.0958537	0.540906
217	-0.0171142	0.913261	-0.01728	0.912424	-0.0795823	0.611955	-0.0543524	0.729218
221	-0.0397563	0.800177	-0.0592675	0.705785	0.0174157	0.911739	-0.027214	0.862473
224	-0.0549773	0.726224	0.0494149	0.753005	-0.174233	0.263811	-0.0705296	0.653125
226	0.0796641	0.611588	0.0507791	0.746409	0.135767	0.385351	0.100389	0.521834
227	-0.01772	0.910203	-0.055857	0.722018	0.037936	0.809152	0.00317497	0.983879
228	-0.00408922	0.979238	0.0202358	0.897517	0.107523	0.492528	0.0589636	0.707226
229	0.241037	0.119455	0.0579791	0.711903	0.353464	0.0200649	0.305023	0.0467109
239	-0.0259741	0.868682	0.105045	0.502613	0.0314998	0.841073	0.0562422	0.720178
240	-0.0252926	0.872099	0.033878	0.829246	-0.0296825	0.850134	-0.0340931	0.828178
242	-0.112681	0.471882	-0.133617	0.39299	-0.146292	0.34923	-0.198511	0.201917
243	-0.138201	0.37681	0.0278906	0.859087	-0.195511	0.208957	-0.128813	0.410377
245	-0.058385	0.709973	-0.156581	0.315996	-0.182941	0.240309	-0.179234	0.250133
247	0.10685	0.495257	-0.218653	0.158934	-0.0653469	0.677171	-0.113618	0.468179
257	0.0311993	0.84257	-0.0687412	0.661384	0.036043	0.818512	0.0205617	0.895876
259	0.0499037	0.75064	-0.0269053	0.864018	0.120926	0.439855	0.0719659	0.64652
261	0.0275644	0.860719	0.139908	0.370886	0.210503	0.175441	0.229051	0.139555
263	0.192572	0.216017	0.0976171	0.533451	0.11714	0.45441	0.168727	0.279435
266	-0.112454	0.472782	0.0915539	0.55929	-0.172416	0.268902	-0.0498167	0.751061
268	-0.250276	0.105515	-0.0807918	0.60654	-0.27214	0.0774891	-0.240163	0.120841
270	-0.212715	0.170844	-0.126872	0.417524	-0.232917	0.132816	-0.21877	0.158705
272	-0.284731	0.064227	0.0855666	0.585364	-0.117746	0.452064	-0.0713611	0.649298
274	-0.0234752	0.881221	-0.194173	0.21215	0.026275	0.867174	-0.0691689	0.659406
275	-0.142971	0.360396	-0.196598	0.206385	-0.173324	0.266348	-0.216805	0.162575
276	-0.287079	0.061967	-0.120885	0.440012	-0.2601	0.0920922	-0.256038	0.097472
278	-0.227179	0.142908	-0.184017	0.237505	-0.394959	0.00876417	-0.343274	0.0242191
280	0.0372574	0.812505	-0.0628297	0.688967	-0.147882	0.343959	-0.100919	0.519631
287	0.365077	0.016077	0.0852634	0.586699	0.025215	0.872488	0.10931	0.485325
289	-0.0739846	0.637283	-0.0369096	0.814224	-0.142885	0.36069	-0.116718	0.456048
290	0.0773923	0.621813	-0.0249348	0.873893	0.0489912	0.755057	0.00476245	0.97582
291	0.019916	0.899129	0.0303917	0.846596	-0.0732218	0.640767	-0.0222248	0.887506
292	0.1017	0.516384	-0.0275117	0.860983	0.00333171	0.983083	0.00634993	0.967764
293	0.136913	0.381314	0.0853392	0.586365	0.0589106	0.707478	0.0794497	0.61255
294	0.099353	0.526163	0.15643	0.316471	0.17128	0.272116	0.185433	0.233852
301	0.10685	0.495257	0.139984	0.370625	0.117064	0.454704	0.162226	0.298646
305	-0.178714	0.251533	-0.149685	0.338044	-0.203158	0.191343	-0.22323	0.150175
308	-0.0391505	0.803162	-0.0923876	0.555702	-0.120017	0.443324	-0.086858	0.579695

## Sheet: Table. S4
Table. S4. Results of PLS1 scores and case-control t-values in EOS1 and EOS2 subtype
	EOS1 subtype		EOS2 subtype
Regions	PLS1 Score	Case-control t value	PLS1 Score	Case-control t value
42	-0.00111368	-3.60052	0.00109032	1.03531
43	0.0205776	-2.68301	-0.0887728	-0.359517
44	-0.117792	-1.7288	0.0897502	-0.144137
45	-0.0196611	-2.47925	0.0262315	0.746127
46	-0.0532024	-2.11891	0.11161	2.58151
47	-0.0361234	-2.27919	0.0682743	2.15541
48	-0.0392182	-2.42639	0.0890714	1.85262
49	0.143488	3.98858	-0.147183	1.07347
50	0.188923	3.13485	-0.202583	-0.322132
51	-0.141462	3.37637	0.101193	1.16858
52	-0.0378068	-2.81859	-0.00839247	1.29548
53	-0.1293	-0.366391	0.0584622	0.784034
54	0.0755357	0.598569	-0.0624397	0.604232
55	-0.0752663	-0.62288	-0.00422968	0.688567
56	0.0148964	0.219125	-0.017626	1.57788
57	-0.00988182	-1.07379	0.0807504	1.92251
58	0.028612	0.746103	-0.053859	-0.582227
59	-0.0682819	-1.43167	0.0987367	0.21812
60	0.0446717	0.155571	-0.0800926	-1.30738
61	0.092998	1.26763	-0.0233657	1.29521
62	-0.00326544	0.14615	0.0233746	1.10752
63	0.0421107	0.0728307	-0.0829713	1.69143
64	-0.044416	-2.34397	0.0718361	0.547568
65	-0.100329	-3.1114	0.0716053	-1.47354
66	0.00410053	-0.772045	-0.0496041	0.110134
67	-0.0891932	-2.04492	0.0376957	-0.995905
68	-0.029846	-2.18367	-0.0138549	-2.00692
69	-0.060439	-0.559146	0.0122343	0.183391
70	-0.0567679	0.0611879	0.0295541	0.28843
71	-0.000669841	-0.663824	-0.0131261	-2.59921
72	0.026215	1.20744	-0.0142026	-0.911076
73	0.10503	1.95101	-0.104014	-1.58861
74	0.175652	0.558127	-0.133032	1.84252
75	0.153819	3.12783	-0.138222	-1.382
76	0.0797996	-0.135702	-0.0948279	0.741605
77	0.214515	3.52961	-0.178672	-1.35327
78	0.0905179	2.1126	-0.062283	-1.33189
79	0.186329	3.76009	-0.194969	-0.981638
80	0.20665	3.45141	-0.182232	-1.23292
81	0.199383	1.92792	-0.220774	-1.093
82	-0.0372999	-0.284537	-0.0120103	-1.13166
83	-0.10662	0.641545	0.0376936	0.847057
84	-0.0148449	-0.954295	-0.021136	0.0410361
85	-0.0732172	-1.72932	0.053152	1.4141
86	0.0876132	3.03251	-0.0636342	0.233311
87	0.197011	3.85735	-0.165157	-1.12544
88	0.0454968	3.8843	-0.0435444	-1.57495
89	0.199076	4.06925	-0.188995	-1.12542
90	0.172469	4.18653	-0.148531	-1.00791
91	0.176999	3.41285	-0.198957	-1.12983
92	-0.114166	0.432656	0.0195645	-0.211768
93	-0.0486099	2.18671	0.0149741	-0.0498518
94	-0.0814675	0.601627	0.0218544	-2.01808
95	-0.0853963	-3.12691	0.053187	1.21124
96	0.00684807	-1.47678	-0.0429185	0.201825
97	-0.0679667	-3.21111	0.0160743	0.0918563
98	-0.0338773	-1.97987	0.00575483	-0.150866
99	-0.0637472	-3.43903	0.0575746	1.45699
100	-0.0773157	-2.38519	-0.00424651	0.270801
101	-0.0450142	-1.9317	-0.0470153	-0.848791
102	0.0587997	-0.203972	0.0326185	0.52926
103	-0.0404279	-3.23641	0.0982404	-0.0982029
104	-0.00920821	-2.1134	0.0862759	0.672132
105	-0.0167539	1.02313	0.075118	1.15961
106	-0.12308	-1.76156	0.0845154	0.633049
107	-0.0681967	-1.71801	0.125289	-0.0018138
108	-0.0224064	-0.269317	-0.000503848	-0.250674
109	-0.0234923	-0.304267	0.0526193	0.851781
110	0.00103709	-1.11579	-0.0359578	-0.442792
111	0.187473	4.12981	-0.202692	-1.4901
112	0.179957	3.32022	-0.149112	-0.424883
113	0.0857584	3.03042	-0.0123399	-1.22191
114	-0.0354203	-1.44508	0.0444236	1.18488
115	0.0400113	1.57217	0.0697447	1.9615
116	0.0787667	-0.195547	-0.0291193	-0.0708598
117	0.0427943	1.73835	0.0802986	1.85536
118	0.0561386	3.04681	0.0900826	2.18935
119	0.081503	-1.04064	0.00684123	0.98384
120	0.0358032	0.936812	0.0829097	-0.232852
121	-0.0498502	-0.970361	0.0507669	1.12175
122	-0.0788017	0.528103	0.0628194	-0.419257
123	0.00949111	0.274125	0.102242	1.41946
124	-0.0555366	-2.68592	0.0293537	0.160888
125	-0.0167559	-1.77494	0.169989	1.57266
126	-0.0518153	-1.46837	0.112495	1.74565
127	-0.0134514	-4.71602	0.0937655	1.90052
128	0.014131	-3.77886	0.111959	1.95562
129	0.0177573	-3.20457	0.00267166	0.726078
130	-0.0141742	-2.27309	0.0548711	1.41048
131	0.0059304	-3.16629	0.0372182	1.42006
132	0.0469814	0.275915	-0.0746127	0.0436274
133	0.00787836	-0.116755	0.00151433	0.140979
134	0.046798	0.0417817	-0.0267449	1.87704
135	0.00836998	-0.00442332	-0.0357214	0.34585
136	0.0244425	1.63163	0.00400242	2.57167
137	0.0451637	0.71599	-0.0576089	0.371279
138	0.0126967	-0.146237	0.0120931	1.05213
139	-0.132137	-1.16942	0.0694871	1.76419
140	-0.0463036	0.547708	0.0391811	-1.042
141	-0.0374972	2.68099	0.0363554	-0.806798
142	-0.038793	-1.08158	0.0157999	-0.397449
143	-0.0131077	2.9065	-0.0648252	-0.574421
144	-0.0297425	2.11487	0.00848119	0.196479
145	0.00226094	2.91519	-0.0856935	-0.652226
146	-0.0253987	-0.226531	-0.0336509	-2.3307
147	0.00865546	2.44414	-0.0436418	-1.11887
148	-0.0599056	2.20668	0.0642851	-1.207
149	-0.0257568	2.4902	0.0107277	-2.1264
150	-0.0259754	0.988267	-0.0375184	-1.71417
151	-0.0611639	-2.75148	0.141528	1.64873
152	-0.0897142	-2.32298	0.0245177	-1.52512
153	-0.050721	-3.40855	0.0801866	1.59177
154	-0.0302244	-0.289112	0.012072	-1.20129
155	-0.0902034	-2.4122	0.135765	0.927906
156	-0.102973	-2.38753	0.0441975	0.959778
157	-0.0730957	-2.16987	0.136915	1.66408
158	-0.0709296	-2.49458	0.105232	-0.234788
159	-0.0623236	-2.71759	0.05722	1.31492
160	-0.0532192	-1.91096	0.056682	0.785887
161	-0.0547307	-2.57372	0.0822429	0.752979
162	-0.0499993	-2.45441	0.0275886	1.03477
163	-0.000476913	1.79176	0.00175474	-0.839803
164	0.0851965	2.46827	-0.105622	-1.79739
165	0.0293674	2.36331	-0.0180999	-1.13899
166	0.00828614	0.044426	0.00664457	0.276829
167	0.0839782	-0.0112079	-0.0864418	-0.322794
168	0.0756466	1.73241	-0.057037	1.00829
169	0.0321137	0.231645	-0.0237136	-0.767728
170	0.0801111	0.472039	-0.0866297	-1.32414
171	0.00694472	1.20686	0.0648792	1.46975
172	0.0248593	0.81487	0.00672338	-0.649599
173	0.0432486	-2.59431	-0.05952	0.701605
174	-0.135312	-3.86196	0.0670926	0.612136
175	0.0243933	-2.53534	-0.0403315	0.550607
176	-0.0960922	-3.60925	0.0330492	0.815718
177	-0.0224523	-2.828	0.031365	0.862759
178	0.00683001	-3.24384	-0.0271541	1.29273
179	-0.0811036	-3.60029	0.0273607	1.1066
180	-0.0163792	-0.570177	0.0610909	2.62446
181	0.110005	-2.72897	-0.127707	-0.582719
182	-0.0420777	-1.84323	0.0956209	0.854111
183	0.00313337	-2.05716	-0.0222939	0.865625
184	-0.0339852	0.221188	0.0770791	0.170287
185	-0.0130846	-1.91679	-0.0233038	0.364786
186	0.000557713	-0.4986	0.0374848	0.757589
187	-0.0232404	0.933093	-0.041593	-1.60403
188	-0.138156	-0.591043	0.0988204	1.41485
189	0.0358305	0.652033	-0.053027	0.53662
190	-0.00276711	-1.98916	-0.0541071	-2.48865
191	-0.0890784	-2.77453	-0.045468	-0.305974
192	-0.0972093	-2.77534	0.0163264	-1.53913
193	-0.130161	-3.59789	0.0694757	-0.401606

## Sheet: Table. S5
Table S5. Gene list of PLS1+ and PLS- genes in EOS1 and EOS2 subtype
EOS 1 subtype			EOS 2 subtype
Gene Symbol	PLS1 weight_Zscore	Group	Gene Symbol	PLSweight_Zscore	Group
KCNT1	12.4998	PLS1+ genes	ITGB1BP1	7.65503	PLS1+ genes
SYNE4	12.2506	PLS1+ genes	OAZ1	7.16697	PLS1+ genes
EEPD1	12.1772	PLS1+ genes	AKR1C3	6.98251	PLS1+ genes
ATP2B2	12.0939	PLS1+ genes	PITPNB	6.91022	PLS1+ genes
LRRC49	11.7975	PLS1+ genes	UBE2D2	6.8406	PLS1+ genes
CTSC	11.746	PLS1+ genes	TOX4	6.75397	PLS1+ genes
NCOA3	11.61	PLS1+ genes	RAB11A	6.50008	PLS1+ genes
SLC25A37	11.6038	PLS1+ genes	SPATA18	6.33383	PLS1+ genes
RPGR	11.5645	PLS1+ genes	SH3BGRL3	6.31383	PLS1+ genes
GRAMD1B	11.5385	PLS1+ genes	GTDC1	6.27139	PLS1+ genes
TMEM145	11.4212	PLS1+ genes	FKBP1B	6.20402	PLS1+ genes
TRPC3	11.4097	PLS1+ genes	TMTC1	6.17357	PLS1+ genes
JDP2	11.3869	PLS1+ genes	TAC1	6.04366	PLS1+ genes
EPB41	11.3153	PLS1+ genes	MRPL51	6.04067	PLS1+ genes
GIT2	11.2353	PLS1+ genes	UBE2L5	5.99232	PLS1+ genes
ST3GAL6	11.1755	PLS1+ genes	CDC123	5.98393	PLS1+ genes
ENTPD4	11.1717	PLS1+ genes	COPS9	5.92469	PLS1+ genes
URM1	11.1333	PLS1+ genes	LYRM1	5.89303	PLS1+ genes
RORA	10.9992	PLS1+ genes	PEMT	5.84428	PLS1+ genes
AGO1	10.9501	PLS1+ genes	DPCD	5.82183	PLS1+ genes
LINC01102	10.9034	PLS1+ genes	LINC00839	5.76204	PLS1+ genes
LAG3	10.8831	PLS1+ genes	AKR7A2	5.72448	PLS1+ genes
MC1R	10.8342	PLS1+ genes	COX11	5.69133	PLS1+ genes
SYCP2	10.8153	PLS1+ genes	FAM86EP	5.6854	PLS1+ genes
FASTKD1	10.7539	PLS1+ genes	SNN	5.67098	PLS1+ genes
MIR29B2CHG	10.724	PLS1+ genes	ETFB	5.60879	PLS1+ genes
CEP152	10.7036	PLS1+ genes	CHRNA4	5.59953	PLS1+ genes
RSPO2	10.6823	PLS1+ genes	RER1	5.58039	PLS1+ genes
GPCPD1	10.6653	PLS1+ genes	OAZ2	5.56836	PLS1+ genes
TTC21B	10.6272	PLS1+ genes	GGTA1P	5.56036	PLS1+ genes
EIF2A	10.5596	PLS1+ genes	PLA2G7	5.55257	PLS1+ genes
CCDC136	10.5206	PLS1+ genes	HINT1	5.5511	PLS1+ genes
SORBS3	10.4948	PLS1+ genes	KLK7	5.54964	PLS1+ genes
CCDC58	10.4268	PLS1+ genes	KPNA2	5.54757	PLS1+ genes
GPR161	10.3463	PLS1+ genes	ZNF219	5.53457	PLS1+ genes
TUBD1	10.3348	PLS1+ genes	NRDC	5.51652	PLS1+ genes
MAGI2-AS3	10.3177	PLS1+ genes	FAM162A	5.50116	PLS1+ genes
PRDM11	10.3123	PLS1+ genes	RSU1	5.50062	PLS1+ genes
GAS6	10.285	PLS1+ genes	GAP43	5.48892	PLS1+ genes
INTS4P1	10.2805	PLS1+ genes	ZSCAN5A	5.47414	PLS1+ genes
CUX1	10.1803	PLS1+ genes	ZFYVE21	5.46955	PLS1+ genes
LCA5	10.167	PLS1+ genes	NDUFB3	5.45611	PLS1+ genes
LOC643406	10.1557	PLS1+ genes	CLU	5.45372	PLS1+ genes
NKX6-3	10.1375	PLS1+ genes	GMFG	5.42815	PLS1+ genes
LPCAT4	10.1301	PLS1+ genes	AMN1	5.4155	PLS1+ genes
CERK	10.1153	PLS1+ genes	PSMB5	5.40494	PLS1+ genes
B3GALNT2	10.0942	PLS1+ genes	MRPS18C	5.38313	PLS1+ genes
DIS3L2	10.0636	PLS1+ genes	CHST15	5.37393	PLS1+ genes
IFNLR1	10.0339	PLS1+ genes	DYNC1I1	5.32449	PLS1+ genes
C5orf24	9.9891	PLS1+ genes	LYPD6	5.306	PLS1+ genes
OSBP2	9.95815	PLS1+ genes	FTH1	5.30058	PLS1+ genes
MKNK2	9.93863	PLS1+ genes	KCMF1	5.26282	PLS1+ genes
TRPM3	9.91665	PLS1+ genes	MOXD1	5.25433	PLS1+ genes
C4orf33	9.91622	PLS1+ genes	MINOS1	5.2426	PLS1+ genes
BBS7	9.90282	PLS1+ genes	EMC4	5.23457	PLS1+ genes
ZNF718	9.88102	PLS1+ genes	NIPSNAP3A	5.23129	PLS1+ genes
CNST	9.88038	PLS1+ genes	MYL6	5.21782	PLS1+ genes
CMYA5	9.87551	PLS1+ genes	RAC1	5.21754	PLS1+ genes
SLC4A9	9.87008	PLS1+ genes	KCNMB2	5.20655	PLS1+ genes
PLAGL1	9.86953	PLS1+ genes	SELENOT	5.20238	PLS1+ genes
MAP3K3	9.86926	PLS1+ genes	UHMK1	5.2017	PLS1+ genes
PLEKHH3	9.81927	PLS1+ genes	UQCC1	5.18075	PLS1+ genes
C6orf47	9.79324	PLS1+ genes	DNASE1L1	5.177	PLS1+ genes
ST3GAL6-AS1	9.77897	PLS1+ genes	RCHY1	5.16698	PLS1+ genes
MOGAT1	9.77452	PLS1+ genes	NIPSNAP1	5.15051	PLS1+ genes
KCNAB3	9.7216	PLS1+ genes	PSME3	5.11729	PLS1+ genes
ANK1	9.70185	PLS1+ genes	DLD	5.11203	PLS1+ genes
HS3ST1	9.70005	PLS1+ genes	C16orf95	5.08098	PLS1+ genes
UPP1	9.68063	PLS1+ genes	MYH10	5.07677	PLS1+ genes
PRO1804	9.67696	PLS1+ genes	TMEM126A	5.06597	PLS1+ genes
OSBPL5	9.66583	PLS1+ genes	GTF3C6	5.06334	PLS1+ genes
GAS2	9.64376	PLS1+ genes	TPRG1L	5.06274	PLS1+ genes
SNHG14	9.62998	PLS1+ genes	DAD1	5.06037	PLS1+ genes
OSBPL6	9.62314	PLS1+ genes	OPRK1	5.05807	PLS1+ genes
GIGYF1	9.61934	PLS1+ genes	ACTG1	5.05682	PLS1+ genes
FGF13	9.59094	PLS1+ genes	LAMTOR2	5.05677	PLS1+ genes
IL1RAP	9.57101	PLS1+ genes	AGMAT	5.03445	PLS1+ genes
SPTB	9.55088	PLS1+ genes	HS2ST1	5.03009	PLS1+ genes
EXTL2	9.54392	PLS1+ genes	ACO2	5.02774	PLS1+ genes
CLMP	9.53897	PLS1+ genes	TAS2R13	-5.00058	PLS1- genes
AMMECR1	9.53749	PLS1+ genes	ATP4A	-5.00928	PLS1- genes
FNDC5	9.49902	PLS1+ genes	DHX9	-5.00938	PLS1- genes
AMD1	9.49742	PLS1+ genes	MEF2C	-5.01174	PLS1- genes
THSD4	9.48618	PLS1+ genes	AGL	-5.01784	PLS1- genes
PANK1	9.4739	PLS1+ genes	ABCB7	-5.02102	PLS1- genes
CKMT1B	9.46675	PLS1+ genes	RHOT1	-5.03108	PLS1- genes
DPY19L2P1	9.46093	PLS1+ genes	FOXP2	-5.03335	PLS1- genes
CADPS2	9.46024	PLS1+ genes	ATAD1	-5.0346	PLS1- genes
TMEM86B	9.45907	PLS1+ genes	HIST1H2AE	-5.03968	PLS1- genes
SEMA7A	9.45669	PLS1+ genes	ZBED5	-5.04713	PLS1- genes
CEP85L	9.45585	PLS1+ genes	TDRD1	-5.04726	PLS1- genes
CORO6	9.448	PLS1+ genes	TBCEL	-5.04996	PLS1- genes
LYSMD4	9.43835	PLS1+ genes	INTS8	-5.05199	PLS1- genes
MTAP	9.43782	PLS1+ genes	EPHB1	-5.05594	PLS1- genes
POU6F2	9.41827	PLS1+ genes	RADIL	-5.05643	PLS1- genes
VCX	9.41553	PLS1+ genes	ZNF772	-5.06399	PLS1- genes
SLC16A7	9.39168	PLS1+ genes	IGFALS	-5.06461	PLS1- genes
ZIM2	9.38338	PLS1+ genes	CREBRF	-5.06526	PLS1- genes
FSTL1	9.36441	PLS1+ genes	PDE4D	-5.07061	PLS1- genes
KDM7A	9.36075	PLS1+ genes	LNPEP	-5.07929	PLS1- genes
PHYH	9.35602	PLS1+ genes	LINC02210	-5.0883	PLS1- genes
SEMA6D	9.33963	PLS1+ genes	KIAA0391	-5.0899	PLS1- genes
SGK494	9.33641	PLS1+ genes	GALNT5	-5.09437	PLS1- genes
VCX2	9.33079	PLS1+ genes	RANBP17	-5.10154	PLS1- genes
SRSF1	9.32801	PLS1+ genes	REV1	-5.10399	PLS1- genes
ZNF394	9.3279	PLS1+ genes	KANSL1	-5.10439	PLS1- genes
CEP95	9.32367	PLS1+ genes	ADAM9	-5.10568	PLS1- genes
NAA16	9.30817	PLS1+ genes	HIST1H4A	-5.10959	PLS1- genes
TTC39B	9.27347	PLS1+ genes	THSD4	-5.11115	PLS1- genes
RASSF4	9.26745	PLS1+ genes	TAS2R10	-5.11147	PLS1- genes
ZNF385B	9.25189	PLS1+ genes	SCRN1	-5.11215	PLS1- genes
KCNC4	9.24786	PLS1+ genes	RORB	-5.1217	PLS1- genes
PI4K2A	9.22253	PLS1+ genes	LRRC34	-5.12291	PLS1- genes
TIAM1	9.21714	PLS1+ genes	PBX2	-5.12296	PLS1- genes
FAM71E1	9.20648	PLS1+ genes	ZFAND4	-5.12326	PLS1- genes
SGIP1	9.18615	PLS1+ genes	ZNF543	-5.12369	PLS1- genes
SLC38A2	9.18578	PLS1+ genes	BRI3BP	-5.12412	PLS1- genes
HR	9.17479	PLS1+ genes	HSF4	-5.12797	PLS1- genes
TLE2	9.17418	PLS1+ genes	TRIM52	-5.13026	PLS1- genes
DOT1L	9.16184	PLS1+ genes	RNF165	-5.13522	PLS1- genes
PCP4L1	9.15807	PLS1+ genes	CLK2P1	-5.13767	PLS1- genes
RHBDL3	9.15694	PLS1+ genes	C1orf162	-5.14158	PLS1- genes
KREMEN1	9.15162	PLS1+ genes	RBM25	-5.14167	PLS1- genes
ZBTB40	9.14173	PLS1+ genes	LOC100128398	-5.14172	PLS1- genes
PECR	9.13731	PLS1+ genes	PXDN	-5.14205	PLS1- genes
LOC100506124	9.13729	PLS1+ genes	METTL15	-5.14255	PLS1- genes
ESRRG	9.11411	PLS1+ genes	EGR1	-5.14616	PLS1- genes
FRMD4A	9.10407	PLS1+ genes	COBLL1	-5.14671	PLS1- genes
ASPSCR1	9.1035	PLS1+ genes	ZNF711	-5.1527	PLS1- genes
ICA1	9.10133	PLS1+ genes	DPY19L2P1	-5.15598	PLS1- genes
TRIM52	9.09945	PLS1+ genes	RAPGEF6	-5.15969	PLS1- genes
TRERF1	9.09535	PLS1+ genes	FANCG	-5.16134	PLS1- genes
OVGP1	9.09402	PLS1+ genes	BACH2	-5.16869	PLS1- genes
GUCA2B	9.09296	PLS1+ genes	ZNF34	-5.16961	PLS1- genes
TMEM132E	9.07642	PLS1+ genes	ERC2-IT1	-5.17309	PLS1- genes
PPARD	9.0593	PLS1+ genes	GSDMB	-5.17759	PLS1- genes
SCLT1	9.05595	PLS1+ genes	DDX6	-5.17932	PLS1- genes
TIFA	9.04713	PLS1+ genes	TCTN2	-5.1832	PLS1- genes
THAP10	9.03936	PLS1+ genes	RSBN1L	-5.18476	PLS1- genes
LRRK2	9.0362	PLS1+ genes	PLAU	-5.18581	PLS1- genes
ZNF362	9.03531	PLS1+ genes	POLR1B	-5.18666	PLS1- genes
TSC22D1	9.02307	PLS1+ genes	ZNF181	-5.19492	PLS1- genes
FMN2	9.01042	PLS1+ genes	KHSRP	-5.19501	PLS1- genes
TGM1	8.99973	PLS1+ genes	ZNF132	-5.19996	PLS1- genes
TEPSIN	8.9983	PLS1+ genes	CCDC144CP	-5.20223	PLS1- genes
STARD5	8.97924	PLS1+ genes	ZNF519	-5.20957	PLS1- genes
SECISBP2	8.95375	PLS1+ genes	NFXL1	-5.21189	PLS1- genes
MTPAP	8.93779	PLS1+ genes	SKIL	-5.21192	PLS1- genes
IGLL3P	8.93106	PLS1+ genes	PER3	-5.21323	PLS1- genes
GLCCI1	8.91375	PLS1+ genes	PDIA5	-5.21766	PLS1- genes
PHKA2	8.90698	PLS1+ genes	ANKRD49	-5.21876	PLS1- genes
NAALAD2	8.90211	PLS1+ genes	ZNF140	-5.22101	PLS1- genes
ABCA6	8.89913	PLS1+ genes	MED13	-5.22342	PLS1- genes
IDE	8.89083	PLS1+ genes	MKNK2	-5.22546	PLS1- genes
NR3C2	8.88907	PLS1+ genes	KBTBD2	-5.2302	PLS1- genes
CARD9	8.88719	PLS1+ genes	ZNF182	-5.23506	PLS1- genes
EMX1	8.88487	PLS1+ genes	IFNLR1	-5.23754	PLS1- genes
PIK3CA	8.8843	PLS1+ genes	ZCCHC8	-5.24017	PLS1- genes
EMSY	8.87938	PLS1+ genes	LOC101926935	-5.24444	PLS1- genes
PLA2R1	8.87465	PLS1+ genes	PTTG2	-5.24782	PLS1- genes
MAP3K6	8.87005	PLS1+ genes	MGA	-5.25501	PLS1- genes
BMS1P4	8.84622	PLS1+ genes	HERC2P11	-5.2562	PLS1- genes
RASGRF1	8.83292	PLS1+ genes	DUSP7	-5.25949	PLS1- genes
ZNF268	8.83017	PLS1+ genes	OSBP	-5.25959	PLS1- genes
SLC2A8	8.82311	PLS1+ genes	NFKBIA	-5.26378	PLS1- genes
PENK	8.8193	PLS1+ genes	SLC24A4	-5.26947	PLS1- genes
CCDC177	8.81712	PLS1+ genes	SAA2	-5.2703	PLS1- genes
SLC4A8	8.79447	PLS1+ genes	OTUD6B	-5.28385	PLS1- genes
DSCC1	8.79019	PLS1+ genes	OSBP2	-5.28935	PLS1- genes
2023-09-06	8.78911	PLS1+ genes	TTLL5	-5.29463	PLS1- genes
SCN1A	8.7888	PLS1+ genes	ST7L	-5.29468	PLS1- genes
SCAF11	8.78538	PLS1+ genes	ZNF354B	-5.29642	PLS1- genes
HSPA4L	8.78347	PLS1+ genes	SETDB1	-5.30038	PLS1- genes
GGA2	8.77962	PLS1+ genes	KRTCAP3	-5.3018	PLS1- genes
ZNF692	8.76654	PLS1+ genes	AKAP1	-5.30759	PLS1- genes
INTS8	8.7525	PLS1+ genes	CCDC59	-5.31631	PLS1- genes
VIPR2	8.72416	PLS1+ genes	DNAAF2	-5.3185	PLS1- genes
FAM13B	8.71759	PLS1+ genes	EDEM3	-5.32054	PLS1- genes
ZBTB1	8.71676	PLS1+ genes	KIF15	-5.32186	PLS1- genes
ZADH2	8.7085	PLS1+ genes	ZNF566	-5.32469	PLS1- genes
DTWD2	8.70642	PLS1+ genes	GOLGA6L17P	-5.32827	PLS1- genes
SETBP1	8.69786	PLS1+ genes	ARIH1	-5.32939	PLS1- genes
ERP44	8.69614	PLS1+ genes	TNFRSF25	-5.33521	PLS1- genes
SNHG1	8.66709	PLS1+ genes	NDUFAF7	-5.34202	PLS1- genes
ITPKC	8.66475	PLS1+ genes	LRRC55	-5.34208	PLS1- genes
SMCO4	8.66007	PLS1+ genes	ASAP1-IT1	-5.34376	PLS1- genes
IDS	8.65649	PLS1+ genes	CPSF7	-5.34382	PLS1- genes
HECW1	8.65617	PLS1+ genes	CIT	-5.34544	PLS1- genes
C19orf25	8.65428	PLS1+ genes	PTCHD4	-5.34827	PLS1- genes
OR2AK2	8.65018	PLS1+ genes	EWSR1	-5.35014	PLS1- genes
FOXN3	8.6501	PLS1+ genes	NCOA3	-5.35306	PLS1- genes
CAPN15	8.64554	PLS1+ genes	ZNF10	-5.35361	PLS1- genes
P3H3	8.63659	PLS1+ genes	UBR2	-5.35376	PLS1- genes
DDX11	8.63361	PLS1+ genes	CEP120	-5.35463	PLS1- genes
KBTBD2	8.62808	PLS1+ genes	YPEL4	-5.35576	PLS1- genes
DGCR8	8.62373	PLS1+ genes	FEN1	-5.35593	PLS1- genes
UNC13C	8.61618	PLS1+ genes	TSC22D1	-5.36155	PLS1- genes
FRAT1	8.61568	PLS1+ genes	SPDL1	-5.36225	PLS1- genes
SPTSSB	8.6139	PLS1+ genes	RBM14	-5.36288	PLS1- genes
KCNC3	8.61172	PLS1+ genes	NEGR1	-5.36327	PLS1- genes
DPY19L2	8.6094	PLS1+ genes	TSHZ3	-5.36335	PLS1- genes
SCRT1	8.59176	PLS1+ genes	SCAF11	-5.36733	PLS1- genes
ATXN7L2	8.57822	PLS1+ genes	LOC441455	-5.36834	PLS1- genes
INTS9	8.56629	PLS1+ genes	TIGD2	-5.3743	PLS1- genes
RCC2	8.54557	PLS1+ genes	ZCCHC11	-5.3759	PLS1- genes
CABP1	8.53503	PLS1+ genes	LAT	-5.37888	PLS1- genes
UBE2QL1	8.52554	PLS1+ genes	SEMA5B	-5.385	PLS1- genes
BTN2A2	8.50239	PLS1+ genes	RSAD1	-5.39073	PLS1- genes
LINC01637	8.49384	PLS1+ genes	ZNF586	-5.39169	PLS1- genes
ATP8B2	8.49312	PLS1+ genes	KAT6B	-5.40142	PLS1- genes
ZSWIM4	8.485	PLS1+ genes	KIF27	-5.40372	PLS1- genes
SETDB1	8.4809	PLS1+ genes	CEP135	-5.40762	PLS1- genes
DCBLD2	8.47977	PLS1+ genes	GIGYF1	-5.40943	PLS1- genes
ABCD2	8.47603	PLS1+ genes	AMT	-5.40983	PLS1- genes
GTF3C3	8.47392	PLS1+ genes	DNAJC5G	-5.41499	PLS1- genes
LIN9	8.46512	PLS1+ genes	CCDC144NL	-5.41675	PLS1- genes
MEF2A	8.45971	PLS1+ genes	P3H3	-5.42439	PLS1- genes
CENPJ	8.45225	PLS1+ genes	UTP23	-5.42949	PLS1- genes
SLC45A1	8.43915	PLS1+ genes	ZNF8	-5.43314	PLS1- genes
CLGN	8.4386	PLS1+ genes	NAT9	-5.44377	PLS1- genes
KCNK12	8.43556	PLS1+ genes	NOP58	-5.4469	PLS1- genes
XKR6	8.43262	PLS1+ genes	MFN1	-5.44704	PLS1- genes
RFX5	8.42591	PLS1+ genes	REXO4	-5.45501	PLS1- genes
TFAM	8.41328	PLS1+ genes	HAUS3	-5.46036	PLS1- genes
POU6F1	8.40514	PLS1+ genes	SARM1	-5.46708	PLS1- genes
TTC39C	8.39548	PLS1+ genes	HMGN1	-5.46785	PLS1- genes
L2HGDH	8.39443	PLS1+ genes	LONRF3	-5.46843	PLS1- genes
RGPD3	8.38964	PLS1+ genes	PCDH11Y	-5.47305	PLS1- genes
ARC	8.38464	PLS1+ genes	RBM15	-5.47444	PLS1- genes
MIAT	8.38353	PLS1+ genes	IREB2	-5.47739	PLS1- genes
TTBK2	8.37784	PLS1+ genes	RPRD2	-5.4824	PLS1- genes
SIAH2	8.37741	PLS1+ genes	NLGN4X	-5.48483	PLS1- genes
CEP135	8.37579	PLS1+ genes	C2orf49	-5.48754	PLS1- genes
NPIPA8	8.36889	PLS1+ genes	SYBU	-5.49234	PLS1- genes
PIK3CB	8.3666	PLS1+ genes	LOC642929	-5.49561	PLS1- genes
SKIDA1	8.36521	PLS1+ genes	ARGLU1	-5.49589	PLS1- genes
SLC12A8	8.36148	PLS1+ genes	NELFA	-5.51957	PLS1- genes
VWC2	8.35575	PLS1+ genes	DLGAP1-AS4	-5.52256	PLS1- genes
TAS2R10	8.3538	PLS1+ genes	COL5A1	-5.52396	PLS1- genes
SLITRK3	8.35354	PLS1+ genes	ZNF717	-5.52638	PLS1- genes
TMEM127	8.34192	PLS1+ genes	ERP44	-5.52807	PLS1- genes
IP6K2	8.34099	PLS1+ genes	NR2F1	-5.52844	PLS1- genes
LINC00599	8.33824	PLS1+ genes	THOC2	-5.53406	PLS1- genes
MIR124-2HG	8.33648	PLS1+ genes	TRIO	-5.54179	PLS1- genes
NDRG3	8.33525	PLS1+ genes	ZBTB21	-5.55456	PLS1- genes
USP45	8.33509	PLS1+ genes	OSBPL5	-5.55579	PLS1- genes
MIR9-3HG	8.33123	PLS1+ genes	ERCC6	-5.55882	PLS1- genes
BHLHE40	8.33094	PLS1+ genes	PCDH11X	-5.56301	PLS1- genes
HSF4	8.32973	PLS1+ genes	LRRK2	-5.56835	PLS1- genes
ZCCHC8	8.32933	PLS1+ genes	RASA3	-5.57577	PLS1- genes
ANKRD29	8.32901	PLS1+ genes	TPTE2P1	-5.57855	PLS1- genes
POU3F2	8.32579	PLS1+ genes	RBM6	-5.59667	PLS1- genes
RORB	8.32563	PLS1+ genes	LRFN5	-5.59986	PLS1- genes
RUNDC3B	8.31026	PLS1+ genes	GSAP	-5.60295	PLS1- genes
NFIC	8.30916	PLS1+ genes	CCDC66	-5.61387	PLS1- genes
TAS2R14	8.30388	PLS1+ genes	ATRX	-5.63882	PLS1- genes
KDF1	8.3038	PLS1+ genes	TAS2R43	-5.63907	PLS1- genes
JAM2	8.30254	PLS1+ genes	SRSF1	-5.64156	PLS1- genes
RANBP17	8.29872	PLS1+ genes	PATE2	-5.64343	PLS1- genes
ADAMTS13	8.28915	PLS1+ genes	ZNF224	-5.6438	PLS1- genes
METTL24	8.28509	PLS1+ genes	PLK5	-5.64962	PLS1- genes
NR1D2	8.28028	PLS1+ genes	TAS2R45	-5.671	PLS1- genes
RAB11FIP2	8.26844	PLS1+ genes	FAM110A	-5.6721	PLS1- genes
RASD2	8.26768	PLS1+ genes	CEP162	-5.67365	PLS1- genes
SLC25A36	8.26309	PLS1+ genes	WHAMMP3	-5.68734	PLS1- genes
FAM110A	8.26138	PLS1+ genes	MIR124-2HG	-5.68957	PLS1- genes
TBR1	8.25684	PLS1+ genes	SDR16C5	-5.69339	PLS1- genes
ASB13	8.24972	PLS1+ genes	EML5	-5.69348	PLS1- genes
PTCHD4	8.24868	PLS1+ genes	ZADH2	-5.70206	PLS1- genes
TCHP	8.24582	PLS1+ genes	ZC3H8	-5.70889	PLS1- genes
LRPAP1	8.24193	PLS1+ genes	TUBE1	-5.70934	PLS1- genes
CACNB4	8.24066	PLS1+ genes	DMKN	-5.71355	PLS1- genes
HTR1F	8.24023	PLS1+ genes	ZMYM5	-5.71982	PLS1- genes
FBXO32	8.22568	PLS1+ genes	ZC3H14	-5.72	PLS1- genes
SCN1B	8.22406	PLS1+ genes	FKTN	-5.72087	PLS1- genes
SPAG4	8.21566	PLS1+ genes	DAPK1-IT1	-5.72327	PLS1- genes
C1RL	8.21276	PLS1+ genes	PCDHGA3	-5.73109	PLS1- genes
KCNV2	8.19972	PLS1+ genes	GEMIN5	-5.73336	PLS1- genes
FBXL4	8.18523	PLS1+ genes	DPY19L2P3	-5.73691	PLS1- genes
EYA4	8.18431	PLS1+ genes	SECISBP2	-5.74768	PLS1- genes
DCAF13P3	8.18358	PLS1+ genes	CASP3	-5.7542	PLS1- genes
PIF1	8.17465	PLS1+ genes	KMT2E	-5.75626	PLS1- genes
LOC728743	8.15636	PLS1+ genes	PCDHB11	-5.76514	PLS1- genes
SZT2	8.14409	PLS1+ genes	NONO	-5.77171	PLS1- genes
DMKN	8.13892	PLS1+ genes	WNT3	-5.78998	PLS1- genes
KCNH4	8.13312	PLS1+ genes	FOXK2	-5.79111	PLS1- genes
ZBED5	8.12971	PLS1+ genes	STAG1	-5.79452	PLS1- genes
ITFG2	8.12895	PLS1+ genes	CTNNAL1	-5.79578	PLS1- genes
METTL15	8.12608	PLS1+ genes	TRPM7	-5.80136	PLS1- genes
ABCC1	8.11966	PLS1+ genes	PCDHB12	-5.80548	PLS1- genes
HIST1H1D	8.09998	PLS1+ genes	TRRAP	-5.82022	PLS1- genes
ANKH	8.09559	PLS1+ genes	CCDC136	-5.83413	PLS1- genes
USP13	8.08478	PLS1+ genes	TNRC6C	-5.83817	PLS1- genes
ASTN2	8.08132	PLS1+ genes	ZNF718	-5.84161	PLS1- genes
NT5M	8.0786	PLS1+ genes	RCOR3	-5.84185	PLS1- genes
CCDC57	8.07608	PLS1+ genes	PCDHGB4	-5.85217	PLS1- genes
ASAH2B	8.07093	PLS1+ genes	SP3	-5.85369	PLS1- genes
MPZL3	8.065	PLS1+ genes	TUBD1	-5.86191	PLS1- genes
ARHGAP39	8.06319	PLS1+ genes	KLHDC1	-5.86337	PLS1- genes
NR1D1	8.06263	PLS1+ genes	CCDC65	-5.86992	PLS1- genes
CCR10	8.06153	PLS1+ genes	LUC7L	-5.87356	PLS1- genes
JAK2	8.05763	PLS1+ genes	ASB8	-5.87924	PLS1- genes
LYPD5	8.05561	PLS1+ genes	ZNF510	-5.88888	PLS1- genes
DDX3X	8.05215	PLS1+ genes	XKR6	-5.89029	PLS1- genes
ZMYM5	8.04789	PLS1+ genes	CCDC181	-5.90359	PLS1- genes
RET	8.04476	PLS1+ genes	KMT2A	-5.90791	PLS1- genes
HNRNPA1L2	8.03928	PLS1+ genes	TENM2	-5.91489	PLS1- genes
HIST1H1E	8.03761	PLS1+ genes	ZNF740	-5.91707	PLS1- genes
PRMT7	8.02539	PLS1+ genes	NPAT	-5.9185	PLS1- genes
KMT2E	8.02357	PLS1+ genes	IGF2BP3	-5.92719	PLS1- genes
EYA3	8.01458	PLS1+ genes	ZNF502	-5.93095	PLS1- genes
CEACAM19	8.00183	PLS1+ genes	ARHGAP27P1	-5.93702	PLS1- genes
WDR90	7.99351	PLS1+ genes	WDR75	-5.94766	PLS1- genes
BRINP2	7.98673	PLS1+ genes	ANKRD36BP1	-5.95479	PLS1- genes
REEP6	7.98168	PLS1+ genes	CYTH3	-5.95502	PLS1- genes
DNASE1L2	7.97585	PLS1+ genes	MPHOSPH9	-5.95702	PLS1- genes
PLEKHM2	7.97543	PLS1+ genes	LINC01089	-5.95802	PLS1- genes
ZSCAN9	7.97298	PLS1+ genes	SLC25A36	-5.98328	PLS1- genes
VAMP1	7.97122	PLS1+ genes	CACNA1C	-5.9917	PLS1- genes
CLEC16A	7.97031	PLS1+ genes	ZNF615	-5.99337	PLS1- genes
ZYX	7.96929	PLS1+ genes	LINC00473	-5.99952	PLS1- genes
UCP3	7.96753	PLS1+ genes	IGDCC3	-6.00786	PLS1- genes
KRTCAP3	7.96688	PLS1+ genes	LOC100335030	-6.0192	PLS1- genes
USF2	7.96556	PLS1+ genes	RSC1A1	-6.01925	PLS1- genes
CCDC78	7.9626	PLS1+ genes	TAS2R31	-6.0259	PLS1- genes
ASAP1-IT1	7.95441	PLS1+ genes	NOXO1	-6.03558	PLS1- genes
ZNF670	7.95346	PLS1+ genes	CFAP69	-6.03844	PLS1- genes
LRRC37A4P	7.95337	PLS1+ genes	C18orf25	-6.04827	PLS1- genes
TUBE1	7.95131	PLS1+ genes	OR2AK2	-6.04961	PLS1- genes
DSCAM	7.94805	PLS1+ genes	MTBP	-6.05132	PLS1- genes
ABCB7	7.941	PLS1+ genes	PAXBP1	-6.06997	PLS1- genes
CDADC1	7.93893	PLS1+ genes	LY6G5B	-6.07542	PLS1- genes
CEP44	7.93451	PLS1+ genes	BRINP2	-6.07667	PLS1- genes
RADIL	7.92963	PLS1+ genes	PURB	-6.07891	PLS1- genes
SLC44A5	7.92689	PLS1+ genes	PDSS1	-6.09109	PLS1- genes
ZNF385A	7.92127	PLS1+ genes	CCDC177	-6.09413	PLS1- genes
PIM1	7.91535	PLS1+ genes	MTERF2	-6.10335	PLS1- genes
NGLY1	7.91528	PLS1+ genes	DSCAM	-6.10563	PLS1- genes
CACNA2D2	7.91178	PLS1+ genes	ZNF385B	-6.14122	PLS1- genes
NR2C1	7.91009	PLS1+ genes	SLC45A1	-6.14761	PLS1- genes
ZNF487	7.90766	PLS1+ genes	RAB11FIP2	-6.15396	PLS1- genes
POU3F3	7.90755	PLS1+ genes	U2SURP	-6.15698	PLS1- genes
SCX	7.90739	PLS1+ genes	ZIM2	-6.17374	PLS1- genes
GALR1	7.90711	PLS1+ genes	TIAM1	-6.19944	PLS1- genes
MCF2L	7.89948	PLS1+ genes	SUZ12	-6.20452	PLS1- genes
ARMCX4	7.89084	PLS1+ genes	HECW1	-6.21079	PLS1- genes
RSAD1	7.88994	PLS1+ genes	C5orf24	-6.21725	PLS1- genes
ITM2A	7.88868	PLS1+ genes	SLC12A8	-6.21884	PLS1- genes
MSRB3	7.88237	PLS1+ genes	ZNF175	-6.22439	PLS1- genes
RGS6	7.88165	PLS1+ genes	ZCCHC10	-6.23373	PLS1- genes
FAM214A	7.87221	PLS1+ genes	SND1-IT1	-6.24781	PLS1- genes
VAV3	7.87143	PLS1+ genes	KDF1	-6.25236	PLS1- genes
RNF165	7.87071	PLS1+ genes	SETBP1	-6.2666	PLS1- genes
MIS18BP1	7.86949	PLS1+ genes	ARMCX4	-6.31169	PLS1- genes
CNTLN	7.86437	PLS1+ genes	HIST1H1E	-6.32898	PLS1- genes
RAPGEF6	7.86388	PLS1+ genes	SLC44A5	-6.33289	PLS1- genes
DENND1B	7.86123	PLS1+ genes	EIF2S3	-6.34139	PLS1- genes
RGPD4	7.86087	PLS1+ genes	TSHZ1	-6.37109	PLS1- genes
EIF5A2	7.85883	PLS1+ genes	ZNF782	-6.40585	PLS1- genes
CTNNAL1	7.85823	PLS1+ genes	TTC21B	-6.40611	PLS1- genes
GPAT3	7.85721	PLS1+ genes	ZNF268	-6.41627	PLS1- genes
IGFALS	7.85701	PLS1+ genes	RNF144A	-6.42047	PLS1- genes
ANKS1A	7.85428	PLS1+ genes	TMEM132E	-6.47446	PLS1- genes
ZNF250	7.84807	PLS1+ genes	RNPC3	-6.47687	PLS1- genes
DEFB131A	7.84495	PLS1+ genes	CDK13	-6.48	PLS1- genes
ZMAT4	7.83005	PLS1+ genes	VCX2	-6.48582	PLS1- genes
IPW	7.82992	PLS1+ genes	ZBTB40	-6.51643	PLS1- genes
ZBTB34	7.82846	PLS1+ genes	N4BP2	-6.51894	PLS1- genes
CDK13	7.82812	PLS1+ genes	ATXN7	-6.54338	PLS1- genes
WNT3	7.8279	PLS1+ genes	RGPD4	-6.55676	PLS1- genes
KIF9-AS1	7.81911	PLS1+ genes	HIST1H1D	-6.56007	PLS1- genes
RERG	7.81438	PLS1+ genes	PRDM11	-6.56486	PLS1- genes
SLC35B4	7.81243	PLS1+ genes	CENPC	-6.57144	PLS1- genes
GNRH1	7.81181	PLS1+ genes	DLG5	-6.59513	PLS1- genes
KLF9	7.80903	PLS1+ genes	ARID1B	-6.62571	PLS1- genes
ZNF502	7.80732	PLS1+ genes	CEP95	-6.62896	PLS1- genes
MAP2K6	7.80655	PLS1+ genes	SUPT20H	-6.73171	PLS1- genes
PCDHGB4	7.80422	PLS1+ genes	TPR	-6.74101	PLS1- genes
XYLT2	7.79661	PLS1+ genes	DPY19L2	-6.77127	PLS1- genes
LAMA4	7.79642	PLS1+ genes	MTG1	-6.77712	PLS1- genes
HIST4H4	7.79458	PLS1+ genes	RFX7	-6.9597	PLS1- genes
SLC8A1	7.78725	PLS1+ genes	EMSY	-6.96496	PLS1- genes
ATAD1	7.78144	PLS1+ genes	RGPD3	-6.97578	PLS1- genes
ABCC8	7.77952	PLS1+ genes	FMN2	-6.99284	PLS1- genes
POMC	7.7731	PLS1+ genes	ZNF292	-7.0199	PLS1- genes
SUGP2	7.76529	PLS1+ genes	KCNH4	-7.03521	PLS1- genes
ZNF333	7.76366	PLS1+ genes	MBP	-7.12056	PLS1- genes
GHRLOS	7.75973	PLS1+ genes	ODF2L	-7.13409	PLS1- genes
PDE4A	7.74605	PLS1+ genes	JAK2	-7.22523	PLS1- genes
ERICH5	7.73901	PLS1+ genes	MEF2A	-7.27135	PLS1- genes
PAG1	7.73388	PLS1+ genes	CEP57	-7.29707	PLS1- genes
VPS36	7.72708	PLS1+ genes	TTC14	-7.32372	PLS1- genes
MTBP	7.72684	PLS1+ genes	PPP4R3A	-7.32529	PLS1- genes
ZNF165	7.71494	PLS1+ genes	BMS1P4	-7.37612	PLS1- genes
PLK5	7.71338	PLS1+ genes	GPHN	-7.71475	PLS1- genes
ARHGAP27P1	7.7124	PLS1+ genes	FAM13B	-7.77187	PLS1- genes
FBXO9	7.69491	PLS1+ genes	KIAA0586	-7.77563	PLS1- genes
THG1L	7.69469	PLS1+ genes
SEC14L1	7.69228	PLS1+ genes
SLC9A5	7.68997	PLS1+ genes
IL6R	7.68947	PLS1+ genes
RNF113A	7.68357	PLS1+ genes
PIGC	7.67162	PLS1+ genes
TSPAN9	7.66884	PLS1+ genes
SERTAD4-AS1	7.66772	PLS1+ genes
SERTAD4	7.66438	PLS1+ genes
STX1B	7.66423	PLS1+ genes
TDRD6	7.66026	PLS1+ genes
TNFRSF25	7.6595	PLS1+ genes
PMAIP1	7.64878	PLS1+ genes
CMPK1	7.64311	PLS1+ genes
ARHGEF10L	7.64275	PLS1+ genes
TAS2R30	7.63811	PLS1+ genes
MTG1	7.6353	PLS1+ genes
RWDD1	7.63435	PLS1+ genes
ATG16L1	7.63246	PLS1+ genes
NOXO1	7.63024	PLS1+ genes
DPY19L2P3	7.62955	PLS1+ genes
SDR16C5	7.62906	PLS1+ genes
MFSD9	7.62707	PLS1+ genes
STARD10	7.62563	PLS1+ genes
GPHN	7.61663	PLS1+ genes
CPLX1	7.61155	PLS1+ genes
PCNX2	7.61072	PLS1+ genes
SAFB2	7.60983	PLS1+ genes
ABCA9	7.60682	PLS1+ genes
CCDC181	7.60663	PLS1+ genes
MAP9	7.59882	PLS1+ genes
RAD54B	7.59237	PLS1+ genes
MKLN1	7.58826	PLS1+ genes
WDR70	7.58271	PLS1+ genes
AMT	7.58218	PLS1+ genes
SLC5A4	7.58088	PLS1+ genes
GSAP	7.58018	PLS1+ genes
POU3F4	7.57875	PLS1+ genes
LRR1	7.56832	PLS1+ genes
PLXDC1	7.56248	PLS1+ genes
TSHZ1	7.55225	PLS1+ genes
SLC19A2	7.55094	PLS1+ genes
NFKBIA	7.54926	PLS1+ genes
GNB3	7.54898	PLS1+ genes
TRIM7	7.54825	PLS1+ genes
EHD2	7.54639	PLS1+ genes
FGF9	7.54637	PLS1+ genes
KIAA0586	7.54506	PLS1+ genes
PKNOX2	7.53802	PLS1+ genes
IGF1R	7.53687	PLS1+ genes
THEM4	7.53639	PLS1+ genes
TAF3	7.53388	PLS1+ genes
CCNB1IP1	7.53182	PLS1+ genes
STS	7.51735	PLS1+ genes
RDH5	7.5164	PLS1+ genes
CDH7	7.51054	PLS1+ genes
BICRAL	7.5087	PLS1+ genes
TRMT11	7.49653	PLS1+ genes
CREBZF	7.49518	PLS1+ genes
STIM2	7.49386	PLS1+ genes
RPS6KA3	7.49293	PLS1+ genes
STRBP	7.49173	PLS1+ genes
BRSK2	7.48516	PLS1+ genes
MORC2-AS1	7.48407	PLS1+ genes
PCDHGA3	7.48359	PLS1+ genes
NKX1-2	7.48122	PLS1+ genes
ZNF782	7.48069	PLS1+ genes
BHLHE41	7.47027	PLS1+ genes
MAP1LC3B	7.46793	PLS1+ genes
TRRAP	7.46295	PLS1+ genes
LINC01089	7.46038	PLS1+ genes
PRRT3	7.45511	PLS1+ genes
TAS2R31	7.45406	PLS1+ genes
LAT	7.44411	PLS1+ genes
KRBA1	7.44131	PLS1+ genes
FRAT2	7.43049	PLS1+ genes
PCDHB11	7.42969	PLS1+ genes
LAMA3	7.42684	PLS1+ genes
COL5A1	7.42558	PLS1+ genes
CCNO	7.41589	PLS1+ genes
NARS	7.41492	PLS1+ genes
UIMC1	7.41355	PLS1+ genes
IFRD2	7.40987	PLS1+ genes
PPP1R16B	7.40863	PLS1+ genes
ELMOD3	7.40038	PLS1+ genes
HPS1	7.39297	PLS1+ genes
MASP2	7.39257	PLS1+ genes
FZD6	7.39183	PLS1+ genes
FKBP7	7.39132	PLS1+ genes
ARHGEF11	7.38988	PLS1+ genes
LINC00515	7.38519	PLS1+ genes
PATE2	7.38344	PLS1+ genes
DNAJC5G	7.379	PLS1+ genes
CDR2L	7.37516	PLS1+ genes
FKBP5	7.3697	PLS1+ genes
SHD	7.35982	PLS1+ genes
RMI1	7.35555	PLS1+ genes
BTBD11	7.35258	PLS1+ genes
KLF12	7.35251	PLS1+ genes
DCUN1D2	7.35125	PLS1+ genes
CCER2	7.34459	PLS1+ genes
SND1-IT1	7.34225	PLS1+ genes
CRABP1	7.34095	PLS1+ genes
CYTH3	7.3395	PLS1+ genes
COL7A1	7.33738	PLS1+ genes
TRMT9B	7.33373	PLS1+ genes
NR3C1	7.33222	PLS1+ genes
ZFYVE28	7.33182	PLS1+ genes
C1orf162	7.32473	PLS1+ genes
RMND5A	7.31611	PLS1+ genes
MAST4	7.3156	PLS1+ genes
PLCD4	7.30868	PLS1+ genes
KLHL20	7.3015	PLS1+ genes
MBD2	7.29756	PLS1+ genes
SOHLH1	7.29595	PLS1+ genes
FAM120C	7.2944	PLS1+ genes
ATP13A3	7.29349	PLS1+ genes
CASP3	7.29188	PLS1+ genes
ANKS3	7.29175	PLS1+ genes
LOC101928087	7.28284	PLS1+ genes
ATXN7	7.26953	PLS1+ genes
HRC	7.26379	PLS1+ genes
ZCCHC10	7.26297	PLS1+ genes
HIST1H1A	7.26238	PLS1+ genes
TWNK	7.25743	PLS1+ genes
CCL27	7.25739	PLS1+ genes
LOC100294145	7.25733	PLS1+ genes
FGF18	7.2496	PLS1+ genes
IGDCC3	7.24933	PLS1+ genes
GLIS1	7.24775	PLS1+ genes
FLYWCH2	7.24748	PLS1+ genes
GSDMB	7.23307	PLS1+ genes
TRANK1	7.23152	PLS1+ genes
RRNAD1	7.22806	PLS1+ genes
N4BP2L2	7.22592	PLS1+ genes
DNAAF2	7.22528	PLS1+ genes
CSDC2	7.2241	PLS1+ genes
STPG1	7.22315	PLS1+ genes
ITGB3BP	7.22199	PLS1+ genes
WDR19	7.21693	PLS1+ genes
FBN1	7.21403	PLS1+ genes
SLC39A13	7.21155	PLS1+ genes
MRS2	7.20938	PLS1+ genes
ST3GAL5	7.20677	PLS1+ genes
KRIT1	7.2055	PLS1+ genes
FAM35BP	7.20202	PLS1+ genes
PCDHB12	7.19926	PLS1+ genes
PDSS1	7.19628	PLS1+ genes
OR2L3	7.19231	PLS1+ genes
COG2	7.19203	PLS1+ genes
CLK3	7.19026	PLS1+ genes
ARL13B	7.17821	PLS1+ genes
MGC16025	7.17699	PLS1+ genes
SLC5A6	7.1695	PLS1+ genes
SSH3	7.16908	PLS1+ genes
TBC1D30	7.16888	PLS1+ genes
CCDC88B	7.1675	PLS1+ genes
KALRN	7.16473	PLS1+ genes
UTP23	7.1606	PLS1+ genes
SP9	7.1599	PLS1+ genes
ATP4A	7.15835	PLS1+ genes
IFFO1	7.15246	PLS1+ genes
EIF2S3	7.15062	PLS1+ genes
SLC38A11	7.14712	PLS1+ genes
ZBTB8OS	7.14687	PLS1+ genes
LY6G5B	7.14186	PLS1+ genes
ZBTB16	7.13951	PLS1+ genes
ARID2	7.13516	PLS1+ genes
LINC00652	7.13474	PLS1+ genes
RSAD2	7.13433	PLS1+ genes
MYO15A	7.12556	PLS1+ genes
ISCA1	7.11862	PLS1+ genes
LRRC55	7.11594	PLS1+ genes
RTEL1	7.11576	PLS1+ genes
NEIL1	7.11508	PLS1+ genes
LOC220729	7.11198	PLS1+ genes
KANSL1	7.10873	PLS1+ genes
KIN	7.1078	PLS1+ genes
RRM2B	7.10481	PLS1+ genes
MIB2	7.10425	PLS1+ genes
TBCE	7.1023	PLS1+ genes
AKT1S1	7.10196	PLS1+ genes
NDUFS1	7.09519	PLS1+ genes
PRIM1	7.09514	PLS1+ genes
STX8	7.09058	PLS1+ genes
H1F0	7.08366	PLS1+ genes
CFAP69	7.08354	PLS1+ genes
GPLD1	7.08351	PLS1+ genes
PTPRD	7.08107	PLS1+ genes
PLCXD1	7.07972	PLS1+ genes
HELQ	7.07703	PLS1+ genes
FAM78B	7.07522	PLS1+ genes
LRRFIP1	7.06843	PLS1+ genes
ETV6	7.06551	PLS1+ genes
ZNF37BP	7.06319	PLS1+ genes
DND1	7.0593	PLS1+ genes
ZBTB21	7.05869	PLS1+ genes
PER1	7.05845	PLS1+ genes
NELFA	7.05288	PLS1+ genes
NONO	7.0509	PLS1+ genes
SLC24A2	7.04996	PLS1+ genes
PIGL	7.04375	PLS1+ genes
MTCL1	7.03779	PLS1+ genes
NOP53	7.03414	PLS1+ genes
PLAU	7.02594	PLS1+ genes
RAB11B	7.0257	PLS1+ genes
INSM2	7.02254	PLS1+ genes
SRRM3	7.02217	PLS1+ genes
SRFBP1	7.02107	PLS1+ genes
ADM	7.01892	PLS1+ genes
CACNA1C	7.01763	PLS1+ genes
NSMAF	7.01314	PLS1+ genes
LEO1	7.0064	PLS1+ genes
BCL3	7.00627	PLS1+ genes
CPLX2	7.00549	PLS1+ genes
SRSF11	7.00458	PLS1+ genes
IGLL1	7.0025	PLS1+ genes
BACH2	6.99696	PLS1+ genes
DHX35	6.99493	PLS1+ genes
BUD13	6.99459	PLS1+ genes
MGST2	6.99372	PLS1+ genes
ANKRD34C	6.98545	PLS1+ genes
ADD1	6.98422	PLS1+ genes
LRFN5	6.98408	PLS1+ genes
RUNX2	6.98336	PLS1+ genes
BAK1	6.98262	PLS1+ genes
PILRA	6.98187	PLS1+ genes
RBBP4	6.98135	PLS1+ genes
OR2L8	6.97706	PLS1+ genes
SMC2	6.97258	PLS1+ genes
HERC3	6.97071	PLS1+ genes
C18orf25	6.96976	PLS1+ genes
COBLL1	6.96697	PLS1+ genes
ZNF555	6.96599	PLS1+ genes
LZTS3	6.96493	PLS1+ genes
GOLGA6L10	6.96305	PLS1+ genes
TRMT2B	6.95977	PLS1+ genes
TCTN2	6.95902	PLS1+ genes
DDX19B	6.95796	PLS1+ genes
IER2	6.95532	PLS1+ genes
ATP6V0A2	6.95043	PLS1+ genes
PIAS2	6.94843	PLS1+ genes
RAB24	6.94831	PLS1+ genes
GTF3C2	6.94738	PLS1+ genes
PIDD1	6.94697	PLS1+ genes
CHML	6.94499	PLS1+ genes
N4BP2	6.94395	PLS1+ genes
MAX	6.94356	PLS1+ genes
COL13A1	6.94101	PLS1+ genes
2023-09-12	6.94099	PLS1+ genes
MAP2K3	6.93527	PLS1+ genes
INPP5F	6.93459	PLS1+ genes
MROH8	6.92842	PLS1+ genes
PRR14	6.92443	PLS1+ genes
CORO7	6.91796	PLS1+ genes
SMCHD1	6.91717	PLS1+ genes
KIF15	6.91682	PLS1+ genes
CHRD	6.91422	PLS1+ genes
CIT	6.91152	PLS1+ genes
STARD9	6.91122	PLS1+ genes
ZC3H10	6.91051	PLS1+ genes
C4orf3	6.91007	PLS1+ genes
CASP8AP2	6.90653	PLS1+ genes
MBP	6.90614	PLS1+ genes
PDIA5	6.90555	PLS1+ genes
DGCR9	6.90482	PLS1+ genes
FAM43A	6.90249	PLS1+ genes
BRINP1	6.89649	PLS1+ genes
NIPAL2	6.89075	PLS1+ genes
ALKBH8	6.89065	PLS1+ genes
MAP4K2	6.88799	PLS1+ genes
LINC00473	6.88302	PLS1+ genes
PDP1	6.87289	PLS1+ genes
MGARP	6.86972	PLS1+ genes
SFI1	6.86829	PLS1+ genes
DPY19L2P2	6.8676	PLS1+ genes
NKX3-1	6.86687	PLS1+ genes
LRCH1	6.86343	PLS1+ genes
MID2	6.86341	PLS1+ genes
TPTE2P1	6.84802	PLS1+ genes
KRI1	6.8477	PLS1+ genes
PPP4R3A	6.84694	PLS1+ genes
ASAH2	6.84603	PLS1+ genes
DENND4C	6.8415	PLS1+ genes
WDR33	6.83581	PLS1+ genes
PLEKHM1P1	6.82996	PLS1+ genes
CNOT6L	6.82738	PLS1+ genes
FANCI	6.8238	PLS1+ genes
LRRC4	6.81965	PLS1+ genes
RELT	6.81899	PLS1+ genes
ZNF446	6.8124	PLS1+ genes
RBMS1	6.81032	PLS1+ genes
RING1	6.80704	PLS1+ genes
TBCEL	6.80581	PLS1+ genes
MYO19	6.80541	PLS1+ genes
MBL1P	6.80442	PLS1+ genes
PTPN2	6.80379	PLS1+ genes
CLCN2	6.80097	PLS1+ genes
SRA1	6.80078	PLS1+ genes
FLT4	6.79824	PLS1+ genes
BCO2	6.79611	PLS1+ genes
CHIC1	6.79456	PLS1+ genes
EDNRA	6.79236	PLS1+ genes
ARID1B	6.78885	PLS1+ genes
CLUHP3	6.78758	PLS1+ genes
PDZD8	6.78314	PLS1+ genes
PINX1	6.78307	PLS1+ genes
LINC01158	6.7762	PLS1+ genes
DAXX	6.77245	PLS1+ genes
LOC646626	6.76249	PLS1+ genes
ACAN	6.76101	PLS1+ genes
DYNC2H1	6.75985	PLS1+ genes
PTTG2	6.75596	PLS1+ genes
RNF144A	6.74533	PLS1+ genes
PUDP	6.74357	PLS1+ genes
OSGEPL1	6.73601	PLS1+ genes
CDS1	6.73519	PLS1+ genes
JAK1	6.72999	PLS1+ genes
CCDC184	6.72957	PLS1+ genes
NDUFAF7	6.72797	PLS1+ genes
ODF2	6.7267	PLS1+ genes
CEP57	6.72166	PLS1+ genes
ADAM9	6.719	PLS1+ genes
NEXN	6.71776	PLS1+ genes
ARL5A	6.71721	PLS1+ genes
TRNP1	6.71652	PLS1+ genes
NUB1	6.7088	PLS1+ genes
PRDM2	6.70564	PLS1+ genes
IGFBP2	6.7046	PLS1+ genes
CLK2P1	6.70405	PLS1+ genes
MATN4	6.70385	PLS1+ genes
WDPCP	6.70364	PLS1+ genes
ZBTB43	6.69766	PLS1+ genes
GRIN2A	6.69641	PLS1+ genes
ZNF34	6.69552	PLS1+ genes
DENND6A	6.6948	PLS1+ genes
SETD6	6.69335	PLS1+ genes
SLC39A8	6.69307	PLS1+ genes
TDRD1	6.6918	PLS1+ genes
PPFIA4	6.68505	PLS1+ genes
SLC36A1	6.68404	PLS1+ genes
PAN2	6.6799	PLS1+ genes
LOC440311	6.67142	PLS1+ genes
TPTE2P6	6.66803	PLS1+ genes
P3H1	6.66734	PLS1+ genes
CCDC130	6.66609	PLS1+ genes
KCNB1	6.66511	PLS1+ genes
MAP3K9	6.6603	PLS1+ genes
ARID3B	6.65703	PLS1+ genes
ESCO1	6.65533	PLS1+ genes
YPEL4	6.65271	PLS1+ genes
WDR75	6.65228	PLS1+ genes
LINC00476	6.63989	PLS1+ genes
GIGYF2	6.63908	PLS1+ genes
LOC100130950	6.63881	PLS1+ genes
AHI1	6.63881	PLS1+ genes
KNG1	6.63436	PLS1+ genes
ATF6B	6.63344	PLS1+ genes
MICB	6.63261	PLS1+ genes
SLC16A6	6.63196	PLS1+ genes
PHC2	6.62832	PLS1+ genes
CCDC152	6.62357	PLS1+ genes
KNDC1	6.61959	PLS1+ genes
RNF168	6.61701	PLS1+ genes
HSPBAP1	6.60937	PLS1+ genes
TCERG1	6.608	PLS1+ genes
RMC1	6.60419	PLS1+ genes
TENM2	6.60223	PLS1+ genes
HCG4	6.60182	PLS1+ genes
WHAMMP3	6.59593	PLS1+ genes
USP36	6.59025	PLS1+ genes
KLHL15	6.5882	PLS1+ genes
CTIF	6.58653	PLS1+ genes
AIFM3	6.58636	PLS1+ genes
GNG7	6.58368	PLS1+ genes
TTC14	6.58145	PLS1+ genes
LEAP2	6.5785	PLS1+ genes
ZNF354C	6.56487	PLS1+ genes
UBAP1	6.56414	PLS1+ genes
RBM14	6.56253	PLS1+ genes
PPIL3	6.5605	PLS1+ genes
N4BP1	6.55746	PLS1+ genes
TRIP11	6.55511	PLS1+ genes
UBAP1L	6.55385	PLS1+ genes
UBE2G1	6.55111	PLS1+ genes
PACSIN3	6.54949	PLS1+ genes
MRGPRF	6.5458	PLS1+ genes
DPM3	6.54401	PLS1+ genes
NXPH3	6.54374	PLS1+ genes
HAUS8	6.54326	PLS1+ genes
CACNA1A	6.53993	PLS1+ genes
ZNF630	6.53939	PLS1+ genes
RAB40AL	6.53698	PLS1+ genes
CACNA1I	6.53637	PLS1+ genes
BAAT	6.53311	PLS1+ genes
MPHOSPH9	6.52535	PLS1+ genes
ELL	6.52118	PLS1+ genes
ZNF8	6.52007	PLS1+ genes
NPAT	6.51981	PLS1+ genes
LOC101928673	6.51867	PLS1+ genes
ZNF407	6.51672	PLS1+ genes
CADM4	6.51555	PLS1+ genes
MIR600HG	6.51368	PLS1+ genes
FAM217B	6.51171	PLS1+ genes
ZNF620	6.51045	PLS1+ genes
CSTF2	6.50614	PLS1+ genes
MIER1	6.50575	PLS1+ genes
PPP3CC	6.5026	PLS1+ genes
WRAP73	6.50239	PLS1+ genes
ZNF740	6.50118	PLS1+ genes
SPRY3	6.49921	PLS1+ genes
DLG5	6.49804	PLS1+ genes
ARID5B	6.49572	PLS1+ genes
ODF2L	6.49465	PLS1+ genes
RACGAP1	6.49308	PLS1+ genes
PPP2R5D	6.49021	PLS1+ genes
NEGR1	6.48635	PLS1+ genes
PKD1	6.48539	PLS1+ genes
PCTP	6.48496	PLS1+ genes
ESRRA	6.48415	PLS1+ genes
NHLRC2	6.48242	PLS1+ genes
DUS1L	6.48058	PLS1+ genes
EGR1	6.48001	PLS1+ genes
WFIKKN1	6.47656	PLS1+ genes
TBC1D4	6.47483	PLS1+ genes
DIP2A	6.46756	PLS1+ genes
MROH6	6.46625	PLS1+ genes
MED11	6.45907	PLS1+ genes
METTL17	6.453	PLS1+ genes
TAS2R45	6.45164	PLS1+ genes
TPR	6.44775	PLS1+ genes
MCF2L-AS1	6.44728	PLS1+ genes
LNX2	6.44681	PLS1+ genes
CCNI2	6.4457	PLS1+ genes
CCDC144NL	6.44071	PLS1+ genes
ZDHHC18	6.43856	PLS1+ genes
RSRC1	6.43812	PLS1+ genes
SPACA6	6.43719	PLS1+ genes
NAGPA	6.43504	PLS1+ genes
PPIEL	6.42956	PLS1+ genes
GJC1	6.41849	PLS1+ genes
SEC31A	6.41645	PLS1+ genes
ANKRD16	6.41179	PLS1+ genes
UPF3A	6.41111	PLS1+ genes
SUPT20H	6.41096	PLS1+ genes
TRIM33	6.41026	PLS1+ genes
MAML1	6.40689	PLS1+ genes
STAC2	6.40657	PLS1+ genes
ADRB1	6.39726	PLS1+ genes
MYH7B	6.39679	PLS1+ genes
BTNL2	6.39652	PLS1+ genes
FAM210B	6.3956	PLS1+ genes
AKAP1	6.39433	PLS1+ genes
ZNF519	6.38592	PLS1+ genes
SAA2	6.3854	PLS1+ genes
TCTEX1D1	6.38513	PLS1+ genes
KCNC1	6.38503	PLS1+ genes
OGFOD2	6.37935	PLS1+ genes
P2RX6	6.3793	PLS1+ genes
SPECC1	6.3786	PLS1+ genes
MAP2K7	6.37694	PLS1+ genes
CCDC65	6.37215	PLS1+ genes
NFKBIZ	6.37157	PLS1+ genes
PDAP1	6.36941	PLS1+ genes
ANKZF1	6.36921	PLS1+ genes
GLS2	6.3691	PLS1+ genes
SNRNP35	6.36779	PLS1+ genes
HCN2	6.3666	PLS1+ genes
KDM4C	6.36618	PLS1+ genes
RALGAPB	6.36533	PLS1+ genes
PRB4	6.36427	PLS1+ genes
HERC2P2	6.36422	PLS1+ genes
LINC01137	6.36327	PLS1+ genes
PRSS56	6.36231	PLS1+ genes
NPIPB11	6.36148	PLS1+ genes
IGF2BP3	6.35714	PLS1+ genes
GTF2H2B	6.35427	PLS1+ genes
RNLS	6.35384	PLS1+ genes
NAT9	6.35017	PLS1+ genes
INSR	6.34981	PLS1+ genes
ATP2B3	6.34293	PLS1+ genes
VPS54	6.33967	PLS1+ genes
RFPL2	6.33835	PLS1+ genes
FAM49B	6.3362	PLS1+ genes
EFR3A	6.3338	PLS1+ genes
SLC38A1	6.3328	PLS1+ genes
ASB8	6.3306	PLS1+ genes
C20orf96	6.32469	PLS1+ genes
ERCC4	6.32308	PLS1+ genes
ARHGAP9	6.32286	PLS1+ genes
ZDHHC5	6.32249	PLS1+ genes
ST8SIA1	6.31781	PLS1+ genes
CUX2	6.31746	PLS1+ genes
CTTNBP2	6.31458	PLS1+ genes
UNKL	6.31371	PLS1+ genes
NECAB3	6.31115	PLS1+ genes
PPP1R35	6.30884	PLS1+ genes
HDAC4	6.3056	PLS1+ genes
RFX7	6.30541	PLS1+ genes
PLAGL2	6.30422	PLS1+ genes
DAPK1-IT1	6.29943	PLS1+ genes
LOC101926935	6.29669	PLS1+ genes
PSMG2	6.29651	PLS1+ genes
HDAC7	6.29419	PLS1+ genes
ZNF287	6.29303	PLS1+ genes
MXI1	6.29272	PLS1+ genes
RBAK	6.29085	PLS1+ genes
NUP205	6.29061	PLS1+ genes
MCF2L2	6.28683	PLS1+ genes
DNAJC4	6.28523	PLS1+ genes
GABRB2	6.28319	PLS1+ genes
VWDE	6.28303	PLS1+ genes
DACT2	6.27881	PLS1+ genes
ABCA7	6.27753	PLS1+ genes
ZFAND4	6.27484	PLS1+ genes
LINC01405	6.27454	PLS1+ genes
STAG3L4	6.27431	PLS1+ genes
PURB	6.27355	PLS1+ genes
ITPK1	6.27274	PLS1+ genes
TSTD2	6.27233	PLS1+ genes
DCPS	6.26712	PLS1+ genes
OSGIN2	6.26443	PLS1+ genes
PAXBP1	6.26297	PLS1+ genes
PDXDC2P-NPIPB14P	6.26267	PLS1+ genes
RASA3	6.25956	PLS1+ genes
RAD52	6.25933	PLS1+ genes
RCN3	6.25913	PLS1+ genes
IQUB	6.25715	PLS1+ genes
FBLN7	6.25609	PLS1+ genes
FLT3	6.25492	PLS1+ genes
MXD4	6.25473	PLS1+ genes
UTRN	6.25127	PLS1+ genes
MRGBP	6.24671	PLS1+ genes
CHGA	6.24633	PLS1+ genes
LTB	6.24498	PLS1+ genes
KLHL24	6.24355	PLS1+ genes
MRPL35	6.2432	PLS1+ genes
ZNF717	6.24201	PLS1+ genes
PJVK	6.23977	PLS1+ genes
TP53AIP1	6.23714	PLS1+ genes
DXO	6.23679	PLS1+ genes
TAP1	6.23515	PLS1+ genes
PCDH11Y	6.23348	PLS1+ genes
CNFN	6.23089	PLS1+ genes
RAB37	6.23044	PLS1+ genes
KLF13	6.22983	PLS1+ genes
AR	6.22943	PLS1+ genes
MOGAT2	6.22593	PLS1+ genes
HERPUD1	6.22509	PLS1+ genes
ABCB9	6.22464	PLS1+ genes
SCNN1D	6.22433	PLS1+ genes
FGF17	6.22165	PLS1+ genes
LOC727896	6.22089	PLS1+ genes
FADS6	6.21864	PLS1+ genes
ZNF182	6.21439	PLS1+ genes
SCAND2P	6.20969	PLS1+ genes
LRRC8C	6.20747	PLS1+ genes
TRIM13	6.20585	PLS1+ genes
CREBRF	6.20493	PLS1+ genes
SIRT4	6.2047	PLS1+ genes
MICA	6.20457	PLS1+ genes
CIZ1	6.19892	PLS1+ genes
USP28	6.19598	PLS1+ genes
ZBTB47	6.19578	PLS1+ genes
BRD2	6.19374	PLS1+ genes
TNRC6A	6.19272	PLS1+ genes
ST7L	6.18718	PLS1+ genes
LINC-PINT	6.18715	PLS1+ genes
FBXL6	6.18488	PLS1+ genes
DCLRE1A	6.18245	PLS1+ genes
SLC35A4	6.18196	PLS1+ genes
CD274	6.18103	PLS1+ genes
TSEN54	6.17839	PLS1+ genes
FAM20A	6.17768	PLS1+ genes
SUZ12	6.17766	PLS1+ genes
LUC7L	6.17442	PLS1+ genes
CCDC144B	6.17191	PLS1+ genes
ZNF557	6.17119	PLS1+ genes
RELL2	6.16786	PLS1+ genes
LOC283788	6.16585	PLS1+ genes
ZCCHC9	6.16508	PLS1+ genes
TARDBP	6.1619	PLS1+ genes
TADA2B	6.16096	PLS1+ genes
DLGAP1-AS4	6.15968	PLS1+ genes
HCN1	6.15788	PLS1+ genes
EMILIN3	6.15433	PLS1+ genes
SEC62	6.15146	PLS1+ genes
FAIM	6.15093	PLS1+ genes
EXOG	6.15057	PLS1+ genes
SMARCD2	6.14915	PLS1+ genes
DPT	6.14778	PLS1+ genes
UXS1	6.1386	PLS1+ genes
MADCAM1	6.13805	PLS1+ genes
TRMT61B	6.13681	PLS1+ genes
GALE	6.12938	PLS1+ genes
PAPOLG	6.12736	PLS1+ genes
ZNF224	6.12626	PLS1+ genes
PVALB	6.12439	PLS1+ genes
MTMR14	6.12115	PLS1+ genes
BRWD3	6.11209	PLS1+ genes
ZNF615	6.112	PLS1+ genes
KIF5A	6.11161	PLS1+ genes
KAT6B	6.11112	PLS1+ genes
ORAI3	6.11096	PLS1+ genes
VWA8	6.10975	PLS1+ genes
SLC9A1	6.10802	PLS1+ genes
TTLL5	6.10391	PLS1+ genes
SNTG1	6.09351	PLS1+ genes
JARID2	6.09237	PLS1+ genes
BSDC1	6.09059	PLS1+ genes
KIF27	6.09	PLS1+ genes
NTNG1	6.08684	PLS1+ genes
BEND6	6.0864	PLS1+ genes
LONRF3	6.08617	PLS1+ genes
GALNT5	6.08602	PLS1+ genes
TRPM7	6.08104	PLS1+ genes
GK	6.0808	PLS1+ genes
PCDH11X	6.07647	PLS1+ genes
ADGRA1	6.07603	PLS1+ genes
PLEKHA6	6.07471	PLS1+ genes
CHD9	6.07266	PLS1+ genes
HIST1H4A	6.06943	PLS1+ genes
MRRF	6.06633	PLS1+ genes
EHMT1	6.06546	PLS1+ genes
YTHDC1	6.06387	PLS1+ genes
ZNF180	6.06358	PLS1+ genes
AAK1	6.06356	PLS1+ genes
ARHGEF18	6.06026	PLS1+ genes
TAS2R43	6.05396	PLS1+ genes
ANKRD13A	6.05113	PLS1+ genes
INA	6.04763	PLS1+ genes
BRICD5	6.04636	PLS1+ genes
TNFAIP8	6.04331	PLS1+ genes
CYB561D1	6.04033	PLS1+ genes
PHAX	6.03919	PLS1+ genes
FSBP	6.03881	PLS1+ genes
CDK14	6.03847	PLS1+ genes
AGAP11	6.03666	PLS1+ genes
MNS1	6.03606	PLS1+ genes
PPL	6.03327	PLS1+ genes
CDC42EP3	6.02924	PLS1+ genes
ARIH1	6.02704	PLS1+ genes
KLHDC1	6.02018	PLS1+ genes
RGL2	6.01945	PLS1+ genes
MCM3AP-AS1	6.01878	PLS1+ genes
KYAT1	6.0166	PLS1+ genes
UBE2D1	6.01615	PLS1+ genes
PPIG	6.01548	PLS1+ genes
CCDC84	6.013	PLS1+ genes
IER5	6.01278	PLS1+ genes
GLA	6.01277	PLS1+ genes
CCDC144CP	6.0124	PLS1+ genes
LOC284454	6.01059	PLS1+ genes
TDP2	6.01017	PLS1+ genes
TNNC2	6.00665	PLS1+ genes
HSD11B2	6.00616	PLS1+ genes
CCSER1	6.00145	PLS1+ genes
ZNF195	5.99678	PLS1+ genes
SGO2	5.99665	PLS1+ genes
PCDHGA7	5.99601	PLS1+ genes
NFXL1	5.99412	PLS1+ genes
SLC25A34	5.99313	PLS1+ genes
FKBP11	5.99107	PLS1+ genes
JAKMIP2	5.99093	PLS1+ genes
MTERF2	5.9886	PLS1+ genes
REV3L	5.98494	PLS1+ genes
CYB5R4	5.98398	PLS1+ genes
DNAJC28	5.98088	PLS1+ genes
MEIKIN	5.97561	PLS1+ genes
GIN1	5.97553	PLS1+ genes
KIAA1109	5.97385	PLS1+ genes
LINC01011	5.9736	PLS1+ genes
ANKFY1	5.97087	PLS1+ genes
RBM7	5.96969	PLS1+ genes
MEF2C	5.9682	PLS1+ genes
DPH7	5.96763	PLS1+ genes
MTRF1	5.9666	PLS1+ genes
TPP2	5.96428	PLS1+ genes
NIPBL-AS1	5.96403	PLS1+ genes
DCP1A	5.96288	PLS1+ genes
RBM6	5.96286	PLS1+ genes
ATXN2L	5.96154	PLS1+ genes
EFNA5	5.95953	PLS1+ genes
CEND1	5.95889	PLS1+ genes
MYNN	5.95799	PLS1+ genes
SARM1	5.9576	PLS1+ genes
DUBR	5.95719	PLS1+ genes
TAS2R5	5.95675	PLS1+ genes
HIST1H4F	5.95543	PLS1+ genes
ITGA11	5.95253	PLS1+ genes
AQR	5.95027	PLS1+ genes
MAP3K13	5.94801	PLS1+ genes
CCDC186	5.94526	PLS1+ genes
YBEY	5.94367	PLS1+ genes
ZNF586	5.94316	PLS1+ genes
MGC27345	5.94223	PLS1+ genes
IFT172	5.93699	PLS1+ genes
HUNK	5.93465	PLS1+ genes
CBWD1	5.93146	PLS1+ genes
HMBS	5.92962	PLS1+ genes
ZNF354B	5.92811	PLS1+ genes
KCNA2	5.92362	PLS1+ genes
LIN7A	5.92347	PLS1+ genes
MGA	5.92308	PLS1+ genes
ZDHHC2	5.92117	PLS1+ genes
CPNE9	5.92063	PLS1+ genes
GABPB1-IT1	5.91766	PLS1+ genes
MIRLET7BHG	5.9165	PLS1+ genes
CNTRL	5.91579	PLS1+ genes
ZFYVE19	5.91567	PLS1+ genes
ZNF654	5.91399	PLS1+ genes
POMT1	5.91223	PLS1+ genes
TMEM265	5.91143	PLS1+ genes
DZANK1	5.9109	PLS1+ genes
KBTBD3	5.90975	PLS1+ genes
TMEM223	5.90945	PLS1+ genes
C9orf3	5.90864	PLS1+ genes
RPL23AP53	5.90369	PLS1+ genes
C2CD3	5.90138	PLS1+ genes
TSEN2	5.90008	PLS1+ genes
ECM1	5.89534	PLS1+ genes
PDPR	5.8951	PLS1+ genes
ITGB1	5.89235	PLS1+ genes
CCDC146	5.88937	PLS1+ genes
GPX7	5.88848	PLS1+ genes
NPR2	5.88781	PLS1+ genes
TNIP1	5.88509	PLS1+ genes
ZMYM6	5.88419	PLS1+ genes
ROCK2	5.88303	PLS1+ genes
LINC02210	5.87908	PLS1+ genes
AASDH	5.87892	PLS1+ genes
SHMT1	5.87722	PLS1+ genes
LTV1	5.87669	PLS1+ genes
DDX59	5.87364	PLS1+ genes
GHDC	5.87266	PLS1+ genes
NEB	5.87189	PLS1+ genes
RBM15	5.86933	PLS1+ genes
ERO1B	5.86873	PLS1+ genes
ZMYM4	5.86514	PLS1+ genes
AFF1	5.86513	PLS1+ genes
DCLK1	5.86373	PLS1+ genes
NKAPP1	5.86067	PLS1+ genes
STOX2	5.8602	PLS1+ genes
HEATR4	5.85847	PLS1+ genes
QRFPR	5.85807	PLS1+ genes
BEAN1	5.85797	PLS1+ genes
VSIG10	5.85796	PLS1+ genes
IRAK1BP1	5.85122	PLS1+ genes
THOC2	5.85096	PLS1+ genes
YARS	5.85072	PLS1+ genes
EZH2	5.85026	PLS1+ genes
HIVEP2	5.84848	PLS1+ genes
KIF2C	5.84728	PLS1+ genes
C19orf66	5.84604	PLS1+ genes
EPHB2	5.8448	PLS1+ genes
TANGO2	5.84479	PLS1+ genes
NFIX	5.84291	PLS1+ genes
DNAJC25	5.84166	PLS1+ genes
MAPKBP1	5.83893	PLS1+ genes
ZNF711	5.83852	PLS1+ genes
NRG4	5.83746	PLS1+ genes
TOB1-AS1	5.83519	PLS1+ genes
RP9	5.83487	PLS1+ genes
PARM1	5.83301	PLS1+ genes
DIS3	5.83127	PLS1+ genes
DDX46	5.83126	PLS1+ genes
IRF3	5.82839	PLS1+ genes
RASSF8-AS1	5.82575	PLS1+ genes
LOC642929	5.82025	PLS1+ genes
SENP7	5.81975	PLS1+ genes
ANKRD26	5.81935	PLS1+ genes
SOAT1	5.81839	PLS1+ genes
RGS7	5.81381	PLS1+ genes
MOK	5.80616	PLS1+ genes
NFKB1	5.80575	PLS1+ genes
CTPS2	5.80551	PLS1+ genes
ZNF33A	5.80465	PLS1+ genes
TGFBR1	5.80358	PLS1+ genes
SAV1	5.802	PLS1+ genes
PPIP5K2	5.79986	PLS1+ genes
ZNF292	5.79663	PLS1+ genes
RCOR3	5.79653	PLS1+ genes
EGFR	5.79514	PLS1+ genes
PPP1R3D	5.79503	PLS1+ genes
CEP120	5.79329	PLS1+ genes
ZNF273	5.79101	PLS1+ genes
TAZ	5.7903	PLS1+ genes
NAAA	5.78869	PLS1+ genes
LOC100506388	5.78744	PLS1+ genes
ANAPC4	5.78641	PLS1+ genes
PRMT9	5.78259	PLS1+ genes
GOLGA6L17P	5.78249	PLS1+ genes
CCNI	5.77975	PLS1+ genes
PPP1CC	5.77969	PLS1+ genes
OXCT2	5.77347	PLS1+ genes
UBA3	5.77251	PLS1+ genes
PPWD1	5.77133	PLS1+ genes
HM13	5.771	PLS1+ genes
MBNL2	5.77078	PLS1+ genes
ALDH1A3	5.7693	PLS1+ genes
BTN2A1	5.76858	PLS1+ genes
ZNF251	5.76763	PLS1+ genes
PRDM1	5.76712	PLS1+ genes
ARL4C	5.7664	PLS1+ genes
MYLK2	5.76219	PLS1+ genes
ZC3H6	5.75603	PLS1+ genes
ZNF415	5.75185	PLS1+ genes
ZNF398	5.75172	PLS1+ genes
PLAUR	5.75171	PLS1+ genes
LGI2	5.74971	PLS1+ genes
LOC100240734	5.74198	PLS1+ genes
HMGXB3	5.73988	PLS1+ genes
VPS11	5.73804	PLS1+ genes
STK26	5.73645	PLS1+ genes
NUP35	5.73401	PLS1+ genes
FEN1	5.73382	PLS1+ genes
ADAM22	5.73256	PLS1+ genes
FOXP2	5.72959	PLS1+ genes
TNRC6C	5.7275	PLS1+ genes
TOR2A	5.72708	PLS1+ genes
LOC729218	5.72361	PLS1+ genes
TC2N	5.72214	PLS1+ genes
NOP58	5.7213	PLS1+ genes
DUSP7	5.71665	PLS1+ genes
ADAM23	5.71527	PLS1+ genes
DPY19L1P1	5.71456	PLS1+ genes
SLC35C1	5.71189	PLS1+ genes
ZNF684	5.71003	PLS1+ genes
CAPN7	5.70845	PLS1+ genes
CACNG8	5.70334	PLS1+ genes
SRPK1	5.70299	PLS1+ genes
TPRKB	5.70147	PLS1+ genes
PPARGC1A	5.70141	PLS1+ genes
RBM48	5.70012	PLS1+ genes
FLJ23867	5.69929	PLS1+ genes
WDR97	5.69851	PLS1+ genes
RALGAPA2	5.6967	PLS1+ genes
DHX40	5.69561	PLS1+ genes
HIST1H2AE	5.69517	PLS1+ genes
PAXIP1	5.6947	PLS1+ genes
GADD45B	5.69068	PLS1+ genes
CROCCP2	5.68978	PLS1+ genes
CRIPAK	5.68955	PLS1+ genes
FAM118A	5.68822	PLS1+ genes
BMP8B	5.68729	PLS1+ genes
PHTF1	5.68699	PLS1+ genes
HSPB2	5.68529	PLS1+ genes
FLT1	5.68489	PLS1+ genes
ARSG	5.67813	PLS1+ genes
GPR85	5.67672	PLS1+ genes
LIAS	5.67647	PLS1+ genes
PDCD7	5.67035	PLS1+ genes
PLPP7	5.66964	PLS1+ genes
ACVR1C	5.66929	PLS1+ genes
PSMD6	5.66828	PLS1+ genes
ASTE1	5.66667	PLS1+ genes
SOCS5	5.66536	PLS1+ genes
KMT5B	5.66536	PLS1+ genes
ADAMTS5	5.66416	PLS1+ genes
SRSF8	5.66321	PLS1+ genes
NR1H2	5.65899	PLS1+ genes
RABEP2	5.65839	PLS1+ genes
ABCC5	5.65663	PLS1+ genes
TCF7L2	5.65324	PLS1+ genes
RWDD2B	5.65246	PLS1+ genes
C18orf21	5.64805	PLS1+ genes
ACSL6	5.64295	PLS1+ genes
ROCK1	5.64185	PLS1+ genes
MCF2	5.64059	PLS1+ genes
CLIP4	5.63791	PLS1+ genes
AGO3	5.63743	PLS1+ genes
ZNF132	5.63348	PLS1+ genes
JADE1	5.62719	PLS1+ genes
SYBU	5.62697	PLS1+ genes
AARD	5.62601	PLS1+ genes
HAR1A	5.62455	PLS1+ genes
CITED2	5.62042	PLS1+ genes
ZNF660	5.6203	PLS1+ genes
MRNIP	5.61915	PLS1+ genes
GMEB2	5.61805	PLS1+ genes
B3GNT9	5.61786	PLS1+ genes
TMEM237	5.61772	PLS1+ genes
RBM28	5.61557	PLS1+ genes
FAM131B	5.60988	PLS1+ genes
GEMIN5	5.60837	PLS1+ genes
ZNF136	5.60749	PLS1+ genes
CELF2	5.60236	PLS1+ genes
LOC729159	5.5982	PLS1+ genes
SLC50A1	5.59634	PLS1+ genes
WDR91	5.58994	PLS1+ genes
ZNF510	5.58666	PLS1+ genes
EPHB1	5.58658	PLS1+ genes
KSR2	5.5856	PLS1+ genes
NCOR2	5.58518	PLS1+ genes
STXBP5L	5.58114	PLS1+ genes
TAS2R13	5.57921	PLS1+ genes
UST	5.57901	PLS1+ genes
ZCCHC3	5.57865	PLS1+ genes
ZNF773	5.57062	PLS1+ genes
TAS2R4	5.57032	PLS1+ genes
ATRNL1	5.56909	PLS1+ genes
MRPS31	5.56526	PLS1+ genes
HSBP1L1	5.56176	PLS1+ genes
CAMTA1	5.55948	PLS1+ genes
UBALD2	5.55841	PLS1+ genes
SYT2	5.55697	PLS1+ genes
C2orf49	5.55439	PLS1+ genes
RPL13P5	5.55402	PLS1+ genes
HELZ	5.55215	PLS1+ genes
USP3	5.5507	PLS1+ genes
ITGB1BP2	5.55035	PLS1+ genes
EDEM3	5.54712	PLS1+ genes
PLEKHA8	5.54692	PLS1+ genes
CEMIP	5.54518	PLS1+ genes
LARP4	5.54503	PLS1+ genes
FAM216A	5.54293	PLS1+ genes
ZNF175	5.54226	PLS1+ genes
TXLNG	5.54021	PLS1+ genes
BASP1-AS1	5.54	PLS1+ genes
BTBD3	5.53779	PLS1+ genes
AGL	5.53733	PLS1+ genes
NBPF3	5.5342	PLS1+ genes
NCK2	5.53247	PLS1+ genes
PLXNA4	5.53231	PLS1+ genes
CD3EAP	5.52941	PLS1+ genes
TMEM109	5.52937	PLS1+ genes
DYRK4	5.5259	PLS1+ genes
SLC45A4	5.52458	PLS1+ genes
STRN	5.52426	PLS1+ genes
MVB12A	5.52419	PLS1+ genes
CEP350	5.52371	PLS1+ genes
SLC6A17	5.51952	PLS1+ genes
HSPB9	5.51939	PLS1+ genes
MTUS2	5.51885	PLS1+ genes
FAM135A	5.51621	PLS1+ genes
NFYC	5.51415	PLS1+ genes
RANBP1	5.51338	PLS1+ genes
DVL2	5.51	PLS1+ genes
PTH1R	5.50844	PLS1+ genes
FTSJ3	5.5072	PLS1+ genes
ZBTB38	5.5063	PLS1+ genes
LMLN	5.49759	PLS1+ genes
ARID4B	5.49458	PLS1+ genes
WAPL	5.49169	PLS1+ genes
PCGF1	5.49149	PLS1+ genes
ZFP41	5.48886	PLS1+ genes
NME5	5.48576	PLS1+ genes
MAFB	5.48352	PLS1+ genes
SLFN5	5.48306	PLS1+ genes
ENKD1	5.48291	PLS1+ genes
BCL11A	5.48248	PLS1+ genes
CPSF1	5.48007	PLS1+ genes
PRAG1	5.47876	PLS1+ genes
WFDC2	5.4771	PLS1+ genes
PLCB4	5.4753	PLS1+ genes
PKD2L2	5.47269	PLS1+ genes
ADAM20P1	5.47067	PLS1+ genes
SLC39A14	5.46764	PLS1+ genes
LOC100335030	5.46661	PLS1+ genes
CAMK2G	5.46496	PLS1+ genes
SLC38A3	5.4628	PLS1+ genes
TRIO	5.45825	PLS1+ genes
KIAA1614	5.4551	PLS1+ genes
UPF2	5.45001	PLS1+ genes
KIAA1217	5.44992	PLS1+ genes
TAF4B	5.44871	PLS1+ genes
RBM4B	5.44719	PLS1+ genes
ZNF10	5.44643	PLS1+ genes
FER1L4	5.44592	PLS1+ genes
AAAS	5.4451	PLS1+ genes
NIM1K	5.44314	PLS1+ genes
DDX39A	5.43953	PLS1+ genes
TSNARE1	5.43698	PLS1+ genes
CTNNA1	5.4343	PLS1+ genes
SETD2	5.43358	PLS1+ genes
LYPLA1	5.43249	PLS1+ genes
PDE10A	5.43114	PLS1+ genes
PARD6B	5.42782	PLS1+ genes
PATJ	5.42754	PLS1+ genes
MINDY3	5.42653	PLS1+ genes
DTX3	5.42387	PLS1+ genes
RHBDD3	5.42346	PLS1+ genes
PNPO	5.42322	PLS1+ genes
RBM41	5.42159	PLS1+ genes
MBLAC1	5.42153	PLS1+ genes
ZNF496	5.42066	PLS1+ genes
ABHD13	5.41749	PLS1+ genes
GPR180	5.41746	PLS1+ genes
DCAF1	5.41702	PLS1+ genes
PCSK1	5.41613	PLS1+ genes
PXYLP1	5.41589	PLS1+ genes
ANKRD24	5.414	PLS1+ genes
KDM5C	5.41369	PLS1+ genes
TOP3B	5.41179	PLS1+ genes
GFM1	5.4113	PLS1+ genes
PPP1R15B	5.41062	PLS1+ genes
BRF1	5.40808	PLS1+ genes
CALML6	5.40804	PLS1+ genes
ARNT	5.40686	PLS1+ genes
ZNF767P	5.40594	PLS1+ genes
HYLS1	5.40109	PLS1+ genes
PTPN4	5.39984	PLS1+ genes
PRKAR2A	5.3962	PLS1+ genes
TACC3	5.39191	PLS1+ genes
SLC38A9	5.3911	PLS1+ genes
ADRA2A	5.39074	PLS1+ genes
ABHD3	5.39035	PLS1+ genes
ANKRD20A8P	5.39025	PLS1+ genes
SPOCD1	5.38967	PLS1+ genes
STK11IP	5.38732	PLS1+ genes
MED13	5.38656	PLS1+ genes
TAF1D	5.38165	PLS1+ genes
ARHGAP32	5.37801	PLS1+ genes
PKD1P6-NPIPP1	5.37706	PLS1+ genes
LOC728024	5.37653	PLS1+ genes
PELI3	5.37647	PLS1+ genes
GPR146	5.37217	PLS1+ genes
STAG1	5.3721	PLS1+ genes
BCL7A	5.3719	PLS1+ genes
SYT12	5.37066	PLS1+ genes
MAN2A2	5.36797	PLS1+ genes
TRMO	5.3668	PLS1+ genes
FKTN	5.36634	PLS1+ genes
NIPA1	5.36466	PLS1+ genes
ORAOV1	5.36387	PLS1+ genes
CCDC174	5.36245	PLS1+ genes
CCDC66	5.35904	PLS1+ genes
PPP1R10	5.35398	PLS1+ genes
PKN2	5.3479	PLS1+ genes
KPNA5	5.33867	PLS1+ genes
C5orf56	5.33633	PLS1+ genes
POGK	5.33504	PLS1+ genes
ZNF133	5.33451	PLS1+ genes
LPAR5	5.33413	PLS1+ genes
KIFC2	5.33369	PLS1+ genes
EIF4E1B	5.33276	PLS1+ genes
PFDN1	5.33173	PLS1+ genes
PRDM8	5.32894	PLS1+ genes
SLC6A6	5.32858	PLS1+ genes
PCDHB14	5.32831	PLS1+ genes
PXDN	5.32743	PLS1+ genes
KIF4B	5.32578	PLS1+ genes
STK36	5.32064	PLS1+ genes
LOC100505938	5.32022	PLS1+ genes
EGFR-AS1	5.32018	PLS1+ genes
CEP97	5.31833	PLS1+ genes
HIST1H1C	5.31133	PLS1+ genes
TAF1C	5.30975	PLS1+ genes
CFAP53	5.30803	PLS1+ genes
RIMS4	5.3076	PLS1+ genes
LAMA5	5.30657	PLS1+ genes
EID3	5.30598	PLS1+ genes
KRT8	5.30112	PLS1+ genes
SAXO2	5.29557	PLS1+ genes
DIDO1	5.29052	PLS1+ genes
HIST1H4E	5.2902	PLS1+ genes
JMY	5.28989	PLS1+ genes
GSE1	5.28601	PLS1+ genes
CCDC142	5.28208	PLS1+ genes
CNNM1	5.28091	PLS1+ genes
ZNF77	5.27998	PLS1+ genes
UMAD1	5.27884	PLS1+ genes
SORBS1	5.27812	PLS1+ genes
GNL2	5.27773	PLS1+ genes
FRG1JP	5.27761	PLS1+ genes
KCNS2	5.27661	PLS1+ genes
CAAP1	5.27619	PLS1+ genes
PRC1	5.27553	PLS1+ genes
C17orf100	5.2737	PLS1+ genes
SPIDR	5.27341	PLS1+ genes
CHD2	5.27081	PLS1+ genes
GPR108	5.26876	PLS1+ genes
SCRN2	5.26597	PLS1+ genes
LIN28B	5.26568	PLS1+ genes
XRN2	5.26451	PLS1+ genes
CYFIP1	5.26206	PLS1+ genes
WASHC1	5.25956	PLS1+ genes
MTFP1	5.25883	PLS1+ genes
NRG2	5.25685	PLS1+ genes
STAM2	5.25675	PLS1+ genes
NTM	5.25083	PLS1+ genes
CHRNA2	5.25014	PLS1+ genes
SATB1	5.24997	PLS1+ genes
GSTT1	5.2497	PLS1+ genes
FLJ42627	5.24315	PLS1+ genes
CACNG2	5.24313	PLS1+ genes
CENPC	5.23977	PLS1+ genes
TOB1	5.23885	PLS1+ genes
FASTK	5.23839	PLS1+ genes
ATAD2B	5.23837	PLS1+ genes
ATP6AP1L	5.23788	PLS1+ genes
FMN1	5.23739	PLS1+ genes
TSHZ3	5.23722	PLS1+ genes
BCL10	5.23371	PLS1+ genes
ZNF44	5.22963	PLS1+ genes
RRAD	5.22588	PLS1+ genes
TUBGCP3	5.22057	PLS1+ genes
SMOC2	5.21824	PLS1+ genes
FAM160B2	5.21775	PLS1+ genes
MAP3K21	5.21752	PLS1+ genes
GVINP1	5.2144	PLS1+ genes
SYT3	5.21335	PLS1+ genes
NSUN5	5.21117	PLS1+ genes
TBC1D16	5.21001	PLS1+ genes
GPR61	5.20716	PLS1+ genes
SUPV3L1	5.20483	PLS1+ genes
PRRT4	5.20349	PLS1+ genes
LIN52	5.20108	PLS1+ genes
CA7	5.20014	PLS1+ genes
BEND7	5.19753	PLS1+ genes
PIP5KL1	5.1968	PLS1+ genes
ELOVL4	5.19549	PLS1+ genes
DPP8	5.19433	PLS1+ genes
COPB2	5.19431	PLS1+ genes
MRPL34	5.19412	PLS1+ genes
TSPAN1	5.19401	PLS1+ genes
PRKCB	5.19163	PLS1+ genes
TBC1D1	5.19139	PLS1+ genes
TMCC1	5.18922	PLS1+ genes
FES	5.1883	PLS1+ genes
SETD7	5.18515	PLS1+ genes
ANKRD36BP1	5.18494	PLS1+ genes
LOC285074	5.18439	PLS1+ genes
ADCY9	5.18429	PLS1+ genes
ABTB2	5.17966	PLS1+ genes
SKA2	5.17915	PLS1+ genes
NUP54	5.17896	PLS1+ genes
SNW1	5.17813	PLS1+ genes
C8orf31	5.17615	PLS1+ genes
ADCY1	5.17421	PLS1+ genes
PPT2	5.17396	PLS1+ genes
ACTN4	5.17224	PLS1+ genes
IQCH-AS1	5.17189	PLS1+ genes
NLRX1	5.17161	PLS1+ genes
JMJD1C	5.17004	PLS1+ genes
BBOF1	5.16976	PLS1+ genes
ANKRD37	5.16956	PLS1+ genes
COX7A1	5.16901	PLS1+ genes
SLC38A5	5.16666	PLS1+ genes
RNPC3	5.16474	PLS1+ genes
SMYD4	5.1626	PLS1+ genes
PFKFB2	5.16231	PLS1+ genes
IRF2BP1	5.16012	PLS1+ genes
LRRN3	5.16002	PLS1+ genes
PCDHB13	5.15897	PLS1+ genes
ZNF148	5.15643	PLS1+ genes
CNKSR2	5.1564	PLS1+ genes
OPRL1	5.15322	PLS1+ genes
TIGD2	5.15302	PLS1+ genes
RPP25	5.1503	PLS1+ genes
LOC401357	5.14954	PLS1+ genes
MAP3K14	5.1477	PLS1+ genes
ZNF787	5.14693	PLS1+ genes
PTX3	5.14424	PLS1+ genes
NUDT15	5.1395	PLS1+ genes
SEC31B	5.13643	PLS1+ genes
MZF1	5.13533	PLS1+ genes
ZC3H4	5.13501	PLS1+ genes
TMEM39A	5.13438	PLS1+ genes
CHD1	5.13314	PLS1+ genes
CCDC157	5.13057	PLS1+ genes
FOSB	5.12855	PLS1+ genes
SERPINB9	5.12796	PLS1+ genes
BCOR	5.12676	PLS1+ genes
ULK3	5.12284	PLS1+ genes
RBBP8	5.12268	PLS1+ genes
TBC1D17	5.12202	PLS1+ genes
SEMA5B	5.12182	PLS1+ genes
LARS	5.1211	PLS1+ genes
SPTBN5	5.12007	PLS1+ genes
LRRC34	5.11971	PLS1+ genes
ZFYVE9	5.1155	PLS1+ genes
KCNH6	5.11453	PLS1+ genes
TUT1	5.11434	PLS1+ genes
MXD1	5.11337	PLS1+ genes
CAMK1D	5.11328	PLS1+ genes
EDN3	5.11098	PLS1+ genes
THBS3	5.11076	PLS1+ genes
FANCC	5.10876	PLS1+ genes
SLC47A1	5.10857	PLS1+ genes
NBPF11	5.10614	PLS1+ genes
MMP15	5.10491	PLS1+ genes
PARG	5.10463	PLS1+ genes
FZD4	5.1036	PLS1+ genes
UBL3	5.10302	PLS1+ genes
MACO1	5.10286	PLS1+ genes
GMNN	5.10186	PLS1+ genes
AGO4	5.09979	PLS1+ genes
ZNF490	5.09938	PLS1+ genes
C3orf58	5.09933	PLS1+ genes
SLC25A12	5.09757	PLS1+ genes
SMG9	5.09569	PLS1+ genes
LDB1	5.09482	PLS1+ genes
THSD7A	5.09162	PLS1+ genes
FOXP1	5.09103	PLS1+ genes
RNF157	5.09077	PLS1+ genes
NLGN4X	5.0902	PLS1+ genes
TMSB15A	5.08706	PLS1+ genes
BMS1	5.08152	PLS1+ genes
MPC1	5.08151	PLS1+ genes
RPL15	5.07925	PLS1+ genes
POLR1D	5.07738	PLS1+ genes
TAS2R50	5.07412	PLS1+ genes
TBX1	5.07366	PLS1+ genes
SLC24A4	5.07107	PLS1+ genes
USP49	5.06935	PLS1+ genes
PPARGC1B	5.0691	PLS1+ genes
REEP2	5.06901	PLS1+ genes
UBE2O	5.0662	PLS1+ genes
APOL2	5.06478	PLS1+ genes
LOC100506476	5.06455	PLS1+ genes
PRKCA	5.06369	PLS1+ genes
PCDHB18P	5.06326	PLS1+ genes
NSUN5P2	5.06274	PLS1+ genes
FGF14	5.06127	PLS1+ genes
CENPBD1	5.05481	PLS1+ genes
ZNF322	5.05472	PLS1+ genes
SENP1	5.05422	PLS1+ genes
ZFP14	5.05104	PLS1+ genes
GDAP2	5.0484	PLS1+ genes
CCNL1	5.04746	PLS1+ genes
KCNA1	5.04342	PLS1+ genes
CCDC61	5.04274	PLS1+ genes
POU2F2	5.04249	PLS1+ genes
EMB	5.04215	PLS1+ genes
ZZEF1	5.04094	PLS1+ genes
MSANTD2	5.03906	PLS1+ genes
ALX3	5.03585	PLS1+ genes
NOB1	5.0343	PLS1+ genes
GNAS	5.03395	PLS1+ genes
OTUD6B-AS1	5.03221	PLS1+ genes
ISY1	5.03151	PLS1+ genes
MTA2	5.02907	PLS1+ genes
FAM84A	5.02735	PLS1+ genes
MIPOL1	5.02679	PLS1+ genes
PRDM5	5.02556	PLS1+ genes
METTL18	5.0244	PLS1+ genes
ADD2	5.02414	PLS1+ genes
PLOD2	5.0214	PLS1+ genes
GGTLC1	5.01886	PLS1+ genes
SLCO4A1	5.01789	PLS1+ genes
TDRD3	5.01703	PLS1+ genes
PCDHA11	5.0148	PLS1+ genes
PEG3	5.01317	PLS1+ genes
HAAO	5.01127	PLS1+ genes
SLC2A6	5.01009	PLS1+ genes
MPHOSPH10	5.00885	PLS1+ genes
LOC90246	5.00408	PLS1+ genes
SLC22A5	5.00382	PLS1+ genes
CEBPZ	5.0026	PLS1+ genes
UTP15	5.00246	PLS1+ genes
VSTM2A	5.00233	PLS1+ genes
STAU2	5.00173	PLS1+ genes
MRPL50	5.00102	PLS1+ genes
PFN2	-5.00376	PLS1- genes
ATL1	-5.01118	PLS2- genes
MMAB	-5.01292	PLS3- genes
LIX1	-5.01348	PLS4- genes
LOC101060091	-5.01427	PLS5- genes
SPRED1	-5.01506	PLS6- genes
PHB	-5.01518	PLS7- genes
SLC25A46	-5.01633	PLS8- genes
SLC7A11	-5.01806	PLS9- genes
ATP9B	-5.02115	PLS10- genes
TBC1D26	-5.02367	PLS11- genes
DENND1A	-5.02462	PLS12- genes
C1orf52	-5.02465	PLS13- genes
CYP1B1	-5.02597	PLS14- genes
MARCO	-5.02634	PLS15- genes
FHOD3	-5.02692	PLS16- genes
ADAMTS9	-5.02926	PLS17- genes
HEPH	-5.03117	PLS18- genes
NDUFB6	-5.03397	PLS19- genes
PEG10	-5.03423	PLS20- genes
ERICH3	-5.03425	PLS21- genes
RHBDF2	-5.03523	PLS22- genes
ARL10	-5.03601	PLS23- genes
STMN1	-5.03611	PLS24- genes
MYBPC2	-5.03625	PLS25- genes
FXN	-5.03665	PLS26- genes
SELENOT	-5.03853	PLS27- genes
ACOX2	-5.03866	PLS28- genes
SORCS2	-5.04268	PLS29- genes
PTPRR	-5.04413	PLS30- genes
RIDA	-5.04442	PLS31- genes
NFKBIE	-5.0488	PLS32- genes
CLCN5	-5.04922	PLS33- genes
CNTN6	-5.05015	PLS34- genes
UQCC3	-5.05018	PLS35- genes
BCKDHB	-5.05112	PLS36- genes
JADE2	-5.05247	PLS37- genes
ATP6V0E2-AS1	-5.05256	PLS38- genes
SERTM1	-5.05256	PLS39- genes
ZNF721	-5.05359	PLS40- genes
SAP130	-5.05378	PLS41- genes
CDKN2AIPNL	-5.05387	PLS42- genes
C8G	-5.05407	PLS43- genes
SLBP	-5.05676	PLS44- genes
FBXW2	-5.05846	PLS45- genes
CXCL14	-5.05914	PLS46- genes
USF3	-5.06303	PLS47- genes
NR4A3	-5.06414	PLS48- genes
CFAP70	-5.0672	PLS49- genes
WDR6	-5.06774	PLS50- genes
PIGP	-5.06834	PLS51- genes
PCYT1B	-5.07028	PLS52- genes
SEMA4A	-5.07067	PLS53- genes
NEDD8	-5.07301	PLS54- genes
CD163	-5.07305	PLS55- genes
KIF17	-5.07356	PLS56- genes
SOX11	-5.07531	PLS57- genes
STAT6	-5.07563	PLS58- genes
RAB18	-5.07707	PLS59- genes
KLRC2	-5.07725	PLS60- genes
RGS22	-5.07981	PLS61- genes
FIP1L1	-5.08083	PLS62- genes
HBM	-5.08373	PLS63- genes
RNASEH2A	-5.08432	PLS64- genes
SPARC	-5.08583	PLS65- genes
CYTH4	-5.08666	PLS66- genes
HSPA8	-5.09148	PLS67- genes
SLC29A3	-5.09365	PLS68- genes
GGCX	-5.0939	PLS69- genes
CBFB	-5.09548	PLS70- genes
KRBOX4	-5.09709	PLS71- genes
ADD3	-5.09792	PLS72- genes
LOC100507351	-5.10202	PLS73- genes
NR2F2	-5.10342	PLS74- genes
SYT5	-5.10346	PLS75- genes
VTI1B	-5.10513	PLS76- genes
ZNF880	-5.10534	PLS77- genes
CCNA1	-5.10789	PLS78- genes
FADS2	-5.11111	PLS79- genes
TMEM242	-5.11489	PLS80- genes
DNAJA4	-5.11643	PLS81- genes
TXLNB	-5.11743	PLS82- genes
LCP1	-5.11804	PLS83- genes
AKAP11	-5.11827	PLS84- genes
S100A10	-5.11879	PLS85- genes
ERICH1	-5.12026	PLS86- genes
SOWAHD	-5.12306	PLS87- genes
ZNF184	-5.12337	PLS88- genes
ARF3	-5.12913	PLS89- genes
NEUROD6	-5.13473	PLS90- genes
IARS	-5.13638	PLS91- genes
LINGO1	-5.1391	PLS92- genes
GRID2	-5.14404	PLS93- genes
FAM213B	-5.14669	PLS94- genes
ELAC2	-5.15203	PLS95- genes
KLHDC8A	-5.15426	PLS96- genes
ATP6V0C	-5.15449	PLS97- genes
SUPT4H1	-5.15792	PLS98- genes
SLC39A11	-5.15836	PLS99- genes
ARHGEF40	-5.1584	PLS100- genes
GRASP	-5.15846	PLS101- genes
TWIST1	-5.15969	PLS102- genes
ATP6V1A	-5.16108	PLS103- genes
POMP	-5.16131	PLS104- genes
UBE2A	-5.16504	PLS105- genes
DOCK8	-5.1677	PLS106- genes
PTRH1	-5.16778	PLS107- genes
LMO4	-5.17564	PLS108- genes
COX11	-5.17724	PLS109- genes
IGDCC4	-5.17856	PLS110- genes
PDK3	-5.17865	PLS111- genes
LOC440434	-5.1798	PLS112- genes
LOC101929066	-5.17995	PLS113- genes
WASF1	-5.18043	PLS114- genes
CYTL1	-5.18053	PLS115- genes
DERL2	-5.18371	PLS116- genes
BCL11B	-5.18471	PLS117- genes
TIMP4	-5.18575	PLS118- genes
ELL3	-5.18689	PLS119- genes
CYBB	-5.18855	PLS120- genes
HILS1	-5.18903	PLS121- genes
ARL3	-5.19101	PLS122- genes
LOC101927318	-5.19366	PLS123- genes
FABP5	-5.19502	PLS124- genes
FERMT2	-5.19699	PLS125- genes
B3GALT5-AS1	-5.198	PLS126- genes
ACTN2	-5.20236	PLS127- genes
CD68	-5.20269	PLS128- genes
PTGR2	-5.20383	PLS129- genes
KLRG1	-5.20391	PLS130- genes
UBE2L6	-5.20578	PLS131- genes
DOLK	-5.20583	PLS132- genes
MOSPD2	-5.21212	PLS133- genes
SELENOI	-5.21273	PLS134- genes
PBXIP1	-5.21484	PLS135- genes
RUBCNL	-5.21511	PLS136- genes
PSD	-5.21699	PLS137- genes
PSEN2	-5.2181	PLS138- genes
TRIM22	-5.21882	PLS139- genes
DRAM1	-5.21935	PLS140- genes
LINGO3	-5.22045	PLS141- genes
MPZL1	-5.22285	PLS142- genes
TRIM68	-5.22441	PLS143- genes
FLJ33534	-5.22784	PLS144- genes
NTSR2	-5.23211	PLS145- genes
SLC7A6OS	-5.23266	PLS146- genes
RAB3D	-5.23325	PLS147- genes
MAPK11	-5.24079	PLS148- genes
GPATCH4	-5.24345	PLS149- genes
RGS20	-5.24522	PLS150- genes
PON3	-5.24717	PLS151- genes
RAB6B	-5.2477	PLS152- genes
CYP51A1	-5.24817	PLS153- genes
ACAA2	-5.24967	PLS154- genes
SMPD1	-5.25137	PLS155- genes
CRIM1	-5.25308	PLS156- genes
ZFP36L1	-5.25448	PLS157- genes
BTRC	-5.25538	PLS158- genes
RAB40B	-5.25925	PLS159- genes
TRMT12	-5.2688	PLS160- genes
CELF3	-5.27006	PLS161- genes
RDH11	-5.27315	PLS162- genes
NORAD	-5.2751	PLS163- genes
CXADR	-5.27588	PLS164- genes
RAD21	-5.27606	PLS165- genes
CACHD1	-5.27635	PLS166- genes
WIZ	-5.27645	PLS167- genes
INCENP	-5.27713	PLS168- genes
CHMP1B	-5.2804	PLS169- genes
MGMT	-5.28108	PLS170- genes
LDHC	-5.28189	PLS171- genes
FAM131A	-5.28498	PLS172- genes
CAMK1G	-5.28727	PLS173- genes
CHRNB1	-5.28787	PLS174- genes
ALDH6A1	-5.28974	PLS175- genes
CLPB	-5.29007	PLS176- genes
OAF	-5.2904	PLS177- genes
SEC11C	-5.2914	PLS178- genes
FUT9	-5.29384	PLS179- genes
LINC01315	-5.29513	PLS180- genes
CISD3	-5.29531	PLS181- genes
FSTL5	-5.29732	PLS182- genes
PCBP3	-5.30009	PLS183- genes
PPP2CB	-5.30277	PLS184- genes
C1orf194	-5.30339	PLS185- genes
MAEA	-5.30561	PLS186- genes
SNRPD3	-5.30612	PLS187- genes
FBXO15	-5.30653	PLS188- genes
DCP2	-5.30659	PLS189- genes
MTHFD1L	-5.30736	PLS190- genes
ZNF469	-5.30875	PLS191- genes
DOCK9	-5.30972	PLS192- genes
ECH1	-5.3114	PLS193- genes
RAN	-5.31196	PLS194- genes
PTRHD1	-5.3134	PLS195- genes
MDH2	-5.3149	PLS196- genes
ZNF826P	-5.31497	PLS197- genes
NUTF2	-5.31514	PLS198- genes
LINC00294	-5.3154	PLS199- genes
CDH8	-5.31655	PLS200- genes
ITPRIPL2	-5.31678	PLS201- genes
DCUN1D5	-5.31931	PLS202- genes
MAPRE1	-5.32374	PLS203- genes
ENTPD6	-5.32423	PLS204- genes
DNAJC5	-5.32484	PLS205- genes
TLK1	-5.32761	PLS206- genes
IPO5P1	-5.32972	PLS207- genes
LYPLAL1	-5.33003	PLS208- genes
IGSF22	-5.33229	PLS209- genes
NMI	-5.33249	PLS210- genes
PRDM16	-5.33271	PLS211- genes
PSME3	-5.33368	PLS212- genes
GRM8	-5.33458	PLS213- genes
NEBL-AS1	-5.33587	PLS214- genes
PRPH2	-5.33753	PLS215- genes
CCDC148	-5.34003	PLS216- genes
SLC27A2	-5.34089	PLS217- genes
SPATC1L	-5.34348	PLS218- genes
SRP9	-5.34583	PLS219- genes
ANKRD30B	-5.34626	PLS220- genes
ANKRD19P	-5.35024	PLS221- genes
MED16	-5.3545	PLS222- genes
ITGAM	-5.35477	PLS223- genes
B4GAT1	-5.35548	PLS224- genes
TRO	-5.3558	PLS225- genes
TSC1	-5.36163	PLS226- genes
MYOM2	-5.36225	PLS227- genes
EGR3	-5.36717	PLS228- genes
RGS18	-5.36808	PLS229- genes
DUSP5P1	-5.36858	PLS230- genes
PARD3	-5.36955	PLS231- genes
PSMB6	-5.37025	PLS232- genes
BCAP31	-5.37109	PLS233- genes
MRFAP1	-5.37552	PLS234- genes
LOC100507557	-5.37565	PLS235- genes
CASP1	-5.37582	PLS236- genes
ADGRB3	-5.37853	PLS237- genes
RNF139	-5.37875	PLS238- genes
DDX10	-5.37915	PLS239- genes
TNFRSF14	-5.38003	PLS240- genes
DOLPP1	-5.38014	PLS241- genes
TMEM187	-5.38069	PLS242- genes
SEM1	-5.38153	PLS243- genes
DIO2	-5.38509	PLS244- genes
RB1	-5.38576	PLS245- genes
NSDHL	-5.39015	PLS246- genes
HEXA	-5.39302	PLS247- genes
HRK	-5.39387	PLS248- genes
DEGS1	-5.39633	PLS249- genes
FAM171A2	-5.3965	PLS250- genes
DPYD	-5.40238	PLS251- genes
HEYL	-5.40275	PLS252- genes
ARHGAP45	-5.40449	PLS253- genes
SIDT2	-5.40462	PLS254- genes
RALBP1	-5.40512	PLS255- genes
UBC	-5.40985	PLS256- genes
UQCR11	-5.41303	PLS257- genes
TBC1D14	-5.41489	PLS258- genes
VAMP8	-5.41882	PLS259- genes
SQOR	-5.41987	PLS260- genes
RTL10	-5.42144	PLS261- genes
TBXA2R	-5.42567	PLS262- genes
ZNF277	-5.42942	PLS263- genes
CRELD2	-5.43376	PLS264- genes
PLB1	-5.43702	PLS265- genes
YKT6	-5.43716	PLS266- genes
MLNR	-5.43848	PLS267- genes
TRAPPC6A	-5.44266	PLS268- genes
CD52	-5.44321	PLS269- genes
URB1-AS1	-5.44438	PLS270- genes
CAPNS1	-5.4471	PLS271- genes
ZNF818P	-5.45794	PLS272- genes
RHCE	-5.45825	PLS273- genes
FBXW11	-5.45835	PLS274- genes
IL12RB2	-5.45939	PLS275- genes
ZDHHC7	-5.46221	PLS276- genes
GLT8D2	-5.46442	PLS277- genes
PIGV	-5.46592	PLS278- genes
RASGRF2	-5.47047	PLS279- genes
MILR1	-5.47153	PLS280- genes
THBD	-5.473	PLS281- genes
TLR2	-5.47403	PLS282- genes
SH3KBP1	-5.47477	PLS283- genes
RMI2	-5.47504	PLS284- genes
CTH	-5.47541	PLS285- genes
GRM1	-5.47826	PLS286- genes
P2RY13	-5.47836	PLS287- genes
CARMIL3	-5.48084	PLS288- genes
GRSF1	-5.48164	PLS289- genes
LRRC56	-5.48212	PLS290- genes
JAZF1	-5.48238	PLS291- genes
PPP2R3C	-5.48786	PLS292- genes
GDPD2	-5.48929	PLS293- genes
LYPD6	-5.49439	PLS294- genes
RPS18	-5.49673	PLS295- genes
ALOX5	-5.49768	PLS296- genes
DEAF1	-5.49915	PLS297- genes
DNASE1L1	-5.49949	PLS298- genes
TLL1	-5.504	PLS299- genes
IGFN1	-5.50432	PLS300- genes
DCAF15	-5.5061	PLS301- genes
SLC2A12	-5.51066	PLS302- genes
KIAA1191	-5.51113	PLS303- genes
TAF10	-5.5196	PLS304- genes
DHRS9	-5.52072	PLS305- genes
NAA10	-5.52082	PLS306- genes
NDST3	-5.52219	PLS307- genes
TEKT2	-5.52274	PLS308- genes
ASIC2	-5.52469	PLS309- genes
TSPAN6	-5.52504	PLS310- genes
FGD3	-5.52504	PLS311- genes
PNP	-5.52506	PLS312- genes
USP46	-5.52552	PLS313- genes
CD81	-5.52563	PLS314- genes
BCLAF3	-5.52585	PLS315- genes
SLIRP	-5.52818	PLS316- genes
KIAA0368	-5.52867	PLS317- genes
NWD2	-5.53043	PLS318- genes
CCDC167	-5.53133	PLS319- genes
BCAS2	-5.53193	PLS320- genes
CAPG	-5.53251	PLS321- genes
LOC729970	-5.53401	PLS322- genes
PGAP1	-5.53505	PLS323- genes
BCL7C	-5.53558	PLS324- genes
LINC00320	-5.53629	PLS325- genes
TECPR2	-5.53632	PLS326- genes
PFKL	-5.5367	PLS327- genes
FAM107A	-5.53723	PLS328- genes
COL5A3	-5.53981	PLS329- genes
UQCC2	-5.54146	PLS330- genes
C12orf75	-5.54178	PLS331- genes
ANKRD30BP2	-5.54761	PLS332- genes
ARHGAP6	-5.55892	PLS333- genes
S100A16	-5.55982	PLS334- genes
ARRB1	-5.56076	PLS335- genes
ADGRA3	-5.56464	PLS336- genes
DUSP3	-5.57269	PLS337- genes
HES4	-5.57357	PLS338- genes
PSMB2	-5.57459	PLS339- genes
AGA	-5.57521	PLS340- genes
TSPAN2	-5.57807	PLS341- genes
CALM1	-5.58049	PLS342- genes
PAXIP1-AS1	-5.58113	PLS343- genes
HMGB1	-5.58259	PLS344- genes
NRAS	-5.58337	PLS345- genes
ASTN1	-5.58399	PLS346- genes
[truncated: 1,397 more rows]

## Sheet: Table. S6
Table. S6. The expression levels and spatial correlation of 69 overlapped SCZ-related genes
	ARC	CIT	PPP3CC	AHI1	GABRB2	GRIN2A	PVALB	RASSF7	HTR2A	APOL2	SPTBN4	PCNT	PPP3CA	GRM7	RTN4	SYNE1	PDE4B	TNF	GAD1	ATF4	NRG1	ATF7IP	APOL1	CHRM1	ITSN1	CCDC141	AKT1	FEZ1	RANBP9	SLC12A2	GRIN1	SLC6A1	ANKHD1	APOL4	NDE1	GRM2	MAP1A	ERBB3	CAMK2A	DLG4	ATF5	ERBB4	NDEL1	DRD1	RTN4R	PLXNA2	HOMER1	NPAS3	PDLIM5
42	0.164065	0.671035	0.59139	1.07366	1.6822	0.889271	0.312511	0.752671	0.860753	0.840937	1.03683	-0.141768	1.43966	0.83659	1.58886	0.134007	0.362233	0.377164	1.41201	0.0347996	-0.216117	-1.81392	-0.486616	1.61093	0.582929	0.024836	-0.967585	-0.843347	-0.498017	0.0715613	0.924214	-0.488684	0.546039	-0.175295	-0.754933	-0.680241	0.703099	-0.527378	1.691	0.802736	-0.290655	0.4149	1.0839	0.484559	1.39808	0.52682	0.464155	-0.226684	-0.935282
43	-0.570479	0.374159	0.0941814	0.795123	1.36666	0.566531	-0.161105	-0.850875	1.00804	-0.159876	-1.46147	0.12832	0.552334	1.05482	1.16753	0.368313	-0.277917	-0.504879	1.66803	-0.98956	-0.292386	0.912359	0.463003	-0.888393	0.903503	1.28278	-1.35449	0.296823	2.08937	1.36513	-0.890914	-0.281184	-0.557335	0.805707	-1.02821	0.557621	-1.78645	-0.944353	1.25263	0.362025	-2.56245	1.74404	-1.26264	-0.150664	0.302735	-0.496631	0.00554074	-0.298035	1.10854
44	-2.36654	-2.98287	-2.19485	-1.78054	-2.56929	-3.17165	-2.56167	-1.99689	-3.18127	-2.76953	-1.80577	-0.831809	-3.47552	-1.6628	-3.03951	-2.28734	-1.25753	-0.515177	0.689643	-1.80767	-1.44032	1.06398	-2.75586	-2.86231	0.610265	0.040613	-0.214514	-0.0174284	-2.87113	0.550051	-1.51281	1.31634	-0.196842	-1.73909	1.07306	-0.290965	-0.665605	1.01268	-2.25065	0.399791	1.53597	2.76797	-1.93999	-1.05203	-2.40965	-0.826461	-2.3408	2.61127	2.30898
45	0.572459	-0.430357	-0.960516	-0.851752	0.795507	-0.108916	0.19648	-0.741874	-0.289902	0.409013	0.930133	-0.702638	0.269898	1.66481	0.603363	-0.296915	-0.430132	-0.889396	0.803867	1.72619	1.24767	0.783285	0.297961	0.573787	1.14437	-1.69386	1.36599	1.51895	1.90032	1.37217	1.53805	-0.99749	-1.27639	-0.869312	1.21147	-0.668601	0.568855	1.2908	-0.774703	-0.284373	1.8959	1.85432	0.431568	-1.25005	-0.412953	0.48243	0.338039	-0.577034	0.259142
46	0.45901	-1.4707	-0.881805	-2.7636	0.828346	-1.083	0.698549	1.50487	-1.13793	-0.437543	1.61648	-0.199398	-0.978103	-1.27822	-2.54167	-1.19813	-0.685852	-1.11536	0.14775	-0.224325	0.882728	0.200295	0.202961	1.13826	1.12358	-1.02889	1.43912	0.841047	-1.8341	-0.0568908	3.01501	-2.12892	-1.27742	-1.33487	1.43544	-0.931253	1.66255	1.55217	-2.58039	0.795322	2.05334	-0.507698	0.831308	-0.449661	0.867914	0.5752	0.992236	-1.21848	-0.169285
47	-0.583476	-0.427352	-0.202487	-1.06832	-0.144964	0.720192	0.545612	-0.047247	-0.188881	0.36227	-1.59561	-1.11268	0.0603999	-0.50071	-0.151598	-0.323075	-0.622473	-0.375665	-0.835587	0.459095	-0.0256366	-0.700954	-0.220283	-0.267794	-1.23343	-0.657494	0.563108	-0.444962	1.27417	0.472491	0.597533	-0.0123009	-0.899208	1.35918	0.160765	0.438992	-1.14174	0.172609	-1.33733	-0.659364	-0.500881	0.0484782	0.536358	-0.339963	0.872458	-1.69295	0.173995	-1.51916	-1.11755
48	0.173623	-1.06475	-1.48546	-0.859426	0.291722	-0.636945	0.207045	1.02557	-0.779564	0.848347	0.629393	-0.840137	-1.77546	0.21293	-1.55045	-1.29003	-0.514567	0.318271	-1.26329	0.306393	-0.0242364	3.05498	-2.68541	-1.49582	2.70662	-1.70609	0.88977	0.866778	0.0722314	1.6288	1.7508	-1.81393	-1.48855	-1.96375	0.505771	-3.20569	1.57835	0.383725	0.145197	1.86541	2.16734	0.790737	1.01661	-3.08947	-1.24624	-2.39624	-0.214082	-0.918271	0.286586
49	0.944963	1.20866	0.355955	1.50387	1.9966	0.788642	0.973045	0.0502251	0.792558	0.295225	1.83307	1.7119	1.13842	0.734425	0.455881	0.265448	1.01975	0.893775	0.868486	-0.103174	0.61843	1.0146	-0.42663	0.0998035	0.627782	0.0625508	-0.128564	0.257855	1.00509	0.87897	-0.464659	-0.0957684	1.18664	-1.19414	0.368758	-1.18388	-0.18351	0.357002	1.48396	-0.462709	-0.983023	0.447304	-1.40249	-0.443147	-0.895987	-1.17364	-0.250995	-0.245584	-0.491711
50	2.46847	1.97887	1.28425	1.65926	1.00565	1.15713	0.883386	1.23139	1.9459	1.46904	2.09367	1.02431	1.35686	1.91548	1.43732	1.86904	0.622594	0.696672	0.615774	1.46353	1.67673	1.27403	0.605178	-0.404285	0.434025	-0.503973	-0.229353	-0.00299944	1.20813	1.0455	0.67477	-0.744913	-0.893637	-1.12881	0.652883	0.663968	-0.423263	0.332987	0.389961	0.114976	-1.49891	-0.00471106	-2.14314	-1.29737	-0.991447	0.311644	-1.5537	0.155338	0.363585
51	-2.71723	-3.10536	-2.60471	-2.49553	-1.5945	-3.21733	-3.03952	1.67857	-2.88794	-2.76182	-1.31218	-1.51047	-3.23577	0.0312926	-1.83326	-1.95678	0.367126	-0.672645	-1.10927	-2.36572	-3.16908	1.33976	-2.02388	-2.23958	0.558686	-0.017225	-0.302713	-0.0124041	-3.2582	-0.553429	-0.94261	0.239023	-0.664506	-1.46182	-0.366709	0.171814	0.743943	1.57857	-0.676336	1.15856	2.65974	1.60101	-2.69737	-3.05602	-1.62947	-0.490232	-2.89159	2.94139	2.82082
52	-1.2756	-0.0914316	0.43175	-0.0214328	-0.221395	-0.505423	-0.564068	0.478823	0.3615	-1.17174	0.320314	0.703036	0.347169	0.791976	0.453466	-0.0635365	0.687168	0.372106	-0.284395	-1.49416	-1.29986	-0.226186	-0.461382	0.232308	-0.942838	0.0136439	-0.0207139	-0.21432	-0.0407233	-0.532023	-0.430476	-0.384199	0.230353	0.174372	-0.607116	0.180754	0.53909	0.117967	2.57999	1.11106	-1.37278	-0.259467	0.358841	0.533203	1.26884	0.674721	-0.177556	-0.371896	-0.0651018
53	-2.30918	-1.31341	-1.69221	-1.60163	-1.88165	-2.22865	-2.95758	0.31042	-0.0847182	-2.08597	-0.942582	-0.444523	-1.39913	0.535106	0.756865	-0.831502	0.157098	-0.962286	-1.51052	-3.43078	-2.87239	0.0143693	-1.50704	0.0383488	-0.396247	-0.161388	1.00734	-1.35416	-0.791415	-1.91639	0.372455	0.54576	0.384975	-0.589155	-0.792229	-0.226505	0.779466	-0.424999	1.56861	1.27578	0.517058	0.401743	-0.944159	-0.337823	2.01747	1.59572	-0.45259	1.74775	1.02275
54	-0.254969	0.962909	0.459567	-0.672002	0.141437	0.837819	1.03	1.28829	0.332521	-0.277976	-0.50411	-0.160778	0.107359	0.706116	0.0360864	-1.50254	0.266205	1.13163	0.154452	0.486522	0.647407	1.50592	0.320097	0.414867	-0.869131	-0.752361	1.07995	-0.544477	-1.07971	0.993973	-1.01025	0.131641	-0.449127	0.876344	1.5448	0.853394	-1.27566	1.2969	-0.750881	-0.386163	-0.788459	-0.667408	-0.59437	-2.1441	-0.238147	-0.947578	-0.895756	-0.178409	0.0806994
55	-1.50761	-0.911026	-1.0333	-0.79692	-1.1011	-1.39483	-1.86591	0.605148	0.549605	-1.47945	-0.657624	-0.607575	-0.451718	0.504882	-0.140188	-0.925917	-0.664227	-0.403245	0.00653956	-1.48071	-1.89223	-0.757279	-0.4532	0.346958	-1.28336	0.981821	-0.0847136	-1.92898	1.09296	-1.3113	0.227192	-1.73085	-0.354817	-0.755854	-0.444705	0.0741856	-0.916433	0.150341	0.548007	0.74956	0.765537	-0.345827	-0.273423	-0.0555398	1.27368	0.0638363	-0.35041	0.643603	0.81966
56	-0.614755	0.828794	0.473098	0.404021	0.485726	0.263084	-0.0833496	-0.542448	1.04173	-0.428979	0.267786	-0.168482	0.306149	0.719458	1.36559	0.420877	0.0111857	0.995478	0.506434	-1.58019	-1.06079	0.131232	0.855836	-0.347708	1.20071	0.345236	-1.28313	0.0174069	-0.108877	0.567626	-0.609698	1.13244	0.349982	0.988789	0.0172486	0.321524	-0.381809	0.375161	-0.537529	-1.65291	-2.01237	0.188327	-0.198183	0.570777	0.619133	1.01804	0.0488882	-0.601186	0.390342
57	1.10512	1.29746	0.329418	2.14442	0.958956	1.28209	0.755385	-0.147042	1.39331	1.1402	1.39041	0.610569	2.40692	-1.34246	1.299	2.63635	0.712573	-0.278555	1.30953	0.663965	0.625017	1.20408	1.79072	1.32024	1.63243	-0.473213	0.701481	-0.937812	2.29246	-1.32984	3.04247	1.74088	1.02143	0.706055	-1.78912	-0.882075	2.67009	-1.49836	0.447376	-0.00453167	-0.935101	1.44658	1.77357	1.67487	0.727883	3.01515	1.68862	-3.15233	-0.196325
58	0.0399467	1.09115	-0.679596	-0.737548	0.257178	1.27203	1.0802	2.78011	1.51987	1.30203	0.737482	-0.611736	2.67125	0.846822	1.51226	1.79377	-2.2197	-1.73155	1.48415	1.10991	1.2474	-2.35372	-0.245904	3.33326	-2.09814	0.896069	2.9036	-2.67269	0.502534	-2.93286	0.775128	-2.703	-2.91342	0.0282957	-2.06021	0.236073	0.0762867	-2.17224	1.6624	3.26889	1.07577	-1.30939	2.41634	0.960909	1.9127	-1.58863	0.959092	-1.27163	0.528327
59	-0.680664	-0.6935	-0.500324	-1.21834	-0.8073	0.159879	-0.233205	-0.684254	-2.21666	-1.52512	-0.922824	-1.1393	0.280035	-0.34057	1.00401	-0.667164	0.0653024	0.490645	-0.498101	0.480292	-0.764541	-1.46814	1.20332	1.70443	-2.89192	0.504961	-1.72979	1.41145	-0.555311	-0.0710869	2.78924	-0.650462	-0.852488	1.37738	1.17146	2.77045	-0.321598	1.60586	-0.0530399	-0.500919	1.33786	-3.76393	1.02362	2.12519	2.06957	-1.35747	-0.806381	-1.84265	-2.98848
60	0.14334	2.45097	0.401426	0.575039	0.25202	1.50742	0.871865	1.74026	0.320836	1.05629	0.543669	-1.45884	1.58344	2.13355	0.388935	0.943522	-0.846037	0.643169	1.30384	-0.136465	0.801934	-0.903407	2.12836	1.40433	-1.07551	0.152235	-1.36465	-1.82312	-1.12052	-2.14623	-1.18465	0.464265	-0.497549	1.93778	-1.17817	0.951662	-0.807826	-2.42942	1.05332	0.949103	-1.35079	-0.52138	0.650063	1.90465	1.90636	0.0740385	1.35269	-1.11495	0.155451
61	1.45411	0.640248	0.294432	0.396972	2.49995	0.978448	1.54313	2.73393	1.06067	0.919902	-1.18715	-2.30223	1.61411	-1.87176	1.20294	-0.160961	-1.80113	-2.39841	2.3746	2.00755	1.99393	-2.36433	-2.29546	3.0661	-3.00551	0.737075	1.92863	-1.57421	-0.0766508	-0.43044	0.421921	-2.84114	0.763825	-2.3174	0.311915	-1.84575	-0.203962	0.989626	0.36724	2.67962	-0.524838	1.11772	0.155337	-2.54553	0.461867	-3.21118	-1.84595	-0.472807	0.541758
62	0.59256	0.590972	0.80414	-0.207996	0.924224	1.0298	0.439019	-0.29312	0.877681	0.0713815	0.446731	-0.737536	1.18676	0.356431	1.16049	0.355741	0.184071	1.28395	-0.451611	0.125341	0.208927	-0.572206	-0.347254	0.448987	-0.377484	0.000414481	1.03824	0.250212	0.0134609	-0.405907	1.01876	-0.618829	0.668105	-0.238119	-1.20096	0.249552	0.303428	-1.02799	0.673662	0.53394	-0.337519	0.859809	1.57513	0.923913	0.268097	0.32157	1.04763	-0.277641	-0.0445068
63	-0.0358559	0.860569	-0.000707352	-0.581535	0.666239	-0.0251157	0.514165	1.32398	0.436069	0.617617	-0.0577011	-0.122272	0.833937	0.241016	0.13575	-1.21618	-0.509596	-0.28656	0.273884	0.0995667	0.544953	-0.61186	-0.951896	0.114316	-0.869793	-0.294909	-0.731034	-1.25069	0.75444	-0.525704	-0.578464	-1.22029	-0.645329	-0.839397	-0.731959	-0.467529	-1.05975	-0.420192	0.824384	1.89052	-0.185968	-0.178818	-0.168903	-0.712066	0.0449685	-0.786838	-1.45883	-0.0913084	0.69904
64	-0.790227	1.12103	-0.00772719	-0.509045	-1.0508	-0.0451318	0.0979231	-1.2691	-1.21397	0.0467087	0.233333	0.236108	-0.540756	-0.728154	1.00139	0.431005	0.692145	0.712997	-0.0146077	-0.65389	-1.30608	0.166247	1.03583	-1.0233	0.0837109	1.58248	1.44773	0.146854	0.316542	-0.529556	-0.325813	2.19271	0.956953	0.655827	-0.704098	0.486897	0.392413	-0.900298	0.717824	-0.594154	-2.00114	0.0835103	0.660125	-0.0915332	1.30173	0.747048	-1.64754	0.433182	0.168187
65	-1.65324	-1.25395	-0.698699	-0.154967	-1.355	-1.43926	-1.85218	-0.410927	-0.0612557	-1.212	0.477349	-0.584576	-0.217681	-0.625367	0.337077	0.352334	1.43708	-0.787765	-0.493415	-0.95957	-1.91476	-0.0873581	-1.16274	-0.779545	1.07412	-0.0249834	-0.103446	1.25754	-0.555639	-0.246254	1.00868	-0.304508	0.243073	-0.82883	-0.481545	0.69141	1.22822	0.449953	1.47274	0.815225	2.20126	0.976999	-0.939877	0.404847	1.17947	0.843523	0.0211206	2.00446	0.905454
66	0.272467	0.842714	-0.271572	0.709201	-0.25792	-0.241509	-0.724629	-0.117978	-0.0468169	0.812468	-0.0267052	-0.00483807	0.974301	0.362078	1.48243	-0.191324	0.270575	0.217708	-0.617631	-0.819888	-0.905811	-0.92968	0.207113	0.122215	0.328062	-0.240661	0.30261	-1.29593	0.12902	-0.343136	-0.702906	0.225631	-0.629913	-0.161079	-0.569655	-1.10567	-0.781673	-0.900745	1.22082	0.550759	-0.0092298	-0.49439	-0.578961	0.275539	0.252148	0.226735	0.141819	0.372778	0.50719
67	-1.46536	-0.123742	-0.619121	-0.484017	-0.748766	-1.06997	-1.62257	0.527427	0.261028	-1.50975	0.212158	-0.848223	0.389071	0.547146	1.14356	-0.385345	-0.0680781	-0.998952	0.177611	-1.81684	-1.70669	-0.161054	-0.839031	0.713384	-0.297242	-0.336073	0.656151	-1.34114	0.0167361	-1.53275	0.547268	-0.0209181	-0.296391	0.141857	-0.983666	0.787923	0.310338	-0.330587	1.15398	1.21018	0.432864	0.198667	0.211518	-0.416762	1.71786	1.12233	0.465911	1.23918	0.649431
68	-0.113787	-0.653254	-1.05652	-0.293983	0.963847	-0.39762	-0.600247	0.0914256	1.35706	-0.799437	0.0925106	0.0437457	0.888241	0.853007	0.56333	0.0602166	0.28805	-0.956789	0.794241	-1.51687	-1.19262	-0.399187	-0.383123	0.668886	-0.148634	-0.753868	-0.646271	-0.852287	1.69279	0.136179	0.899896	-0.918701	0.020718	-0.843688	-0.149806	-0.918176	-0.230979	0.364535	0.650684	0.457922	-0.672942	1.63826	0.151194	0.864301	0.618641	1.31175	0.097505	0.485777	0.338708
69	-1.40415	-0.680841	-1.41909	-1.19006	-0.708065	-1.00648	-1.1249	0.507315	0.103414	-1.19954	-0.481118	-1.14683	0.343669	-0.133554	0.543685	-1.5375	-0.547553	-1.142	-0.027442	-1.01339	-1.41148	-0.453987	-1.12475	0.0544393	-0.668479	-0.530937	-0.291606	-0.773725	-0.225151	-0.196558	0.727468	-0.888559	-1.19894	-0.568689	0.29662	-0.134836	-1.05761	0.409387	0.847489	1.02582	0.216553	-0.177718	-1.15331	-0.296049	0.980844	7.25e-05	-0.508263	0.46495	0.512338
70	-1.61927	-0.135491	-1.23649	-0.387089	-1.4611	-1.18135	-1.01386	0.676185	0.0109408	-0.864528	0.802077	-0.22283	0.563152	-0.205024	0.486132	-0.359987	0.44142	-0.667952	-0.66005	-0.255054	-1.61385	-0.877755	-0.49899	0.700219	-0.461479	-0.114058	0.17987	-1.19412	-0.560816	-1.51281	0.504999	-0.42214	0.146794	-0.349334	-0.547882	0.312768	0.173627	-0.326096	0.396702	0.0488575	-0.400087	-0.99857	0.721036	-0.0359165	1.33061	1.36812	-0.449316	0.044125	-0.082598
71	0.450488	0.811743	0.102767	0.72404	0.477893	-0.196218	-0.628671	-0.447792	0.783891	0.401885	0.588204	0.865575	-0.833001	0.219019	-0.515864	-0.128311	-0.526539	1.20962	-0.707787	-0.87732	-0.631907	0.0998484	0.963428	-1.35516	1.27864	-0.964241	-0.960522	-0.270797	-0.0983342	-0.117919	-0.673145	1.08741	-0.343623	0.212417	-0.836206	-0.771136	-0.200019	-0.537111	0.646046	-0.26814	-0.663627	0.424315	0.0121326	0.741012	-0.108776	1.59203	-0.0520232	0.328872	-0.509273
72	0.86173	0.778669	0.62468	0.616864	0.720229	0.363935	0.246715	-0.387509	0.698936	0.980068	0.415249	-0.0190302	-0.972384	-0.202061	-0.900418	-0.0763701	-0.973146	1.15742	-0.936968	1.03347	0.286472	-0.34627	-0.39161	-0.40791	-0.00719753	-0.127388	-1.22004	-0.494043	0.0257739	-0.127793	-1.55853	0.852343	0.75408	-0.00749941	-0.763457	-0.332334	0.00222822	-0.658491	0.602566	-0.380221	-1.06275	-0.407004	-0.599641	-0.38832	-0.74996	0.139094	-0.559104	-0.372138	-0.412107
73	1.22313	0.785549	0.874879	0.881111	-0.520783	0.00812494	0.712375	1.10644	1.52841	0.613931	1.70724	0.592875	0.520685	2.61468	1.19281	1.1536	1.57617	0.267875	1.51642	-0.527645	0.534746	2.26561	0.68084	-0.461586	3.12757	-1.67322	0.654617	1.39135	0.505772	1.65801	-0.059079	0.519007	-0.354943	-0.992807	0.810266	0.265614	-0.351944	1.12895	-1.63567	-0.879244	-1.46203	1.83358	-0.151405	0.851989	-0.675195	1.90685	-0.182105	0.724249	-0.852852
74	1.22363	2.35577	1.48086	2.125	2.62967	1.86091	1.63936	2.0877	2.50322	1.44473	-0.423805	1.2617	2.21344	1.35586	2.08229	2.37239	-2.12265	0.515762	3.11827	0.523128	1.846	2.0609	0.396639	1.3181	1.24219	0.114802	0.375346	-1.06758	3.10809	0.907082	1.5325	0.347616	-1.86866	1.11246	0.316673	0.351582	0.510265	0.17774	0.688408	-0.479624	-3.01536	0.93894	-1.02239	1.19783	-1.80342	-2.32583	0.403427	-0.102366	0.46546
75	1.60026	2.16044	2.3402	2.3149	0.814284	2.02859	1.31014	2.12483	2.2609	1.76853	1.33016	1.83146	2.16861	1.86194	1.77018	1.79633	0.875351	2.54181	0.938943	1.11305	1.22561	-0.256311	0.959119	0.156264	-0.108016	0.126411	0.0897797	-1.14932	1.08835	-0.784538	-1.44803	2.3255	-0.510495	-0.12556	-0.446591	-0.402463	0.164908	-1.86332	1.4946	-0.472913	-0.33367	-0.657971	-1.53231	-0.599866	-0.149978	-0.154803	-1.80073	-1.23426	-1.40367
76	-0.532802	0.140983	-1.71893	0.0548735	-1.35243	-1.29666	-0.216692	0.344389	-1.93732	0.598727	0.745477	-0.201547	-0.437485	1.02954	-0.812929	-1.75679	1.92571	-0.823433	-1.54054	-0.198722	-0.181273	1.25552	-0.719498	-1.37655	0.191178	-2.01117	-3.24542	-0.093179	-1.91231	2.40159	-2.17141	-0.914249	-0.860434	-3.24629	2.6179	-1.81895	-2.1569	2.73793	-1.43081	1.32623	0.303681	-0.116283	-2.6397	-2.59392	-1.37639	-2.52713	-3.302	1.40534	0.709726
77	2.00809	1.89596	2.37616	2.72793	2.78194	2.23238	1.87954	2.42059	2.0902	2.13213	1.97121	1.93186	1.11099	2.02476	0.350152	0.765087	1.12822	1.06109	1.84053	1.72365	1.85147	1.8007	0.953704	0.408499	1.60686	0.264861	-1.68326	-0.138639	0.452927	-0.326703	2.33755	0.51403	-0.0550171	-0.151551	-0.657385	-1.65687	2.18308	-0.577632	-0.00202698	-0.136599	-0.658107	-0.706219	-2.11057	-2.34517	-1.22483	-3.3512	-2.76801	-1.77789	-2.51808
78	0.105475	1.07757	0.828516	1.22261	1.03615	0.821594	1.15891	1.43056	0.857154	0.388959	2.17273	0.514137	1.41547	0.583608	0.73413	0.405954	1.91253	-0.287495	1.17505	0.780226	0.858875	0.688637	0.106924	0.528829	1.71758	-0.141677	0.756182	0.610669	-1.35894	0.941761	1.15708	-1.07231	1.23021	-0.464294	1.35378	0.377862	1.12646	1.59993	0.810856	-0.285705	-0.368899	0.13676	1.30815	1.25082	0.0251721	1.00084	-1.03024	-0.303668	-0.0461549
79	1.83141	1.13901	1.74798	1.71672	1.5927	1.33534	1.23544	2.22221	2.13446	1.19426	2.33088	1.44643	0.972432	1.48213	0.411377	0.766631	1.24303	2.5933	0.0699745	1.00875	1.61448	1.95113	1.29181	0.710734	1.65075	1.76083	-1.47055	0.731796	-0.155753	1.57931	-0.0330502	-0.871277	0.756298	-0.958537	0.795464	1.67628	-1.14205	0.597238	-0.628504	-0.316931	-0.118869	-1.8207	-1.87332	-1.87254	-0.909612	-1.41921	-1.8819	-1.06198	-0.62621
80	2.45674	2.19496	2.87507	2.56751	2.27295	2.65351	1.91949	3.08178	2.67401	1.35623	1.995	2.12108	1.65887	0.655031	1.70193	2.51093	0.525645	0.723709	1.28755	1.83962	1.66113	0.238939	-0.0421613	2.52871	-0.640532	0.269565	2.714	-0.432182	-1.5256	-2.14337	1.0627	-0.123913	-0.0881121	0.0448315	-1.43592	0.935246	0.793819	-2.03635	0.703077	0.993706	0.849076	-2.19666	-0.321887	-0.572715	-0.33256	-0.341985	2.34741	-3.03774	-1.73405
81	2.08745	1.98358	2.80871	2.25985	2.79928	2.45436	1.83374	3.38986	3.21956	1.663	2.52084	2.3522	1.12244	2.12972	1.57781	3.1181	1.79149	1.74524	2.197	0.941043	1.23623	4.05416	-0.369825	1.42637	2.84929	4.31571	2.27426	2.819	-1.68093	1.46947	3.55835	-1.03487	2.83578	-0.907424	0.526643	3.61873	2.27207	0.153471	-1.63994	-1.98714	0.168134	0.405848	0.113685	2.68252	2.33462	0.602216	0.661192	-1.29907	-1.68669
82	-0.579577	0.0175986	-0.376948	-0.4748	-1.18362	0.0393999	-0.550347	-0.732872	-0.215046	-0.443265	-1.07276	-1.02687	-0.0220018	-0.446884	0.0339835	-0.459578	0.728872	-0.986564	-0.686917	0.25487	-1.12668	-0.629344	0.339588	0.578098	-2.16372	-0.165295	0.412925	-0.847585	-0.0924667	-0.381902	-1.0222	-0.379062	-0.173586	0.515851	0.548645	0.833389	-1.91287	0.339348	-0.240419	-0.31679	-0.151819	0.197416	-0.0312396	0.491486	0.677477	-0.787793	-0.0804822	0.861766	-0.593221
83	-0.130564	-0.827136	-0.500905	-1.39837	-0.0242116	-1.04386	-1.85172	-0.339976	1.13146	-2.03892	-0.725805	-1.3365	-0.25982	1.31807	0.977845	-0.721653	-1.80378	-1.53387	0.98531	-0.643233	-1.06069	-1.4291	-0.33167	0.525247	0.0674232	0.494283	-0.835402	-2.07268	1.28992	-2.20387	0.16056	-0.98251	-2.569	0.263086	-2.27207	0.998153	-1.03872	-1.96785	0.311749	0.963632	-0.446016	0.00883062	0.515805	1.1008	1.85265	0.00431554	2.1749	-0.258204	-0.133404
84	-1.47645	-2.38452	-2.58599	-1.19097	-0.411643	-2.10936	-0.477972	-1.38242	-0.194761	-1.33823	-1.06355	-0.96655	-1.97475	0.703168	-1.95957	-1.83449	1.19799	-2.30903	0.161809	1.13172	-0.826893	1.6936	-3.35845	0.0508453	0.101344	-2.63047	-2.27593	0.0914846	1.02633	1.59544	1.22567	-2.72211	0.732098	-3.81941	1.48859	-3.09763	-1.04958	2.13135	-2.35926	0.207845	0.548466	0.257132	-1.66471	-0.674005	-0.781234	-2.18974	-2.11218	0.362793	-1.25077
85	0.463816	-1.2474	-0.811771	-1.38161	-0.661623	-0.591185	-0.758085	-1.4887	-0.794194	-1.05154	-1.07255	-1.70752	0.0805411	-1.29263	-0.325377	-1.13758	-0.620502	-2.05974	-1.53643	0.628329	-0.32958	-1.47928	-0.781592	1.0865	-2.4583	0.395034	-2.04786	-0.443447	-0.406634	0.774311	-1.14606	-0.364692	-0.376152	-0.301223	1.63752	0.710615	-1.35806	1.5303	-0.182144	-1.02405	0.573183	-1.17213	-0.287561	-0.0998746	1.64306	-0.747816	1.2458	-0.151704	0.768847
86	1.31343	1.63515	2.10605	1.72003	0.61154	1.37061	0.617939	0.546464	0.919488	0.701895	0.314167	1.78094	1.01581	0.286008	0.605835	1.46634	0.616097	1.622	0.238758	0.155542	-0.0867411	0.147668	1.51811	-0.163296	0.227352	1.26718	0.368912	0.195697	-0.217606	-0.00714727	-0.205689	1.42684	0.922659	1.54995	0.155074	0.0373982	0.363679	0.134386	0.281591	-1.23819	-0.789844	-2.2258	-0.158296	0.30256	-0.0740316	0.387158	-0.372113	-0.736945	-0.574239
87	2.80522	1.51469	2.27041	1.87771	1.69101	1.54056	1.69514	1.83146	2.1328	0.251679	1.96314	1.4458	1.44607	0.332753	1.31861	2.75777	1.4514	1.29061	2.02554	1.08882	1.26401	1.18793	0.974825	1.82348	0.780591	0.811515	3.07738	0.483305	-0.89193	-0.115822	2.32735	-1.85586	-0.791335	0.333386	0.0772047	1.29013	0.227822	0.100729	-2.20773	-0.371776	2.02638	-1.18361	-1.47274	0.627671	-2.47956	-0.418215	-0.824066	-1.43025	-1.62234
88	0.435004	0.48004	1.35537	0.865572	1.02529	0.457693	0.436845	0.239988	0.295234	-0.504591	0.359202	0.833636	-0.224217	-0.0565271	0.112871	1.17188	0.442807	1.49773	-0.61997	0.683435	-0.394836	0.187705	-0.234938	0.196391	-0.234031	1.1898	0.6951	0.658074	-1.12282	-0.154404	-0.243915	-1.15884	1.12359	0.925106	-0.145995	-0.244829	0.45585	0.2184	0.906313	-0.511193	-0.50713	-1.52998	-0.163854	0.737634	0.581319	-0.157238	-0.775895	-0.737595	-0.721168
89	2.64406	1.9229	2.68559	2.35508	2.63687	2.4768	1.29423	1.83347	2.61507	1.23129	1.2548	2.7477	1.87897	1.99259	1.95402	2.53213	0.700932	2.81548	0.76885	0.0127656	0.886789	1.28558	0.00677132	0.665991	0.728332	-0.408301	0.0942398	-1.36456	0.10774	-0.861088	0.745529	-0.485423	-0.591554	0.065138	-1.65391	-0.710733	-0.547262	-2.38502	0.528351	-0.87702	-0.123305	-0.449393	-1.44568	-0.949313	-0.997099	0.366151	0.726485	-2.53377	-1.28528
90	2.50073	2.1254	1.97859	2.19103	1.53478	1.54462	1.1824	1.26334	1.18682	1.78066	0.966698	2.33519	1.35528	1.03833	2.07511	1.76259	0.679551	1.06842	0.694377	1.11828	0.920921	-0.220072	0.466425	0.974991	-0.916636	0.336984	0.936046	-1.00441	0.350364	-0.387471	-1.00065	0.59365	0.191506	-0.780016	0.121602	-1.47612	0.416264	-0.466312	1.1745	0.245373	-0.422089	-1.93023	-1.33377	-0.0569145	-0.825935	-0.297795	-0.673196	-0.996338	-1.13867
91	2.57347	2.11925	1.59371	1.32262	1.27395	0.7776	0.768683	1.63468	0.87666	0.617275	2.27456	2.38588	0.866848	2.10391	0.470221	-0.296279	1.76816	2.33288	0.511033	-0.418866	0.564441	1.28657	0.183244	-0.0176235	2.06108	0.861943	-1.00288	-0.244116	-1.7062	1.50388	0.527562	0.396355	0.614211	-0.491299	1.31621	0.92709	-0.543539	0.782304	0.180743	1.18539	-0.527156	-0.597016	-1.32006	-2.44988	-0.120398	-0.0355111	-0.709704	-0.57771	1.18776
92	-1.24011	-2.15796	-1.38694	-1.15563	-1.37834	-2.72494	-3.0539	-0.165837	-0.387713	-3.07212	-1.02338	-1.03194	-2.53831	0.100691	-1.58	-1.5752	-0.818252	-1.38066	0.234104	-2.27612	-1.70554	1.29295	-2.05163	-0.688439	0.362263	0.0272627	0.31117	-0.841424	-1.01758	-0.573117	0.410925	-1.15506	-0.892596	-0.857945	-0.492109	0.192149	-1.17358	-0.150211	-0.223465	0.787285	1.05325	0.65983	-0.606163	1.10098	0.148588	-0.293956	-0.449662	1.25197	1.33897
93	-0.658524	0.177974	-0.291433	0.591746	-0.720903	-0.252525	-0.600906	-0.345512	-0.196243	-0.499238	0.724939	-1.12009	0.00674358	0.0186884	0.392125	0.236184	-0.283259	-1.49217	0.665198	-0.0405609	-0.957092	0.460098	-1.3861	0.69605	0.13526	-0.298601	0.742567	-0.325997	-0.215011	-0.986579	-0.156687	-0.16893	0.00850384	-1.34148	-0.592454	-1.56079	-0.251464	-0.404715	-0.529215	0.572313	0.370586	0.953281	0.367547	1.25502	0.565656	0.629134	-0.325519	0.631958	-0.521868
94	-0.481318	-0.969567	-1.05552	-1.00565	-0.516152	-1.26533	-1.77135	-0.489288	0.0412891	-1.90039	-0.541038	-1.03352	-0.777153	1.23572	0.0980545	-0.539292	-0.113186	-1.74266	0.326037	-0.85866	-1.52931	0.0333583	-1.34854	0.0389223	-0.312135	-0.51684	0.34712	-0.150208	-0.135224	-1.40603	-0.12977	-0.144732	-0.515766	-0.578717	-1.38254	-0.074989	-1.01589	-1.08612	0.534323	0.873114	0.191657	0.863404	0.757684	0.314935	0.776217	0.180656	0.0314842	0.255153	0.581126
95	-0.729899	-0.347099	-0.996885	0.257817	-1.25458	-0.496641	-1.27198	0.41805	0.242713	-1.60723	-0.416179	-0.980945	-0.224867	-0.455408	-0.280828	-1.6406	0.757055	-0.464838	-0.984806	-1.5494	-1.67904	-0.943837	-0.58011	0.0210857	-0.947874	-0.552409	0.364761	-0.833719	-0.0491662	-0.890765	-0.935608	1.17653	-0.695763	0.404269	-0.521187	0.27079	-0.786492	-0.603542	0.459837	-0.81733	-0.731063	0.430141	0.0237759	-0.155565	1.63955	-0.184078	0.237664	1.09023	0.158488
96	-0.50704	0.421058	-0.552109	0.714811	-0.100022	-0.325042	-0.226334	0.268578	0.984608	0.336297	-0.599385	0.102761	0.654029	0.278298	0.124382	-0.639731	1.05516	-0.0509292	-0.409503	-0.53161	-0.463832	0.573878	-0.38302	-0.39743	0.373241	-1.14142	0.185826	-0.726468	1.4622	0.224662	-0.0918267	0.248238	0.199955	-0.517604	0.256718	-0.224547	-0.848901	0.256414	0.413051	0.10452	-0.764372	-0.253568	-0.362539	0.261711	1.17331	1.31228	-0.308951	0.0364644	-0.648881
97	-2.434	-1.07218	-1.59108	-0.447748	-1.82406	-1.82142	-1.73874	-0.225215	-0.13525	-1.0459	-0.196605	-0.943571	-1.18629	-0.152119	-1.51638	-1.8497	2.4488	-1.72588	-1.89242	-0.526828	-1.82971	-0.0387412	-1.69071	-0.40074	-0.587825	-1.15779	0.22683	1.2099	-1.06396	0.724219	-0.705123	-0.332779	0.766789	-0.67628	1.35284	-0.95706	-0.43151	1.65246	0.388381	-0.0519427	1.10746	0.121726	-1.3872	-0.381918	0.212663	-0.446354	-1.5329	2.15515	0.698042
98	0.338288	0.410148	0.215506	0.359718	-0.0389046	0.466173	-0.3694	0.254324	0.504218	-0.238268	-0.449857	-0.319318	0.671646	0.220187	-0.291674	-0.56656	0.315953	0.377453	-0.817807	-0.362941	-0.969037	-1.12383	0.00346609	0.426347	-1.14156	0.348518	-0.785501	-1.26221	-0.67947	-0.24653	-1.52415	0.810821	-0.569516	1.014	-0.371034	-0.210928	-0.546051	-0.250541	1.42083	0.461076	0.197988	0.392606	0.421852	-1.34725	1.24421	-0.582137	0.940929	0.772293	0.443645
99	-1.13273	-1.00816	-1.56498	-0.334947	-0.526394	-0.917627	-0.957817	0.393534	-0.0736987	-0.849333	0.774796	-1.22213	0.554226	0.449014	-0.215498	-1.13027	1.45273	-1.38488	-0.794108	-0.874186	-1.0931	-1.0406	-1.28991	0.907858	-0.700622	-1.4799	-0.395798	-0.28669	-0.356365	-0.214505	0.830593	-1.61693	0.320477	-1.13247	0.463064	-1.29378	0.273879	1.24069	0.213643	0.709062	1.30314	-0.437085	0.289923	0.46991	0.594385	0.153149	-1.36624	0.72669	-0.526595
100	-2.13762	-2.45407	-0.741868	-1.52541	-0.614448	-1.93274	-2.402	2.24851	-1.69126	-2.29332	-1.77281	-1.21313	-2.88665	2.21019	-1.21138	-1.18965	-0.475434	-0.202972	-0.738665	-1.04165	-1.97497	0.878358	-0.807437	-1.0187	-0.575747	0.753201	-0.791437	-0.37862	-0.167239	-0.449372	-1.27809	-1.38327	-1.77378	-0.965332	-0.836374	0.662904	-0.727016	1.45704	-1.07712	0.558919	1.86988	0.754272	-1.63972	-2.63085	-1.22017	-0.486288	-1.07345	0.994017	1.26978
101	-1.41448	-0.289238	0.677282	0.518079	-0.0906804	-0.676201	-1.37774	-0.241775	0.860987	-2.4626	0.136539	1.31128	-0.142538	0.730731	1.01348	-0.0260798	-0.805353	0.0327619	-0.567698	-1.77446	-1.83925	0.945063	-2.1253	0.480779	0.789552	2.07028	0.244489	-0.5463	0.997037	-0.769686	0.209768	-2.15432	-0.541848	-0.892229	-1.73545	0.0805595	0.370138	-0.331039	1.31887	0.0146595	-1.17896	0.811822	0.602496	1.22771	1.67098	1.31968	0.759385	-1.11269	0.758939
102	-0.646215	0.573449	2.3936	0.396642	-0.831611	1.21655	1.47977	-1.20156	-2.81812	0.749785	0.0312123	2.5579	-0.478772	-1.64816	-1.03978	0.72131	-0.00108905	2.2548	-0.0397796	2.30789	1.17535	-0.49438	1.29936	-3.34129	0.15097	1.32244	-2.18143	2.37401	-2.88701	2.35872	-1.41822	1.48132	1.5363	2.66893	2.6761	1.9243	0.024231	1.89511	-3.9535	-3.15779	-1.17962	-1.7716	-2.11079	0.943336	-2.46927	-0.676237	-0.951217	-2.06048	-1.27876
103	-0.723336	-0.289928	-0.379154	-0.483455	-0.78193	0.122893	0.342566	-1.15917	-1.5402	1.36177	-0.257481	0.718323	0.0387395	-2.22505	-1.17248	0.529945	-1.61011	0.548921	-1.0255	1.20313	1.62585	-1.39572	0.191334	-0.937656	-1.14016	-1.37411	-0.464367	-0.243997	-0.142902	0.424059	-2.0597	1.53642	1.99638	0.735868	0.319121	-0.0227569	1.40819	-0.135603	-0.0414142	-0.630206	-0.354055	-0.605286	1.10404	0.763063	-1.73262	0.576073	0.827746	-0.15409	-0.539267
104	-0.266763	-0.674082	0.110319	-0.807582	0.223506	-0.707867	0.892304	0.049004	-1.78147	1.00447	0.620876	0.997316	-0.345975	-1.70891	-0.772328	0.326674	-0.9085	-0.21648	0.137502	0.189297	1.89645	-0.222047	1.34535	-1.26747	1.44578	0.451595	0.47123	1.84571	0.387737	0.878367	0.652165	-0.555079	0.3913	0.940919	1.27586	0.355546	1.58003	0.978066	-1.70735	-1.13822	0.991095	-0.584876	0.543465	0.901626	-2.04227	1.31141	0.672589	-1.0357	-0.853205
105	0.418023	-0.36914	0.361513	-0.304381	0.0160581	1.03666	0.868761	0.117998	-0.504055	1.06392	0.0902624	0.257186	1.2999	-1.12352	-0.334237	1.80095	-0.163559	-0.807845	-0.587611	1.74545	1.15507	-1.50245	0.645912	1.11924	-2.19211	0.223051	1.24719	-0.180283	1.04497	-0.847948	0.719109	0.130705	0.0649261	0.657459	-0.121867	0.407621	1.44775	-0.297969	0.922137	0.164511	0.978637	-2.36792	1.76601	0.216772	0.626798	0.35582	1.23418	-0.0672986	-1.91395
106	-1.01545	-1.77435	-0.591968	-0.886123	-1.54616	-1.55573	-2.25448	-0.673662	0.529008	-1.30943	-1.96675	0.491405	-1.39033	-2.62115	-1.67067	-0.131604	-0.73331	-1.65813	-0.0586887	-1.83214	-0.781959	-2.29071	-0.122624	0.951525	-1.39494	-0.544481	-0.856053	-0.375524	1.76296	-0.514245	1.79691	-1.42858	1.27214	-0.714976	-0.750211	0.42725	-0.00926629	-1.09448	2.681	1.73422	1.76325	-2.3939	0.524936	2.24578	0.506757	1.87943	2.47255	-0.0563185	1.48941
107	0.74953	-0.194195	2.0613	0.789707	-2.8503	1.08252	0.0476961	-2.01112	-1.94812	0.520385	-0.371603	-1.20655	0.247283	-2.73072	-1.00695	0.225456	-0.489855	1.02945	-2.86918	0.836876	0.0717871	-3.60651	1.03517	-1.96857	-1.52764	1.27362	-1.77149	0.93669	-0.867348	-0.298394	-1.85165	2.34248	1.77744	2.19411	0.44721	-0.153987	1.51844	-0.372322	1.7987	-1.47913	-0.169762	-2.42262	-0.168447	-0.132348	-0.875173	1.46083	2.23716	1.39882	-2.35109
108	-0.323133	-0.318298	-0.125143	-0.712619	0.0207012	0.0199223	-0.0708789	-0.873563	-0.319621	-0.586565	-0.678664	-1.34621	0.028021	0.458239	-0.150044	-0.617036	0.375506	-0.413973	0.0924056	0.156766	-0.554465	-0.249389	0.331	-0.102122	-0.508285	0.257625	-0.734039	0.234693	-0.181913	0.321207	-0.480024	0.399307	-0.594193	0.580857	0.129418	0.400717	-1.56102	0.0544716	0.00135377	-0.305963	-0.0923137	1.31321	0.600836	-1.09052	0.312929	-0.485576	0.235805	0.122314	-0.179116
109	-1.23298	0.342328	1.12455	0.665992	-0.102292	1.0595	1.04132	-2.12298	-0.270922	0.686349	-3.05884	0.0283123	0.398305	-1.77119	-0.797634	-0.513193	1.42716	0.102656	-2.11432	2.07967	0.799917	-2.71202	1.96834	-1.31807	-2.88618	4.31556	2.79694	1.78782	1.03045	0.384729	-2.58563	0.25038	-0.540603	2.91619	0.741751	3.20261	-2.85587	0.000836193	-1.11133	-0.466707	-3.41326	0.894697	1.22342	-0.361768	-0.207876	-1.0954	-0.213618	0.566168	-2.85759
110	-0.114582	-1.06784	-0.303937	-0.280953	1.39544	0.151159	0.340753	0.252719	0.835728	-0.243703	-1.70512	0.0680229	-0.543271	-0.0300706	-1.52235	-0.0543971	0.747543	-1.01822	-0.539899	0.00849164	0.449474	1.22149	1.14198	-0.413185	1.02811	0.0503613	-2.01737	0.217011	1.8506	1.20416	-0.922711	0.650349	0.720203	0.946992	0.694712	0.932647	-0.23117	0.437846	0.733302	-0.552884	-1.2562	2.18484	0.615482	-1.0733	0.386614	-0.211879	-0.0412584	0.358069	-0.401321
111	1.89686	2.27065	2.29943	2.18883	0.891172	0.403929	0.734419	1.54718	-0.715871	1.33776	0.0690277	2.71392	-0.933053	1.56301	-0.907827	-2.17952	2.66485	0.52793	-1.38589	-1.42072	0.619692	2.42188	1.97027	-3.17087	2.01413	-0.482493	-1.9201	-1.00071	-0.159306	1.8286	-0.787269	2.54652	-1.51254	-0.852763	2.11243	-2.1011	-1.28414	1.30467	-0.702197	-2.10871	-0.587356	-0.739415	-3.65104	-2.9775	-1.60205	-3.62547	-3.50295	0.134205	-1.80636
112	2.14829	1.95621	2.42201	2.75045	2.06797	2.40249	1.82583	1.7484	1.98146	1.33404	1.66722	1.86871	2.16458	1.71369	1.96832	1.7567	1.70272	2.28778	1.9554	1.34781	0.509793	-0.327097	0.809353	1.95514	-0.564387	-0.158971	1.08377	0.450269	-0.312657	-0.328454	0.314459	1.47945	1.66482	0.870316	0.194962	-0.921646	0.405406	-0.600726	0.468044	-0.694678	-0.072444	-1.39074	-0.226814	-0.673811	-0.458257	0.0551724	0.385117	-2.47334	-1.65835
113	0.779381	0.526736	0.620965	1.20606	-0.181028	0.952631	1.76576	-0.211951	-0.831275	1.7381	-0.553802	1.75153	-0.239834	-1.80059	0.41558	1.81045	-0.674069	0.525775	1.96434	1.16208	1.33076	-0.0608465	1.6936	-0.387646	-0.423626	2.75829	1.02676	2.17271	-1.67629	0.708206	-1.15623	0.224165	-0.00911436	2.01332	1.2607	1.43631	1.67538	-0.204218	-0.190245	-2.65036	-0.795028	-0.488245	-0.457033	-0.672684	-2.0882	-0.972347	0.812616	-2.66308	-0.708708
114	-0.764679	-1.78251	1.91521	0.6499	0.873867	-0.378979	0.429563	-0.208624	-0.265371	-0.990943	1.07545	1.22522	0.896979	0.555187	-0.0636261	1.41423	0.136077	-0.00951402	0.0403068	1.29414	0.0729873	-0.761813	-0.993278	0.32688	1.0292	-1.144	1.32577	0.696164	-2.08154	-0.730357	2.30047	-0.339335	2.28625	-0.384514	-0.911659	-1.09111	0.824734	-1.558	-0.375992	-0.989043	-0.495306	-0.871294	1.5477	2.44771	0.446253	2.51761	0.389436	-0.734925	1.29055
115	1.21776	0.363658	1.17237	1.43013	-0.338079	0.901443	1.29485	-0.191814	-0.876581	1.49781	0.411974	1.41067	0.0862628	-1.82768	-0.45935	1.91064	0.117437	0.190237	-0.0299636	1.14836	1.35205	-0.425825	1.38419	-0.604826	0.567861	0.0577735	2.31323	1.341	-0.230268	-0.0272494	-0.517132	2.21305	2.47155	1.88451	0.469498	0.378096	2.16553	-0.376074	-0.827242	-1.5793	0.958795	-1.94773	1.13159	0.931575	-1.47684	1.59254	1.26718	-0.0338327	-0.279858
116	0.889163	0.368485	0.695813	0.97591	0.952386	1.0178	1.71579	0.216832	-0.231862	1.33905	-0.621317	1.54097	0.31762	-0.0918885	1.37312	2.31251	0.00328044	0.791776	1.82457	1.37518	1.50865	-0.227991	0.673594	-0.388721	0.0392875	0.425865	0.659073	1.06732	-1.08237	-0.280307	0.510479	1.76558	0.12181	1.5141	0.819242	0.119777	0.922702	-0.0259121	-0.783819	-0.357296	0.020236	-0.519375	-1.25931	-1.48369	-1.85631	0.132917	-0.19515	-0.0860795	1.34119
117	1.19098	-0.655838	1.04686	1.38204	0.58045	1.37025	1.39848	-1.74508	-0.589105	0.843814	0.111396	1.52939	-0.359268	-2.10987	-0.284126	0.964754	1.11935	2.50983	0.634405	1.9431	0.996407	-0.191172	0.00525768	-1.04144	1.03053	-1.28859	0.182618	2.57773	0.0613229	1.69176	0.690279	1.80226	2.39317	1.29421	1.16439	-1.33349	1.50555	1.29469	-2.16926	-2.15327	0.730932	-0.605265	0.0323212	0.957958	-2.25746	1.1464	-0.1947	-0.305829	-1.00436
118	1.82096	-2.67016	-1.78706	-0.944601	2.65939	0.417869	1.80783	0.00848555	0.51031	1.06137	2.62724	1.33724	-0.450527	0.576656	-0.773087	-0.0823344	0.972875	1.68992	2.57491	2.23693	1.85766	0.901095	0.540844	0.565684	2.43727	-2.54274	0.584407	3.16902	-1.43964	0.513431	1.73046	-0.597366	2.10236	-0.302799	0.733167	-1.20504	2.76754	0.945888	-3.28096	0.491067	2.60428	2.48722	0.202706	-1.34054	-2.17121	-3.18839	-1.54947	-1.0067	0.3174
119	1.08839	1.31748	1.8475	1.68461	-0.0767114	1.79983	1.56164	-0.491125	-0.508652	1.62631	0.675979	1.16115	0.850103	0.162064	0.37945	1.74214	0.412625	1.76177	0.702659	1.72651	1.371	-1.24685	1.35879	-0.618905	-0.778825	0.70881	0.948891	0.488441	-0.154029	-0.519697	-0.122868	1.57875	1.502	1.42605	0.239777	0.805873	1.58417	-0.671452	0.0868393	-1.69454	-0.625082	-0.82668	0.239377	1.20956	-1.17776	0.893475	0.24608	-0.789269	-0.268035
120	0.456955	0.612593	1.2926	1.0789	-0.674741	1.07878	1.44698	0.0934206	-0.683936	2.47598	-0.789813	1.0775	1.46474	-1.10987	-0.349776	-0.214529	-0.312283	1.12364	0.0561497	2.71071	1.96805	-2.07051	1.08014	0.711994	-1.47637	-1.53276	0.870277	0.430938	0.153382	-0.115649	0.036324	0.459931	0.534554	1.53703	0.380675	-0.563534	2.32386	0.203976	0.594891	-0.666811	-0.205091	-2.42766	1.18669	0.873072	-1.33298	1.60474	1.34967	-0.284424	-2.1937
121	-0.45251	-0.435015	0.0689944	0.210213	-0.940672	-0.673454	-1.2067	-1.17091	-1.00806	-1.04501	-0.521769	0.629534	-1.38007	-0.449283	-0.848232	-0.171756	-0.977717	0.530578	-0.820022	-1.2006	-0.159957	-0.332075	-0.121579	-1.41582	1.09097	-0.211633	-0.0892574	0.16181	-0.342971	-0.193279	-0.193125	1.21305	0.442475	0.846073	0.00536083	0.756264	0.28894	-0.29283	-0.43681	-1.43362	-0.983635	1.00196	-0.752361	1.45323	-0.585929	1.50978	-0.173671	0.0443636	0.894563
122	-1.46119	-0.803798	0.459512	-1.31195	-1.44455	-0.885123	-1.24272	-0.397611	-1.04459	-0.964777	-1.30087	0.13035	-2.08616	-0.43785	-2.19324	-1.12892	-1.69268	-0.672471	-0.716772	-0.213879	0.155797	-0.173686	-0.318518	-1.62697	-1.11661	0.695457	-0.826482	-0.62821	-0.751845	-0.462157	-0.806125	-0.101386	-0.221454	0.370791	0.202452	0.828338	-0.351265	-0.0999718	-1.17758	-0.437991	0.860566	0.105192	-0.480859	0.241812	-0.482069	0.489676	0.125808	0.426468	0.365803
123	0.994054	-0.0834045	1.6974	0.117654	-0.441809	1.25281	1.4397	-0.623743	-1.28444	1.58446	-1.25854	1.97598	0.059984	-2.15912	-1.16579	0.437032	-0.686627	1.62039	-0.411406	1.48917	1.59072	-1.26726	2.50134	-1.3997	-1.43904	0.700625	0.140596	1.11936	0.134912	0.72917	-1.26705	1.73336	0.490192	2.37646	1.25989	1.19341	1.35614	0.363771	-0.802564	-1.99957	0.019337	-1.45152	0.106424	0.215053	-1.49137	0.978534	1.37427	-0.963035	-1.30572
124	-0.78538	-1.35736	-0.948506	-0.544358	-0.0131294	-0.891205	-0.121479	0.373988	-0.572144	-1.05919	-0.484065	-0.00310237	0.0138004	0.126296	0.433525	-0.910686	-0.699446	-1.8152	0.163249	-1.18013	-0.0518571	1.02868	-1.31737	-0.159433	0.152546	-1.46725	0.281421	-0.484254	0.187011	0.185185	1.58232	-2.01313	-0.361802	-1.51063	0.759442	-0.202016	-0.0107805	0.947332	-1.18263	1.25108	1.12315	0.434681	-0.661894	0.566244	-0.595501	0.331842	-0.0138234	-0.557967	1.38615
125	-0.164819	-0.177316	0.925634	0.495158	0.0148113	0.809834	1.488	-1.26736	-1.76146	1.73323	-0.252962	1.84284	0.785809	-2.15806	0.314796	1.48241	-1.69241	1.83893	0.43306	0.844787	2.07019	-1.90741	1.57792	-1.74181	1.24376	0.0717806	1.01205	2.07934	0.353533	0.736337	0.566518	1.5696	0.983455	2.44641	0.221231	0.45242	2.36227	-0.235631	-1.89117	-2.25515	0.51137	-1.12305	1.70819	1.53319	-2.69279	1.14974	1.81273	-1.25374	-2.50096
126	0.215326	-0.988037	-0.161715	-0.131642	-0.159538	-0.337627	0.684077	-0.0770252	-1.47053	-0.089818	0.446422	-0.2893	-1.11249	-1.01393	-1.81643	0.449222	1.44096	1.75737	-2.25207	0.82335	0.301436	1.56784	-0.911448	-0.538928	-0.120831	-0.0141582	-1.34288	2.1031	-1.96555	1.04929	0.40807	-0.439521	1.63523	0.145397	1.53196	-0.415491	1.29871	1.69104	1.63763	-0.419945	1.21834	-0.610534	0.324219	-0.829038	-0.462324	0.150296	0.175724	-0.235016	1.17983
127	0.817522	-0.703779	-1.16129	-0.849996	-1.92169	-1.15491	0.286639	-1.19703	-2.26121	1.03357	-0.291953	0.743731	-0.390969	-2.11053	-1.66389	-0.36349	0.0271406	0.0651962	-1.56506	0.237407	1.3312	-0.911818	1.07861	-1.94631	0.559547	-0.243567	1.4873	1.12053	0.0997403	0.350941	-1.03125	1.55044	0.679271	-0.222265	1.71627	0.367753	1.87444	0.961567	-0.866176	-1.29574	0.405948	-2.2129	-0.995337	-0.215856	-1.35078	1.04874	0.705915	1.42637	-0.312642
128	1.29994	-0.404707	0.277574	0.412783	-0.0640565	0.805678	1.32883	0.0338331	-0.333913	1.55217	0.2996	1.46878	-0.411833	-1.81974	-0.666673	1.23654	-0.603368	0.281648	-0.29436	1.92946	1.94556	-1.23384	1.23272	-0.670026	0.206474	-1.00202	3.2089	1.53678	0.803186	0.117501	-0.53386	2.11324	1.14731	1.16966	0.782274	0.170547	2.41532	0.305997	-2.34185	-1.89475	0.720569	-1.38039	1.34241	2.14933	-1.89644	1.64895	1.38348	-0.292446	0.0941873
129	0.398859	-0.302697	-0.0494681	-0.405154	0.35228	0.338038	0.91315	0.138657	-0.796313	0.690611	-0.452002	0.698894	0.298643	0.0920858	-1.13311	0.619199	-0.390848	0.00240422	0.0250556	-0.278571	0.917176	-0.451527	0.396888	0.373201	-0.718522	-0.00831986	-0.338161	0.200808	-0.356889	-0.0872827	0.776722	0.366736	0.63756	0.059042	0.47352	0.54542	0.51223	-0.636486	0.60256	0.670052	-0.32704	-1.09411	0.933314	0.217538	-0.197908	0.305015	0.176039	0.279154	0.268298
130	1.25084	-0.843083	-0.429089	-1.99319	-0.550129	0.428558	1.24662	-0.806729	-0.547547	0.468944	-1.21784	-1.07476	-0.732995	-0.414401	-1.40909	-0.111322	-2.00914	0.228102	0.556703	0.198725	1.38851	1.26766	1.43244	-0.970265	-0.38955	2.87502	-3.45309	-0.374791	0.510771	-1.00702	-1.10021	0.331567	1.41389	0.412071	-1.42093	1.1856	-0.492004	-1.16988	-1.81764	-1.35912	-0.432569	1.44309	1.44231	-1.63813	-0.398933	0.326959	1.11809	-0.538509	-0.63885
131	-0.776665	-0.415346	-0.106698	-0.186056	0.393303	0.105509	0.88125	0.32573	-1.13763	1.53943	-2.01516	0.763045	-0.00625919	-0.67207	-0.8988	-0.512417	-1.89389	1.34909	-1.04053	-0.458247	1.60984	0.387937	1.66186	-0.280038	-1.10452	0.199009	-0.273802	-0.907344	1.9697	1.0862	-1.12261	0.461376	-1.80252	0.623612	0.507214	0.397726	-0.662385	0.698408	0.25072	-0.365171	-1.79363	-0.109612	-0.75687	-1.19081	-0.0558557	-0.932976	0.143572	-1.04666	1.25175
132	0.60528	1.52599	0.318218	-0.279445	1.15605	0.644972	0.425733	0.707315	1.29848	0.47885	0.376253	0.0558467	0.886836	0.947771	0.735323	-0.0916568	-0.515688	0.204318	-0.00777508	1.10646	0.894609	0.109057	0.456267	1.40313	-0.328371	0.965547	-1.11633	-0.535149	1.11706	-0.392794	0.266338	-0.56673	0.0700499	0.314515	0.0903505	0.585782	-0.304577	0.146114	0.269274	0.913606	-0.446193	-1.23977	0.685246	1.11947	1.04483	-0.130477	0.0207811	-1.29076	-0.0917367
133	-0.0143237	-0.0693595	-0.617251	0.181391	0.379025	-0.521811	-0.0168354	-0.746185	-0.282357	-0.397394	1.82115	0.542329	-0.266966	0.840801	0.548611	-0.410611	0.477559	-0.143415	0.402787	-0.499991	-0.0245105	-0.367535	-2.01038	-0.0576782	1.23702	-1.15248	0.243069	0.893607	-0.375069	0.187835	0.24436	-0.625245	1.10816	-1.3131	-0.764034	-1.25873	-0.197066	-0.359543	-0.53404	-0.028392	1.0642	1.37851	0.388064	0.518577	-1.09213	0.956156	-0.99746	0.691508	0.125554
134	-0.0748068	0.196095	0.244783	0.133237	1.35572	0.560968	0.146628	-0.723151	1.43965	-0.11382	0.287105	0.628083	0.60744	-0.0861045	0.335934	0.130277	0.801468	1.31416	0.0841611	0.310726	0.422584	-0.560909	0.0796319	-0.695543	-0.393612	-1.09418	-0.0934618	1.18689	1.53792	1.29222	-0.464535	0.0272171	1.56015	-0.715325	0.318868	0.200606	-0.295524	0.94581	-0.553757	-0.855166	-0.652219	0.138934	-0.558191	-0.184313	-0.696373	-0.0288387	-1.02039	-0.427663	-1.42915
135	-0.379984	0.839251	-0.191977	-0.372803	-0.0797952	0.213145	-0.119563	-1.27039	0.454079	-0.0289971	-0.48038	0.145372	0.555862	0.411917	0.641834	1.06823	-1.38447	-0.234777	-0.124623	-0.528486	0.152438	0.650016	0.693138	-0.680117	0.0975949	-0.230337	0.467461	-0.880844	0.165383	-1.08653	-1.28802	0.943858	-1.25567	1.10507	-0.859555	1.03591	-1.16069	-1.08747	-0.352707	-0.38139	-1.00662	-0.273096	0.106673	1.82042	-0.21374	0.654336	0.617204	-0.401832	0.423437
136	0.282	0.0575531	-1.38498	-0.857797	0.973152	0.583944	0.466803	-0.414518	0.298955	0.665466	-1.05198	-0.0416963	0.421955	1.0612	1.45846	-0.719526	-1.59392	-0.895784	1.6368	0.149902	1.02531	0.665176	1.09107	1.64914	-0.405486	-1.48119	-0.65906	-2.22316	2.00413	-0.309133	-1.0673	-0.353316	-0.440495	-0.836418	-1.42085	-1.1805	-0.557365	-1.54119	-1.04781	-0.147485	-1.32364	-0.742162	0.731412	-1.64354	-0.396125	0.290801	-0.211209	-1.33342	0.351651
137	0.0965128	0.878973	-0.822198	0.285198	0.466479	-0.79373	-0.157981	-3.02011	-1.1268	0.187136	1.03208	-0.380945	-0.555926	0.607146	-0.143235	-0.860315	1.02701	1.60426	-0.898241	0.267598	-0.270855	1.85488	1.05921	-0.978199	2.30505	0.563818	-0.155802	1.44826	-0.407691	2.70394	-0.92729	0.574188	1.35096	-0.32679	1.88818	-0.421356	-1.17486	2.06149	-1.02593	-1.4843	-0.126538	0.68594	-1.61046	-0.19825	-1.24425	-0.747353	-0.450026	1.304	0.547349
138	0.119941	0.523425	0.548032	0.291003	0.023321	0.0252644	0.670762	1.61121	0.656376	0.482633	0.714007	0.391171	-0.173454	-0.834907	0.962464	0.33706	-1.41327	-0.328403	1.2237	1.91333	0.584731	-1.95203	-0.790233	1.08561	-1.63727	-0.865728	-0.123212	-1.47647	-0.654617	-1.41476	-0.439763	-1.91145	-1.23088	-0.809295	-0.72272	-0.419114	-0.986061	-0.451898	-0.068426	0.976832	-0.127318	-1.01279	0.67161	1.72129	0.118956	-0.591522	-0.453561	-1.14311	0.355822
139	-1.97377	-1.9815	-1.21593	-0.0739394	-2.37572	-2.46114	-2.92415	-2.28034	-1.62119	-2.71833	-1.74548	-1.36864	-3.02972	-2.0074	-2.85323	-0.684067	-1.11081	-0.998011	-0.34342	-2.126	-1.77651	-0.404612	-1.16146	-2.31728	-0.309927	0.973699	0.0631948	-0.686963	-1.62493	-1.28937	-1.67627	0.843769	-0.0964533	-0.207414	-1.12626	1.19909	-1.2847	-1.13192	-1.22131	-1.36007	0.173331	1.42513	-1.42382	0.676318	-0.618574	-0.423701	-0.414517	2.11481	0.668067
140	0.717287	0.182974	0.43048	-0.304668	-1.14306	0.639736	-0.106011	-1.70047	0.0662482	0.00421232	-1.90682	-0.197062	0.447687	-0.834725	-0.690427	-0.433322	1.33366	-0.323087	-2.17834	1.01448	0.0396224	-0.753574	1.74868	0.0937249	-1.12817	1.38986	-0.180752	0.930256	1.10178	0.46397	-0.995581	0.855216	0.767947	1.8076	0.906369	1.90704	-0.668933	0.381415	0.118915	-0.489398	-1.48292	-0.726603	0.384226	0.674861	0.750878	0.0970941	1.17381	1.46611	-0.338807
141	-0.556205	0.455948	-0.282743	-0.387328	0.216973	0.672973	-0.0125456	-0.443606	0.115553	0.561003	-1.81271	-1.40477	0.923894	-0.866827	0.213258	-0.355083	0.395333	-1.39654	-0.516156	-0.221328	-0.416416	-1.10516	0.691029	0.735866	-1.03129	-0.429416	-1.31104	-0.712945	0.0784679	-0.63761	-0.471834	0.251655	0.250561	0.213455	0.197394	0.238372	-0.760891	-0.280872	1.12418	-0.4686	-1.14318	-0.224648	1.26844	-0.242574	0.722798	-0.0241596	0.887578	1.1218	-0.00702002
142	-0.0612733	0.388313	0.283253	-0.733971	0.881998	0.831237	0.141126	0.40537	0.657442	0.750047	-0.496159	-1.18586	0.674339	0.25972	0.795563	0.108008	-1.0488	-0.638281	0.221089	0.622498	0.3648	-0.707733	0.522459	0.570221	-0.238197	-0.516739	0.538414	-0.863222	1.48413	-0.683897	0.258722	-0.804348	-1.66887	0.777064	-1.38804	0.322091	-1.1974	-1.03715	0.193216	0.797139	0.372365	0.136098	1.82125	-0.366521	0.860311	-0.0133398	1.18928	-0.664741	0.624332
143	-0.11337	-0.636067	-2.10853	-1.45706	-0.81168	-0.410028	-0.921977	-0.815768	-1.00441	-1.49563	-0.849211	-1.90249	-0.578732	-1.17522	-0.828101	-1.0362	1.41021	-2.13608	-1.48548	-0.535235	-0.258644	1.19183	-1.47972	-0.314159	-0.309082	-0.400281	-2.39739	-0.103191	2.53224	0.89406	-1.67108	-1.90484	-2.50222	-1.20443	1.29253	-0.210436	-1.40236	1.46493	-1.87744	-0.48924	-0.100928	-0.414175	-1.15826	-0.125668	0.0209304	-1.08314	-1.37736	1.36629	0.119706
144	0.38704	1.58433	0.78614	-0.31104	1.05956	1.93493	0.47581	-0.671709	1.12447	0.71447	-2.16756	-0.999489	1.78347	-0.84339	1.53669	1.33645	-0.211812	0.0588534	-0.241448	0.875442	0.586995	-1.37219	2.6757	0.602394	-1.61401	3.3429	0.362566	-0.943539	1.05052	-1.70624	-1.99265	1.19086	-1.67401	3.17439	-3.09845	3.00825	-1.77791	-1.93405	1.02746	-2.18834	-1.66583	-1.24258	2.55639	0.751777	1.50829	-0.296977	2.39959	0.484507	-1.62531
145	-0.057761	-0.194353	-0.956557	-0.685273	0.219916	-0.418247	0.050958	1.04443	0.917781	-1.16218	-0.0623327	-1.58051	0.138063	1.68447	0.372259	-0.545066	0.61128	-1.37458	1.47706	-1.20999	-1.12042	0.32551	-1.15926	0.763195	-1.54154	2.09791	1.10493	-0.755987	1.963	0.126195	0.494778	-1.72768	-2.47562	-1.58957	-1.31255	0.506788	-2.58791	-0.594313	1.72236	0.85591	1.29891	2.34478	1.88071	-0.206679	1.93824	-0.989129	0.035002	0.389229	-0.111938
146	-0.123309	0.154695	-0.549194	-0.628302	-0.547448	-0.35527	-0.550785	-0.829541	0.562164	-0.71684	-0.6587	-0.606271	-0.944109	1.21104	-0.592641	-1.64756	0.186673	-1.54242	0.797079	-1.35089	-1.12045	1.17286	-0.596495	0.218991	-0.44859	-0.943955	-0.865726	-0.873827	0.318532	-0.180326	0.97586	-0.611638	-1.17084	-0.390033	-0.42141	-0.810029	-1.26816	-0.49075	-0.0322192	1.4133	0.644495	1.41487	0.400831	-0.615021	0.391865	0.177859	-0.38379	0.635244	0.650473
147	1.03265	0.439257	-1.26153	-0.583909	1.08624	0.5936	0.531097	1.30855	0.888737	0.359424	0.362306	-0.863813	0.778845	1.65674	0.80247	0.0753432	-0.837751	-2.21188	1.68434	-0.202545	-0.064217	1.47102	-0.360841	2.32147	-0.911463	-1.69594	0.506135	-0.992897	1.47861	-1.25862	2.55703	-1.51431	-1.94764	-1.33795	-0.716086	-1.42443	-0.254723	-0.254984	-0.564979	2.63211	1.17953	1.89816	0.478534	-0.376946	1.34654	-0.156128	-0.0316866	-0.128514	1.21314
148	0.714006	0.405065	0.393483	-0.193731	-2.76757	0.610446	-0.523591	-1.78462	-0.146766	-0.128112	-1.77794	-0.612517	1.35335	-1.57512	-0.600497	-0.255099	2.21732	0.529799	-2.65995	1.73562	-0.430162	-1.5744	2.16655	-0.291281	-1.31975	0.77265	-0.215713	2.01587	0.315038	0.80633	-1.24329	0.82263	0.352429	2.67885	1.3251	3.03342	-0.572244	0.655604	-0.532463	-1.39792	-1.35547	-2.32852	0.07204	1.19945	-0.0474879	0.202963	1.63785	1.21241	-0.42962
149	-0.975338	-0.0712838	-0.094792	-1.0092	1.19912	0.0355242	0.250539	-0.287526	-0.514313	-0.048588	1.39798	-1.05368	0.414821	0.597384	1.21608	2.27004	0.423089	-1.76927	1.20218	1.17354	-0.456767	-0.749482	-0.335308	0.867559	-0.42927	0.133728	0.0778071	1.32327	1.54006	-0.855769	0.220938	-0.573305	-0.168752	0.0712641	-1.26222	0.94848	0.0100155	-1.22441	0.377146	1.37644	0.552524	-1.13483	1.88528	-0.686012	0.807786	-0.276454	1.0409	-1.13572	-0.464636
150	-1.03532	-0.34715	-0.651081	-1.29116	0.994198	-0.494122	-0.388177	0.552245	0.549219	-1.68657	-0.111478	-1.13592	-1.06633	1.48466	-0.848359	-0.972037	-0.206983	-2.3836	0.36906	-0.531682	0.0609342	0.0590419	-1.9945	0.221717	0.218562	-1.78348	-0.833049	-0.505167	0.492439	-0.167108	1.12672	-1.68843	-1.10546	-1.6103	-0.434031	0.348623	-1.10999	0.476434	-0.464189	1.51698	0.055538	0.773149	-0.356372	0.388125	0.340991	-0.616726	-0.816268	0.0510804	1.2009
151	-0.139246	-1.05259	0.394163	-2.24417	-1.26338	-0.352292	0.329938	-1.27825	-0.739065	1.0042	-0.0401691	0.815137	-1.59319	-2.01165	-1.49156	-0.534594	-1.48484	0.887294	-2.24183	-0.240927	1.17446	-1.99966	1.79216	-1.40347	-0.396891	0.826344	0.628988	0.604023	0.477215	0.263462	-0.336445	0.535201	-0.276769	2.28236	0.388373	1.55748	1.12274	-0.500978	-0.33174	-1.32128	0.354219	-1.40057	-0.543993	-0.502533	-0.938594	1.92717	0.984467	-0.646098	-1.83786
152	0.966675	1.10667	-0.358614	-2.06544	0.493132	0.385393	-0.271175	1.86683	-0.235609	-0.0374799	-0.422636	-2.03316	0.052331	1.25734	1.97081	-0.704833	-3.18802	-1.76358	1.50667	-0.943359	-0.189716	-0.391036	-1.20077	2.66705	-1.86544	-1.12164	1.36915	-3.70463	-0.112909	-4.03146	2.00453	0.0289618	-3.93725	0.581783	-3.97006	1.78097	-0.607965	-3.8016	1.95262	3.65125	-0.675018	1.43787	2.53657	0.811457	3.34353	-0.117366	1.69304	1.21314	-1.2304
153	-0.0200513	-0.967184	-1.14698	-2.12256	-0.581989	0.0130372	0.319033	0.155097	0.449273	0.0597131	-0.587778	-1.04828	-0.0421697	-0.715406	-1.48092	-1.43591	-1.18647	-0.685616	-1.30838	-0.448238	0.986406	-0.321206	0.589664	0.416546	-1.18061	0.328289	-1.61269	-0.155376	-0.361219	0.448858	-0.346058	-1.44953	0.128752	0.352315	0.771056	1.1684	0.232154	0.949702	-0.712277	-1.1146	-0.674612	-0.42403	0.801616	-1.34601	0.611567	-1.48664	1.65546	-0.651059	-1.10348
154	-1.29813	-1.24998	-1.65012	-1.26188	-0.609661	-1.24636	-0.936552	-1.27141	-1.46393	-1.03734	0.45092	-1.05187	-1.25725	-1.52849	-1.10818	-1.34109	1.92201	-0.26364	-1.2823	1.27081	-1.71283	1.36732	-2.22135	-0.532345	-0.145177	1.62985	0.404344	2.37838	-2.26003	1.80089	-0.518073	-0.116137	2.03077	-1.53121	1.51206	-1.18485	-0.983537	1.7262	-1.69482	-0.861399	1.95633	-0.352342	-0.212243	-1.47806	-0.795271	-1.16992	-0.670979	1.55841	-0.799316
155	1.07913	-0.652862	0.273273	0.148147	-1.63803	-0.337667	-0.293107	-0.603128	-0.677215	0.395953	0.415955	0.502779	-0.903143	-1.88231	-0.618355	0.616003	-1.84942	1.8203	-0.346872	0.728498	0.631404	-1.48535	0.537709	-0.0756893	0.0295322	0.0750205	-0.751408	-0.120031	-0.677283	-0.634242	-0.574793	-0.100035	0.19831	1.14728	-1.3041	1.16851	1.03396	-1.34987	-0.295378	-1.16526	0.085949	0.138596	1.67521	1.01846	-0.317513	1.96113	2.01282	-1.09141	-0.696255
156	0.0706748	-0.898991	0.0438638	-0.42042	-1.58733	-0.608946	-1.66022	-1.33857	-0.267026	-1.64079	-0.198859	0.0346033	-1.2937	0.753031	-1.99386	-1.6574	0.421326	0.300531	-1.33638	-1.10297	-1.2622	-0.218557	0.290566	-1.6924	0.258936	-0.103426	-0.436011	0.847524	0.0435353	1.41407	0.0893374	1.69066	0.697182	0.914733	1.52238	-0.139249	-1.02496	1.68532	0.520685	-0.277397	0.466597	1.38524	-0.591363	0.915988	0.226868	-1.09927	0.827435	1.92115	-0.519088
157	-0.822778	-1.53947	-0.562792	-1.79965	0.845454	0.154584	0.626333	0.226407	-0.108052	0.581183	-0.488198	-0.356874	-0.108685	-1.09771	0.629437	-0.551769	-1.75134	0.276492	0.242923	0.45425	0.837777	-0.798752	0.403416	-1.75331	1.21251	0.140153	-0.933581	1.07477	2.61068	-0.0397087	0.353905	-0.446906	-1.38252	0.939492	-1.45437	0.211792	2.2974	-1.63921	-1.01137	0.626733	1.00854	0.735222	0.527736	-0.969194	-0.277181	-0.772944	1.41185	-1.29786	-0.580966
158	-0.97775	-0.791419	0.0582316	-1.11434	-0.764804	0.126657	0.0952071	-0.343201	0.485049	0.254175	0.669742	-2.02529	0.677198	-1.88833	-0.0740553	0.333323	0.259286	-2.12338	-2.13958	0.698941	0.486561	0.385981	-0.0683012	1.42652	0.129103	-1.80737	2.37088	0.60268	-1.04432	-0.212908	1.18243	-0.240328	-0.14938	-0.27224	0.0622655	0.556887	0.477301	0.367676	-0.527439	0.738026	1.82885	-0.71258	0.706428	0.638867	0.603987	-0.410279	-0.556114	0.31833	-0.399896
159	0.240689	-1.47996	-0.942073	-1.4146	0.323533	0.163386	0.0950733	0.696127	0.894285	-0.377291	0.113659	0.248195	-0.679495	0.648265	-1.2841	-1.31527	-2.06761	-0.931761	0.813737	0.679578	0.866669	-0.273931	0.0260348	1.19847	-0.546678	-0.463623	-0.0078579	-1.12731	1.28816	-0.309216	0.19794	-1.37708	-0.934394	-0.097193	-0.618559	0.205956	0.0840757	-0.565485	-0.0562977	0.904675	0.885998	0.732276	1.47446	-0.673199	0.330822	0.0903359	2.30425	-0.964231	1.48145
160	-0.8681	-1.06729	-1.12505	-1.35231	-0.678735	-0.603455	-0.319688	-0.878179	-0.714674	-0.365922	-0.736176	-1.66372	-1.12046	-1.02634	-1.50006	-1.14502	-0.346452	-0.821677	-1.87749	0.396096	-0.0025993	-0.0210126	-0.0410569	-0.462543	-0.8947	-0.683209	-1.31371	0.233299	-0.217838	0.977551	-1.14725	-1.10303	-0.527191	-0.388878	0.913044	-0.0121903	-1.10675	1.14717	-0.272738	-0.0675674	-0.0898541	-0.645235	-0.185046	-0.69213	-0.663009	-0.232347	-0.228977	-0.109862	0.0150108
161	0.591277	-0.368734	-0.921051	-1.76635	-0.394649	-0.012541	0.281088	0.973655	0.241745	0.876765	-0.57521	-1.65292	-0.676383	-0.153259	-0.569269	-0.853439	-1.93086	-1.42811	-0.676544	0.811089	0.550553	0.244113	-0.890733	0.837908	-0.113524	-1.75496	0.35157	-1.30935	-0.183456	-1.15869	0.762132	-1.48406	-1.89456	-0.572351	-0.573006	-0.657309	0.429063	-0.707907	0.241287	1.06233	2.24696	0.436929	1.62415	-0.811682	1.03844	-0.171044	1.12274	-1.24767	-0.310473
162	-0.17075	-0.928495	-0.93955	-2.15515	0.839638	0.381982	-0.131262	-0.0804674	0.415339	-0.74822	-1.76653	-0.837563	-0.114711	0.599594	-1.47956	-0.871419	-0.727711	-1.1089	-0.983306	0.0609919	0.704493	0.771763	-0.00678982	0.263297	-1.23171	0.949387	-2.08946	-0.171237	1.18894	0.169314	-0.445134	-1.28799	-0.221265	0.125422	0.38682	0.809026	-1.34061	0.4992	-0.0774311	0.027494	0.258447	0.734068	0.169116	-0.613396	0.766683	-0.207959	1.6053	-0.298585	0.202678
163	-0.103907	0.927445	-0.489821	0.123651	0.169223	0.409919	0.806096	-0.83843	0.0534591	0.557357	-1.59662	-0.466372	0.326334	0.518608	-0.314376	-0.571536	-0.64209	0.319295	0.661327	-0.980407	-0.692343	-0.0238426	0.417301	0.617331	-0.344931	-0.696825	-0.46421	-1.32942	-0.862083	-2.22624	1.56162	-0.191233	-0.557424	0.131017	-2.31546	-1.43919	0.0143463	-2.32264	0.440795	0.197562	-0.513321	1.26705	0.77279	1.21484	0.0334844	-0.586452	-0.554467	0.183827	-0.697008
164	0.485853	0.873479	-0.103922	0.92798	-0.303918	-0.606213	-0.995083	-0.803948	-0.223737	0.267124	-0.297189	0.21563	-0.455964	0.733771	0.306446	-0.706856	2.1464	0.653135	-1.42786	-1.31615	-1.25869	1.38004	-1.21618	-1.31211	1.59713	0.0825752	0.133393	1.069	-1.95736	1.20263	-1.54241	1.42711	1.5496	-1.18226	0.415366	-2.79082	-0.851612	1.02526	-1.0737	-1.46938	-0.138709	1.45482	-0.697084	-0.585409	-1.78461	-0.876385	-2.58044	0.740937	2.02756
165	-0.265488	2.25643	0.242554	-1.64612	0.153255	1.72043	1.2167	2.50269	1.97306	1.31529	1.95214	-1.99753	2.87042	2.26905	1.9353	2.24864	-3.31639	-0.503779	-0.40653	0.122518	1.83823	-1.22676	1.86309	3.04349	0.124112	1.60021	0.215298	-2.48192	0.445937	-3.13248	-1.20141	0.391252	-0.625705	1.53184	-2.38079	1.54663	1.61098	-2.98118	1.01898	1.85612	2.35073	-0.46489	2.37486	-0.25781	2.63544	-0.00042617	3.21079	0.829322	0.27032
166	0.0679542	0.315518	-0.564233	0.344528	-0.525486	-0.455704	0.266988	-0.330174	-0.493925	1.30821	1.48106	-0.833395	0.571258	0.0903661	0.929644	-0.0633822	-0.269422	0.366927	0.0370148	-0.335388	0.236369	-1.35976	1.575	-0.35411	1.04975	0.703291	-1.18142	-0.275761	-0.448245	0.131639	-1.06283	0.208176	0.39088	1.17894	0.0297142	-0.732355	-0.0447613	0.0121616	0.437299	-0.653513	1.28894	-1.35643	0.156262	-0.783986	-0.602358	-1.13051	0.476732	0.072905	0.770521
167	1.8815	1.68444	-0.129058	1.31043	1.2518	0.702997	1.2672	1.15727	0.539238	1.77865	1.58913	0.764841	0.243713	1.42117	0.619321	0.47262	-1.93458	-0.355964	2.7253	1.97076	1.99356	1.11719	1.07176	0.555108	1.67405	-0.597659	0.805584	-0.549564	2.24578	-0.460153	-0.106642	0.259826	-0.933007	-1.15205	-1.28677	-1.09806	1.74621	-0.914413	0.18747	1.31646	0.822867	2.35949	1.73982	2.45531	-0.288201	1.2958	0.77373	-1.21444	1.06576
168	0.731531	1.81525	0.23298	0.474905	0.49677	1.61319	1.17707	0.566272	1.30364	1.17866	0.103697	0.38184	1.14144	-0.186668	0.602679	1.71816	0.0109398	1.16633	1.30766	0.772802	1.45574	-0.475604	0.354616	1.12391	-0.148176	-0.873646	-0.505536	-0.597404	2.43702	-0.550423	-0.69242	-0.100911	0.757975	0.713765	0.350688	1.10346	-0.137658	-0.25247	-0.917345	-0.722633	-1.68042	-0.172399	1.18508	0.158468	0.553446	1.15115	-0.304648	-0.673585	-1.25599
169	0.693228	1.04794	-0.0488007	0.535509	1.02647	0.670834	0.742355	-0.805118	0.539477	0.495013	0.551525	0.352598	0.419606	0.447158	1.38488	0.192179	-0.796021	0.573622	1.36374	-0.783686	0.392144	0.531731	-0.0126168	-0.124612	1.66335	-1.22604	0.625503	-0.146295	1.12923	-0.542329	0.276939	0.54378	-0.87734	0.101818	-2.2313	-0.353454	0.588709	-1.98248	0.609452	0.335964	-0.982569	1.19529	1.4922	0.469168	-0.348991	0.97393	0.161477	-1.11449	-0.973502
170	1.63917	1.83241	0.969132	0.857489	-0.13908	-0.0694745	0.0744522	0.184736	-0.486933	0.990541	1.22356	0.601346	0.418177	0.274049	0.426583	0.113411	0.998586	2.12038	0.0721195	-0.115006	-0.198947	0.713282	1.92803	-1.0589	0.994884	1.15424	-2.11174	0.858803	-1.02334	1.77588	-1.78923	2.10665	0.486629	1.3379	1.55289	-0.159743	-2.86457	1.57312	-0.751419	-0.366475	-2.48106	-0.0374245	-1.21926	-1.05266	-0.723263	-1.04655	-0.467847	0.753651	-0.250334
171	1.14864	-0.243602	1.47611	3.30443	-2.67987	-0.0102964	-0.00954604	1.07848	-1.63788	1.04479	3.27129	2.41946	-3.10281	-0.212104	-3.88354	0.678374	3.26146	1.49442	-3.04453	0.565415	-1.37474	-1.00463	1.51474	-0.377277	1.0203	-3.91398	-1.16584	1.86079	0.381746	1.86868	-0.140474	3.25575	4.15876	0.205653	2.76713	-3.6705	2.72065	2.35549	3.05858	3.43843	2.93477	0.74957	-0.146427	0.417644	-0.509608	3.33904	-1.00861	3.38854	-2.80945
172	1.46623	-0.308602	-0.283038	0.170123	2.37337	0.787783	0.894479	-0.202294	0.378766	0.00766849	-0.537519	-1.08958	0.835048	0.502296	2.65078	0.731773	-2.04589	0.656375	1.60098	0.0153485	1.07103	-1.681	0.425855	1.78465	1.1046	0.822045	0.885095	1.10637	1.68745	-0.607405	1.64241	-1.89135	-2.02258	0.105383	-1.34413	0.187588	0.72144	-0.994364	-0.805233	-0.298662	-1.90082	0.0731941	1.73523	1.72389	0.890156	0.50542	0.73756	-1.72242	-1.24821
173	0.627401	1.05066	1.93743	1.01954	0.616119	0.299671	-0.58081	-2.94538	-0.138857	0.128026	-1.7803	1.84276	-0.434074	-0.0332679	1.35713	-0.189838	0.729043	1.84596	0.176201	-0.703239	-0.189391	0.42045	0.96991	-2.57885	2.51647	1.03072	0.783909	2.56255	0.358347	3.06187	-1.23381	1.3944	1.41015	0.727197	2.75091	-0.0519406	-1.54072	2.35878	1.07935	-1.28686	-1.90408	-0.0562701	-2.07637	-0.608275	-1.75887	-0.936154	0.692061	1.18154	0.451275
174	-2.48515	-1.54291	-2.43459	0.107054	-1.52536	-2.69806	-3.08546	-1.16467	-0.631472	-2.88273	-0.598291	-1.42102	-1.11061	0.311289	0.0646334	-0.315042	0.815637	-1.52461	-0.514089	-2.99579	-2.61985	0.298994	-2.06177	-0.772115	0.427613	-0.941097	1.70393	-0.82831	-1.96222	-1.74999	0.354743	0.359579	0.0481575	-2.0704	-0.453073	-0.445063	0.582073	-0.264687	0.72552	0.929268	0.679832	1.63246	-1.08185	0.682926	0.821341	0.957264	-0.824178	1.84057	2.04423
175	-0.544153	0.347427	0.185232	0.4646	0.505323	0.0100653	0.282414	-0.427511	0.282176	-0.139759	-0.605815	0.649724	0.516103	0.420334	0.447903	0.0361156	0.0775062	0.567488	0.601394	-0.417802	-0.0266852	0.397213	0.528885	-0.468882	0.817631	-0.24349	-0.448948	0.5502	0.107206	0.857544	0.424437	0.506425	-0.130916	-0.132385	0.209578	-0.882178	-0.560962	0.185826	0.452838	-0.10535	-1.17845	1.04004	-1.02631	0.00855925	-0.201983	0.130263	-1.0533	-0.079145	0.127043
176	-2.88986	-1.27501	-0.914111	-0.0977856	-1.38623	-1.73321	-1.99234	-0.201007	0.199763	-1.42377	-0.590712	-1.06812	-0.273041	0.146089	-0.0194345	-0.990457	0.548782	-1.12283	-0.532656	-1.18073	-1.73094	-0.192505	-1.0292	0.547582	-0.638681	-0.140221	-0.0528773	-0.322585	-1.42045	-0.486528	-0.0875127	-0.821858	-0.0439447	-0.501861	0.131671	-0.4928	-0.329743	0.0154455	0.481011	0.694096	1.0651	-0.346567	-0.467901	0.0898849	0.99548	0.427827	-0.325148	0.841337	0.609185
177	0.169932	0.781239	0.793614	0.468339	-0.768792	0.710985	0.112266	-0.191235	0.420484	0.772632	-0.102989	0.566622	0.892426	-0.18239	0.700879	1.30467	0.7136	0.227296	-0.917191	-0.382696	-0.52369	-1.90871	1.22295	0.439776	-1.30502	0.538007	0.281482	-0.444156	-0.375236	-0.703835	-0.754759	0.837777	0.557756	1.82287	-0.280398	0.688106	0.393461	-0.53793	1.16146	-0.245636	-0.651035	-1.44996	0.752826	0.412536	1.4355	0.266232	0.208065	-0.501616	-1.06873
178	-0.73171	-0.436867	0.333752	0.226722	0.665738	-0.224722	0.284701	0.121439	0.644825	-0.117139	-0.217196	-0.0149814	0.369974	1.07623	0.419873	0.62127	0.226215	-0.173372	0.591875	0.0868649	-0.252915	-0.118709	-0.87093	0.503099	-0.364424	0.0861461	-0.10855	0.436461	-0.570727	0.545028	0.504536	-0.390176	0.511496	-0.925418	0.159746	-0.281138	-0.230099	0.346326	0.970672	-0.420258	-0.992269	0.0686665	-0.169732	0.0788192	0.487211	0.111087	-0.972369	-0.537088	-0.789957
179	-1.22155	0.221895	-0.312047	0.474328	-0.6239	-0.711225	-0.974029	-0.20184	0.191645	-1.53017	-0.26468	-0.875032	0.496917	1.0594	0.87892	-0.239952	-0.533404	-0.301233	0.573381	-1.51929	-1.79195	-0.575931	-0.38926	1.35271	-0.680278	-0.548781	-0.194259	-1.51472	-1.60506	-2.16276	0.309017	0.544573	-0.422596	-0.307632	-0.98316	0.568578	-0.849728	-1.0472	-0.149587	-0.227631	0.414046	-0.611718	0.261102	0.0511886	2.27145	1.10621	0.4483	0.770795	0.762138
180	0.0697046	-0.0393453	-0.939687	-0.374835	-0.73773	-0.485532	0.430564	-0.752874	-1.31693	0.725116	1.59091	-0.267367	-0.526359	-1.38597	0.672398	0.266813	-0.0125776	-0.383608	0.564555	-0.150314	-0.241061	0.50179	-0.208395	-0.349321	1.29534	-0.912876	0.585244	0.675266	-1.07577	-0.375195	0.920016	1.0413	-0.539132	0.346436	-0.363253	-1.3792	1.56595	-0.730926	0.327482	1.65667	1.29249	0.311205	0.18044	-1.11767	-0.468615	-0.39365	-0.664038	-0.0345482	1.64932
181	1.20543	-0.400569	2.35434	1.21728	2.03459	1.31835	0.211662	-0.598238	2.06132	0.159035	0.308888	2.64535	-0.250179	0.412992	0.852307	1.4054	1.18708	0.527162	0.827865	0.537861	1.67585	1.57516	-1.05395	-1.03223	1.11558	-0.65798	-0.0322875	0.349486	0.985203	2.34481	-0.216918	0.885256	0.62807	-0.11143	1.60039	-1.34323	-0.630143	1.47887	1.24687	-0.449045	-1.83068	2.63253	-2.57373	-0.8634	-1.97306	-1.37272	0.591701	-0.909818	2.58758
182	-1.06005	-0.779362	-1.49539	-1.16908	-0.802836	-1.11693	0.0883654	-1.71185	-2.24749	-0.114868	0.121547	-2.46852	-1.33164	-2.59478	0.758944	-1.75527	0.975251	-1.79801	-1.31648	1.82664	0.166322	0.682428	-2.05668	-1.2699	0.293734	-2.48066	1.23442	0.780908	-0.155558	0.86934	-1.53157	0.138138	0.303254	-1.72013	1.18678	-2.18985	1.52792	1.4237	-0.0439755	2.21793	0.370506	0.140988	-1.32259	0.121764	-1.17832	0.0866913	-3.08615	0.801248	1.67153
183	-1.15434	-0.187507	-0.27224	0.295017	-0.122652	-0.180377	-0.0784574	-0.982336	-0.225054	-0.611556	-0.481511	-0.178128	-0.292116	0.515463	-1.25927	-0.647484	0.745807	1.43303	0.322794	-1.84768	-0.675535	0.899755	0.109875	-1.55277	0.162227	0.877044	-1.29505	-0.0285763	-1.71098	1.21563	-1.19327	-0.412279	-0.460528	-0.598901	0.0903486	0.362384	-1.05124	-0.199989	0.842667	-0.793333	-0.831226	1.74039	-0.108282	-1.53592	-0.645216	-0.950278	-0.666314	-0.33956	-0.364533
184	-0.401351	0.329312	0.456757	1.44125	-0.924753	0.175605	0.182796	-0.679637	-0.582912	0.99928	1.28075	0.430388	-0.167652	0.0188299	-0.220979	1.0239	0.164002	0.0207239	-1.03878	0.162418	-0.280187	-0.637588	1.28145	-0.527745	1.87918	-1.26208	-0.137796	0.561167	-0.925399	-1.25144	2.10637	1.77337	1.63266	1.1994	-2.03641	-1.81366	1.86622	-2.33087	2.05386	0.526206	0.217421	-1.04585	1.1134	0.843646	-0.921736	1.62605	0.335939	-0.157914	-0.949431
185	-0.459665	1.32852	0.800839	-0.239635	0.0253955	0.32233	0.47191	0.926135	0.206395	-0.396453	1.23574	-1.23376	0.885129	0.46055	0.809136	-0.644426	1.5527	0.629105	1.50303	-0.719946	-0.52508	1.16281	-0.969708	0.221343	-0.644971	1.38085	2.4901	-0.386953	0.999731	0.702424	1.91493	-1.66233	-0.742032	-2.16804	-0.822155	2.87763	-0.0369733	-0.159623	0.246343	0.887197	0.447746	2.44939	1.76141	1.24721	1.82929	2.5224	0.0814272	0.624664	2.50804
186	0.765684	-0.244835	-2.24578	-0.484454	0.383836	-1.47785	0.57951	-0.783086	-1.3375	0.675986	2.30623	-0.113038	-0.531868	-0.962943	0.847056	0.295221	0.112224	-0.585267	1.30606	-0.270274	-0.321239	0.466387	-0.943416	0.0581784	2.27268	-0.746982	-0.547552	1.17971	-0.72912	-0.230861	0.961875	0.574419	0.398076	-0.633994	-0.830543	-2.19105	2.02969	-0.842548	0.08465	1.5459	2.31586	0.576619	0.365295	-2.04479	-0.888394	-0.986483	-0.173422	0.598821	1.47264
187	-0.593634	-1.45283	-0.671142	-1.76445	-1.87909	-1.47005	-1.44968	-0.871055	-2.49606	-1.19805	-2.39169	-1.81147	-2.76076	-3.00863	-2.17744	-3.0342	2.74561	-0.278542	-3.41314	-0.581904	-2.41443	2.26196	-1.16278	-0.340177	-0.841458	1.05901	-1.82998	2.29198	-0.477524	3.42184	-1.78122	-0.339028	0.5834	-0.844465	3.47301	-0.331523	-2.41621	3.6377	-2.74618	-2.1875	-0.617215	-0.449988	-0.9502	-2.03749	-0.283355	-1.97673	-2.52583	3.14831	0.0683281
188	-2.62778	-1.91005	-2.05299	-0.439425	-1.40494	-2.77534	-2.48917	-1.1906	-0.738946	-1.87888	-1.13834	-0.846361	-1.6775	-0.611039	0.463767	-1.05925	-0.348741	-0.367546	-0.511751	-1.527	-2.42117	-0.520449	-1.85755	-0.636634	0.300793	-0.156464	0.735636	-0.198318	-1.37236	-1.99565	-0.705921	0.588001	0.337342	-1.22429	-1.57925	-0.708499	0.141287	-0.93343	0.957615	0.168788	1.44315	0.278323	-0.879949	0.061233	0.650852	-0.494577	-0.393907	2.37376	2.38687
189	0.0482176	-0.434668	0.0881003	0.601722	0.536581	0.194177	0.672777	-0.300531	0.711362	-0.534976	0.35051	0.628115	0.636991	0.508107	0.159924	0.555865	0.318964	-0.173803	0.354181	0.302405	0.561047	0.815212	-0.788389	0.805977	-1.16766	1.65877	0.0959427	0.885752	0.443742	1.44119	0.293588	-0.764325	1.35766	-0.621513	1.47324	-0.577224	-0.505724	1.92032	0.398306	0.809041	-0.528818	-0.0768281	-0.782999	1.39346	-0.573772	-0.278144	0.31537	-0.756057	0.321933
190	0.533783	0.780735	1.03197	1.7088	-0.583746	0.244964	0.222315	0.0148381	1.05407	-0.335652	-0.200824	0.33091	1.04709	0.481685	0.31719	1.24951	-0.000865799	-0.418234	0.281223	0.312427	-0.351792	-0.383553	-0.498577	1.17483	0.15894	1.26725	0.118896	-1.43692	0.363299	-0.1019	0.59358	0.322849	1.23958	-0.456846	0.282478	1.25257	-0.320259	0.207416	1.62657	-1.34	-1.36152	-0.0867252	1.43949	2.44358	1.59504	2.17717	0.906207	0.596818	0.236113
191	-2.5994	-1.97927	-1.3928	-0.923328	-1.73068	-2.99308	-3.3307	-2.8348	-3.18511	-2.16596	-3.71118	-1.83532	-3.09058	-0.430196	-2.93699	-3.02997	-1.97086	-0.720406	-1.27198	-3.18367	-1.30413	2.01952	0.0707633	-2.07582	-2.2972	1.17706	0.0731489	-2.14674	1.08114	1.52045	-2.8286	-0.571287	-2.05121	-1.23519	0.253151	-0.27594	-2.25855	1.16288	-3.20322	-0.258469	-1.70956	0.476225	-2.85947	-0.863207	-0.016189	-1.87414	0.238751	3.25305	4.02969
192	-0.450396	-1.72813	-1.40567	-1.84365	-0.529151	-2.03195	-1.70079	1.03463	-0.800477	-2.15152	-0.628491	-0.907818	-1.35993	-0.803266	-0.843624	-1.99027	-2.02794	-2.21532	0.519629	-2.27791	-1.45711	0.224583	-2.64271	1.49134	-0.0931537	0.0499729	-0.963097	-2.66534	-0.820012	-0.726776	0.866478	-2.3119	-1.90331	-1.99242	-1.18889	-1.5614	-0.620175	-0.918882	-1.11835	1.85718	0.641878	1.10069	-0.38438	0.553969	2.02868	-1.42807	-0.925722	-0.313862	2.78391
193	-1.98685	-2.06433	-0.628945	0.507361	-2.25694	-2.7688	-2.65819	-1.10985	-1.4445	-2.17228	-0.15323	-0.126319	-2.17881	-0.691955	-2.05468	0.0374346	-0.86097	0.567269	-0.76454	-1.97522	-1.9836	-0.169506	-0.843	-1.73021	0.887278	0.404418	-0.700555	-0.13236	-2.10556	-1.13155	0.994437	1.59548	-0.0301255	-0.374031	-0.728683	-0.77464	0.304498	-1.6133	0.882826	0.658718	1.65997	0.908759	-1.43264	2.15677	0.264061	-0.092444	0.729655	2.58338	1.78082
EOS1 subtype					EOS2 subtype
gene	r	original p	perm_p	adjust_p(fdr<0.05)	gene	r	original p	perm_p	adjust_p(fdr<0.05)
GRIK4	-0.410832	1.91022e-07	0	0	CIT	-0.318284	7.01742e-05	0.0006	0.0276
GRIN2B	-0.342857	1.72811e-05	0.0001	0.00345	GRM7	-0.355384	8.08963e-06	0.0008	0.0276
GRIN2A	0.446258	1.20731e-08	0.0003	0.0046	TAC1	0.290591	0.00029796	0.00295	0.06785
PVALB	0.400341	4.08213e-07	0.00035	0.0046	MAP1A	0.254803	0.00158314	0.00715	0.11661
GRM3	-0.385193	1.17088e-06	0.0004	0.0046	HTR2A	-0.260643	0.00122341	0.00845	0.11661
CNR1	-0.4689	1.69018e-09	0.0003	0.0046	ATF7IP	-0.227763	0.00485686	0.0146	0.1679
ARC	0.459978	3.75846e-09	0.00055	0.00542143	CCDC141	-0.162528	0.0455329	0.0199	0.196157
CIT	0.519956	0	0.00075	0.00575	PDE4B	-0.20116	0.0130717	0.0313	0.269962
SYN2	-0.409256	2.14436e-07	0.0007	0.00575	RTN4	-0.194643	0.0163864	0.03715	0.284817
GABRB2	0.382582	1.39708e-06	0.00085	0.005865	CHRNA7	0.152519	0.0607371	0.0705	0.291333
HTR2C	-0.359728	6.1731e-06	0.00105	0.00658636	ANKHD1	0.139514	0.0864875	0.06625	0.291333
RGS4	-0.387639	9.90952e-07	0.00115	0.0066125	ATF5	0.129703	0.11119	0.0559	0.291333
ATF4	0.312424	9.6404e-05	0.00165	0.00819375	GAD1	-0.146943	0.0708797	0.076	0.291333
SYNE1	0.306607	0.000131303	0.0019	0.00819375	PPP3CA	-0.153241	0.0595175	0.072	0.291333
SLC1A2	-0.31976	6.47149e-05	0.0017	0.00819375	CAMK2A	-0.153282	0.0594488	0.0507	0.291333
TAC1	-0.4303	4.35952e-08	0.00185	0.00819375	PPP3CC	-0.156852	0.053708	0.06	0.291333
PPP3CC	0.35684	7.39185e-06	0.0025	0.00944211	CHRM1	-0.162867	0.0450805	0.04465	0.291333
GAD1	0.297549	0.000209894	0.0024	0.00944211	AHI1	-0.167606	0.0391272	0.06675	0.291333
PAFAH1B1	-0.340458	1.9915e-05	0.0026	0.00944211	NRG1	0.152243	0.0612107	0.12615	0.295665
DTNBP1	-0.404407	3.05018e-07	0.00275	0.0094875	GRIK4	0.132994	0.102353	0.10135	0.295665
KCNN3	-0.333637	2.963e-05	0.00295	0.00969286	GRM3	0.13243	0.103826	0.1118	0.295665
AHI1	0.340028	2.04262e-05	0.0031	0.00972273	DTNBP1	0.131162	0.1072	0.1134	0.295665
PPP3CA	0.34407	1.6078e-05	0.00375	0.01125	FEZ1	0.125469	0.123426	0.0982	0.295665
PDLIM5	-0.266674	0.000931886	0.00415	0.01173	PAFAH1B1	0.118553	0.145626	0.12335	0.295665
CHRNA7	-0.279246	0.000518065	0.00425	0.01173	NDE1	0.101357	0.213796	0.1118	0.295665
APOL2	0.325194	4.78668e-05	0.0054	0.0138	AKT1	0.0832291	0.307638	0.1282	0.295665
SLC17A7	-0.293028	0.000263812	0.0054	0.0138	GABRB2	-0.115419	0.15663	0.1213	0.295665
PRODH	-0.259146	0.00130767	0.0057	0.0140464	NPAS3	-0.11723	0.150196	0.12855	0.295665
RELN	-0.277356	0.000566838	0.00705	0.0167741	RTN4R	-0.137296	0.0916466	0.10285	0.295665
HTR2A	0.319962	6.4001e-05	0.00825	0.0188081	RASSF7	-0.145542	0.0736335	0.1009	0.295665
PDE4B	0.26326	0.00108791	0.00845	0.0188081	APOL4	0.114917	0.158451	0.14455	0.310605
COMT	-0.247753	0.00214487	0.01115	0.0240422	COMT	0.0931936	0.253157	0.14855	0.310605
ERBB4	-0.188991	0.0198322	0.014	0.0292727	ERBB3	0.0748399	0.359077	0.1482	0.310605
CHRM1	0.210636	0.00930285	0.0145	0.0294265	PLXNA2	0.0951073	0.243509	0.15635	0.317299
RTN4	0.287509	0.000347046	0.01515	0.0298671	NDEL1	0.114172	0.161181	0.1848	0.318662
TNF	0.252489	0.00175061	0.0183	0.035075	HOMER1	0.106852	0.189899	0.18355	0.318662
PPP1R1B	-0.222965	0.0058537	0.0196	0.0365514	PRODH	0.0833111	0.307161	0.17675	0.318662
APOL1	0.196666	0.0152866	0.0205	0.0372237	DLG4	-0.0874835	0.283501	0.18935	0.318662
NRG1	0.247702	0.00214955	0.0236	0.04071	SYNE1	-0.0894655	0.272703	0.1813	0.318662
PLXNA2	-0.160557	0.0482461	0.02355	0.04071	GRIN2A	-0.0921958	0.258291	0.17045	0.318662
RASSF7	0.279796	0.000504613	0.02745	0.0444667	ARC	-0.0951209	0.243441	0.16185	0.318662
GRM7	0.279294	0.000516882	0.029	0.0444667	ATF4	0.0854674	0.294776	0.2102	0.345329
SPTBN4	0.272053	0.000727283	0.0275	0.0444667	SLC6A1	0.0689965	0.397898	0.22735	0.356526
RTN4R	-0.197503	0.0148506	0.0281	0.0444667	BDNF	-0.0797982	0.328059	0.22495	0.356526
ACTN2	-0.265386	0.000988177	0.0288	0.0444667	SPTBN4	-0.0840663	0.302785	0.24755	0.379577
HOMER1	-0.211053	0.00916179	0.0318	0.0477	GRM2	-0.0483567	0.553708	0.26545	0.398175
PCNT	0.223549	0.00572322	0.0428	0.062834	PVALB	0.0869914	0.286226	0.2835	0.406114
CCDC141	0.133868	0.100099	0.0444	0.063825	SLC12A2	0.056018	0.492621	0.2884	0.406114
ATF7IP	0.177527	0.0287865	0.0624	0.0878694	GRIN2B	-0.0721506	0.376641	0.27895	0.406114
NPAS3	-0.180011	0.0265973	0.07035	0.097083	DRD1	-0.0423424	0.604108	0.3006	0.414828
BDNF	-0.174318	0.0318406	0.0772	0.104447	ACTN2	0.0642569	0.431157	0.3126	0.422929
ATF5	-0.10882	0.181832	0.1185	0.15724	ERBB4	-0.0417649	0.609054	0.32875	0.436226
ITSN1	0.103565	0.203949	0.14265	0.185714	PDLIM5	0.0428208	0.600025	0.35135	0.457418
DLG4	-0.0783015	0.337235	0.1852	0.236644	APOL2	0.0578906	0.478254	0.3867	0.46004
ERBB3	-0.0488624	0.549565	0.19785	0.248212	APOL1	0.0554063	0.497363	0.38175	0.46004
CAMK2A	-0.0592746	0.467785	0.2391	0.294605	TNF	0.0527614	0.518141	0.3657	0.46004
DRD1	-0.0640621	0.432558	0.24495	0.296518	RGS4	0.0418367	0.608438	0.3744	0.46004
RANBP9	0.0406167	0.618938	0.2499	0.297295	SLC17A7	-0.0334851	0.681819	0.36955	0.46004
ANKHD1	0.0352859	0.66571	0.291	0.340322	RANBP9	0.0314928	0.699808	0.39455	0.461423
SLC6A1	0.0262372	0.748051	0.29955	0.344483	SYN2	0.015473	0.849775	0.40535	0.466153
NDEL1	-0.0891853	0.274212	0.3097	0.350316	SLC1A2	0.0266575	0.744153	0.4435	0.468997
GRIN1	-0.0300029	0.713372	0.331	0.368371	PCNT	0.0210157	0.79697	0.4397	0.468997
AKT1	0.0438084	0.591636	0.3475	0.374116	PPP1R1B	0.01603	0.844434	0.453	0.468997
FEZ1	0.0266814	0.743932	0.35785	0.374116	GRIN1	-0.00444235	0.956647	0.45875	0.468997
APOL4	0.011017	0.89273	0.34725	0.374116	CNR1	-0.00775361	0.924396	0.4622	0.468997
GRM2	-0.0286395	0.725865	0.35545	0.374116	ITSN1	-0.0256529	0.753479	0.41555	0.468997
MAP1A	-0.0357404	0.661668	0.39055	0.402208	HTR2C	-0.0311169	0.703221	0.44695	0.468997
NDE1	-0.0147008	0.857192	0.4321	0.438454	KCNN3	-0.0358839	0.660394	0.43875	0.468997
SLC12A2	-0.0112391	0.890581	0.5037	0.5037	RELN	0.00497543	0.951449	0.4921	0.4921
[truncated: 20 more columns]

## Sheet: Table. S7
Table. S7. The DGEs of six mental disorders from published study.
Gene Symbol	ASD.FC	ASD.FDR	SCZ.FC	SCZ.FDR	BD.FC	BD.FDR	MDD.FC	MDD.FDR	AAD.FC	AAD.FDR	IBD.FC	IBD.FDR
RAD23A	-0.174794	1.30786e-06	-0.0422042	0.00737458	-0.0458798	0.137834	-0.0131201	0.738401	0.452154	0.0409603	-0.0634504	0.0148764
MRPL2	-0.262744	3.85279e-06	-0.0482117	0.0908031	-0.0532829	0.214477	-0.0260211	0.738074	0.323458	0.17054	-0.162998	1.53894e-05
HIST1H2BD	0.43664	3.85279e-06	-0.0296983	0.536385	0.000958859	0.991859	-0.105603	0.10436	-0.212612	0.294407	-0.217617	5.16266e-06
RCAN2	-0.293528	3.85279e-06	-0.0610005	0.0653998	-0.0846508	0.190052	0.0153799	0.73906	0.0117791	0.966774	0	1
HSPB1	0.88322	8.31902e-06	0.292905	1.10284e-05	0.132785	0.272317	-0.0213929	0.843227	0.353935	0.236549	0	1
S100A10	0.716708	9.75241e-06	0.0709523	0.211127	0.000599546	0.995344	0.0734482	0.378493	0.297855	0.239647	0.0469596	0.226868
RRP15	0.280298	1.33135e-05	0.00762969	0.862494	0.038134	0.549045	-0.0490789	0.552623	-0.244807	0.0906452	0.00885664	0.840269
IDH3G	-0.234972	1.33135e-05	-0.0940361	0.000100446	-0.115057	0.0171203	-0.0303824	0.455273	0.385558	0.149249	-0.206933	3.29771e-09
CCDC25	-0.231687	1.33135e-05	-0.0687802	0.0181338	-0.0657116	0.245637	-0.00372103	0.958362	-0.0643564	0.743141	-0.0632674	0.0801973
TOP2B	-0.174128	1.68559e-05	-0.0173481	0.607822	-0.0390139	0.434953	0.030477	0.331118	-0.204993	0.07302	-0.00458036	0.911341
SUGP1	-0.185821	1.68559e-05	-0.00998029	0.684829	-0.000151379	0.996923	0.0161873	0.685064	0.484024	0.041292	-0.0478844	0.0117357
CALU	0.188698	1.68559e-05	-0.0174571	0.449173	-0.0271049	0.534775	-0.0501954	0.0996859	-0.176057	0.228105	0.50837	7.64231e-28
PELI3	-0.309262	1.98496e-05	0	1	0	1	-0.00959431	0.876037	0.13653	0.583932	0.0129487	0.776038
GLMN	-0.253251	1.98496e-05	-0.0624116	0.039956	-0.0865754	0.116784	-0.00579353	0.938504	0.116518	0.403306	0.0667085	0.0101008
MOB3C	0.427534	2.06229e-05	0	1	0	1	0.0479126	0.26498	-0.0320062	0.927856	0.068694	0.00685682
JUN	0.388858	2.06229e-05	-0.00931317	0.904465	0.0235485	0.860041	0.0171042	0.877951	0.0327013	0.918123	0.0353903	0.70534
CTSF	-0.210565	2.10984e-05	-0.0377872	0.078348	-0.0377093	0.142406	-0.041389	0.206802	0.227833	0.341881	0.109198	0.011442
SHD	-0.406393	2.11257e-05	0	1	0	1	-0.0201255	0.801524	-0.118307	0.733173	-0.676138	2.29957e-26
ITPRIP	0.425072	2.42073e-05	0	1	0	1	0.0119754	0.892475	-0.10858	0.668291	0.394479	1.21152e-18
NCALD	-0.330117	2.68377e-05	-0.074802	0.0622339	-0.0972824	0.172222	-0.038374	0.421469	0.0235585	0.940192	0.400264	1.0704e-18
DNAJB1	0.641392	5.15484e-05	0.0874652	0.264138	0.00848795	0.96532	-0.104844	0.129695	0.0834357	0.78029	-0.0557966	0.140476
SERPINH1	0.781552	5.15484e-05	0.0804859	0.261172	0.0278929	0.878026	-0.0132211	0.897882	0.0614678	0.843751	0.271301	2.51492e-10
TAGLN2	0.486868	5.15484e-05	0.0243473	0.589339	0.0536832	0.380615	-0.0128135	0.854504	0.239176	0.388299	0	1
URM1	-0.141538	5.15484e-05	-0.0422336	0.00757632	-0.0044652	0.895434	-0.043813	0.156216	0.24347	0.172305	-0.0419124	0.128895
PELI1	0.2947	5.15484e-05	0.0457029	0.225624	0.00749751	0.93178	-0.0103077	0.889362	-0.181371	0.230314	0.106741	0.000607136
ASIC3	-0.213624	5.15484e-05	0.00621713	0.866856	-0.000496823	0.9931	-0.0109835	0.894856	0.334179	0.0547512	-0.0247732	0.248716
PTTG1IP	0.442976	5.43223e-05	0.134585	0.00139825	0.127029	0.0531244	-0.026674	0.736572	-0.0356699	0.930415	-0.014973	0.738221
IGFBP5	0.439236	6.08735e-05	0.0606822	0.279918	0.0678712	0.382886	0.0447316	0.544448	0.268864	0.198003	1.1441	1.36199e-25
TGM2	0.732975	6.26691e-05	0.096411	0.127628	0.00970957	0.934726	-0.0314342	0.801524	0.391338	0.258085	0.966195	3.46429e-29
TRAPPC1	-0.15696	7.04019e-05	0	1	0	1	-0.0119337	0.847578	0.146637	0.627521	-0.00574584	0.881966
AHI1	-0.210072	7.17628e-05	-0.0483356	0.131391	-0.00479117	0.933827	-0.00443448	0.948456	0.0510007	0.846109	0.0848705	0.0208608
ASB13	-0.242256	7.43889e-05	-0.0796489	0.00421017	-0.0471893	0.37148	0.00956428	0.890698	0.0408773	0.841621	-0.606896	3.49966e-26
CHGA	-0.277129	8.11827e-05	-0.0702928	0.0340381	-0.0253445	0.69807	0.0232807	0.687014	0.283099	0.249803	-0.246171	0.0131381
MTHFD2	0.594231	8.23989e-05	0.135335	0.0638036	0.141837	0.128877	-0.072116	0.542855	0.217476	0.218957	0.605589	2.90405e-18
COA1	-0.241687	8.23989e-05	-0.0409429	0.145802	-0.0143473	0.804254	-0.00729872	0.92147	-0.00114998	0.995886	0.158362	1.61419e-08
MUM1	-0.214926	8.23989e-05	-0.0289111	0.216589	-0.0601043	0.0659303	-0.0267172	0.562748	0.281086	0.177973	-0.138816	0.000678458
AL118508.1	0.927618	8.23989e-05	0	1	0	1	-0.0383888	0.825258	0.136577	0.727496	0.682957	1.13263e-27
FH	-0.153151	8.89438e-05	-0.0328538	0.150103	-0.0301835	0.497347	-0.0174619	0.629186	-0.296259	0.183041	-0.291885	4.91671e-11
AGO1	-0.164159	8.89438e-05	-0.00269971	0.919439	-0.00911286	0.802445	-0.0287545	0.457829	-0.0332936	0.791875	-0.152886	9.74231e-10
EMP3	0.525696	8.89438e-05	0.0425127	0.334012	0.0666904	0.273557	-0.0691133	0.256941	-0.0689007	0.761872	0.376453	1.56251e-13
STC1	0.728912	8.89438e-05	0.043075	0.232373	-0.0205388	0.734457	0.0338241	0.655361	-0.0499607	0.884385	0.538104	1.98967e-16
CXCL16	0.500661	8.89438e-05	0	1	0	1	-0.071491	0.347058	-0.188614	0.482086	0.472936	5.31123e-21
ZFP36L1	0.504403	8.89438e-05	0.153025	0.00940856	0.0526176	0.612092	-0.0329153	0.786203	-0.469457	0.184126	0.307837	1.38791e-07
NXT1	0.230421	9.10624e-05	-0.00940544	0.757572	0.0439093	0.243616	-0.017994	0.701149	-0.040406	0.845405	0.187033	1.56585e-07
TARBP1	-0.35909	9.38216e-05	-0.0396479	0.383343	-0.0283485	0.674668	-0.00359492	0.965159	0.0452515	0.878011	-0.135953	7.06301e-05
ZFAND2B	-0.22431	0.000101307	0	1	0	1	-0.00472289	0.936519	0.171928	0.346733	-0.308278	3.79324e-19
PNP	0.618501	0.000101307	0.0924054	0.112395	0.119285	0.194753	0.0265243	0.855411	0.0789201	0.790212	0.293771	3.70839e-08
TIMP1	0.96566	0.00010388	0.134847	0.015671	0.0904729	0.241709	-0.0535133	0.543847	0.517835	0.137257	1.29962	1.66024e-33
ADM	0.897059	0.000106631	0.205858	0.0654055	0.00485716	0.983886	-0.0673923	0.831766	0.0956454	0.880409	1.05969	4.5957e-25
RANGAP1	-0.176848	0.000118977	-0.0633454	0.0036715	-0.0570562	0.122979	-0.0523585	0.18749	0.205178	0.22362	0.110565	0.000432501
CDKN1A	0.856128	0.00012206	0.0258251	0.72714	0.0243718	0.826991	-0.055518	0.682897	0.247477	0.65955	0.0335672	0.515103
CHSY1	0.373683	0.00012206	0.108834	0.00346868	0.0551128	0.313312	0.00272766	0.985001	-0.189612	0.466947	0.422555	5.95717e-18
MAPK8IP3	-0.188108	0.00012206	-0.0391743	0.0239476	-0.0124415	0.740833	-0.0157294	0.681292	0.639391	0.0749387	0.038092	0.191611
YBX3	0.828712	0.000126714	0.232534	0.0149711	0.0147276	0.923623	0.0185294	0.930512	0.2682	0.607031	0.121632	6.85293e-05
SLC25A12	-0.293752	0.000129378	-0.0864888	0.0406102	-0.0827056	0.325156	0.0205401	0.768177	0.148917	0.453406	-0.128098	6.88576e-09
CHIC2	0.263675	0.000132929	0.0137662	0.715833	0.0223069	0.716269	-0.0705229	0.19444	-0.217987	0.306418	0.11244	9.671e-06
ANK3	-0.233424	0.000132929	-0.0210205	0.396874	-0.038672	0.333966	-0.00808737	0.877295	-0.201558	0.285787	-0.684092	2.65787e-16
ANXA2	0.77442	0.000132929	0.0876538	0.147089	0.0298127	0.78086	-0.0787283	0.309599	-0.00500084	0.992294	0.226542	1.13923e-06
KLHDC2	-0.16662	0.000178485	-0.0701475	0.0339082	-0.0719434	0.268679	-0.0116357	0.834069	-0.234951	0.209387	-0.201739	1.09211e-05
HSPA1A	0.605351	0.000185444	0.040997	0.731468	0.000659236	0.997773	-0.0735696	0.536941	-0.126521	0.82254	-0.219293	0.000896774
BCL6	0.396714	0.000186708	0.135506	0.00408781	0.049221	0.540285	-0.0431908	0.558939	0.0920521	0.697114	0.613605	3.18859e-19
AEBP1	0.511775	0.000187539	0.00602121	0.928632	0.0532561	0.505398	-0.0159241	0.897348	-0.140818	0.587594	0.403217	1.04797e-17
CS	-0.146875	0.000195368	-0.0157193	0.394983	0.00220427	0.952813	-0.0120703	0.764997	0.213138	0.202334	0	1
APBA2	-0.221095	0.000211289	-0.0683165	0.0020833	-0.0292699	0.520948	-0.0701318	0.0684443	0.114867	0.631997	0.0350559	0.0194718
TCF25	-0.149938	0.000211289	-0.0580989	0.00141188	-0.0374161	0.29229	-0.00460996	0.939942	0.065962	0.851292	-0.0130774	0.799187
ATG2A	-0.1734	0.000211456	-0.00310263	0.913609	0.0274128	0.362813	-0.0509506	0.148117	0.365267	0.0553976	-0.0254716	0.287962
OSMR	0.51534	0.000211456	0.195022	0.00770217	0.0673923	0.571019	-0.0291863	0.823318	0.0516258	0.582173	0.342698	2.75831e-18
PVALB	-0.817087	0.000217807	-0.297047	6.14979e-05	-0.269792	0.0465904	-0.145973	0.262125	-0.444779	0.312937	0.0560362	0.0251677
BAG3	1.04805	0.000217807	0.460576	1.30109e-06	0.254536	0.0676577	-0.0648788	0.733871	0.365954	0.505169	0.483443	1.20447e-22
ADAMTS9	0.714802	0.000217807	0.13523	0.053249	0.0276554	0.837234	-0.0217794	0.898807	0.117428	0.715839	0.528379	8.77333e-26
CDK2AP2	0.269572	0.000217807	0.0288671	0.410324	0.00932759	0.872643	-0.104669	0.0506048	0.0396009	0.884018	-0.117801	0.000825497
BACE2	0.405368	0.000217807	0.0515409	0.187409	0.0400805	0.545362	0.100891	0.126467	-0.129292	0.147338	0.712875	1.03911e-21
PPIA	-0.297949	0.000217807	-0.0523612	0.072767	-0.0834136	0.0423304	0.0015761	0.987118	-0.0130663	0.954692	-0.20625	1.79561e-13
CEBPD	0.742999	0.000217807	0.163952	0.0135052	0.0271251	0.825585	-0.0163041	0.940106	0.491288	0.16139	0.454605	2.50571e-13
KCNAB1	-0.218478	0.00022184	-0.0421254	0.351667	-0.084991	0.268679	0.0318908	0.523666	-0.172224	0.437578	0.0617438	0.123432
FAM131B	-0.254831	0.000232742	-0.055816	0.011349	-0.0545369	0.092585	-0.0136257	0.812389	0.199399	0.236549	-0.0199564	0.465558
TNFRSF10B	0.524108	0.000247689	0.060726	0.0555476	0.0574854	0.225787	0.0153339	0.904394	0.0525564	0.831425	0.158534	2.6705e-08
DNAJC18	-0.182541	0.000270177	0	1	0	1	-0.0110719	0.829132	-0.260824	0.0113561	0.132599	1.7583e-08
NAP1L5	-0.359921	0.00027642	0	1	0	1	-0.0484007	0.230245	-0.264968	0.227628	0.284232	5.99335e-23
TBC1D10B	-0.161207	0.000286631	-0.0182318	0.473002	0.0177109	0.602336	-0.022101	0.65294	0.247384	0.131182	0.00284657	0.944589
KIFAP3	-0.188622	0.000289694	-0.0766159	0.0324904	-0.0873229	0.225338	-0.0376482	0.483068	-0.0139251	0.936669	-0.394659	4.5204e-23
IFI6	0.467337	0.000299174	-0.0733189	0.29747	-0.0281055	0.673933	-0.0846978	0.316557	0.0480828	0.913673	0.57777	1.41922e-22
AFF1	0.339211	0.000305663	0.0938998	0.00118985	0.0945578	0.036681	-0.0217931	0.69663	-0.224807	0.196707	-0.133504	3.1671e-07
NDUFAF5	-0.212251	0.000337819	-0.0608514	0.0476384	-0.0295056	0.622678	-0.0287926	0.612385	-0.205009	0.312674	-0.16651	1.3236e-07
LY96	0.58729	0.000354587	0.02353	0.744304	-0.0887512	0.0698914	-0.103857	0.32481	0.0250653	0.925195	0.711532	2.02784e-18
PCOLCE2	0.391173	0.000354587	-0.00880667	0.791852	-0.0360252	0.391962	-0.0121978	0.906686	0.0970719	0.537422	0.0983141	0.0152713
NQO1	0.716026	0.000359357	0.149097	0.000952917	0.0968332	0.182242	0.0329899	0.745937	-0.26779	0.629464	-0.280537	0.000152601
ANXA1	0.606634	0.000365595	-0.0820565	0.161343	-0.0764015	0.349009	-0.0954102	0.305892	-0.0306179	0.92708	1.15083	8.60076e-26
CERK	-0.152367	0.000375021	-0.0947916	0.000102704	-0.069417	0.10639	-0.00678617	0.903985	-0.281819	0.263732	-0.138158	0.000230112
PHKG2	-0.173672	0.000375021	-0.0454953	0.0239295	-0.044815	0.173481	-0.0122264	0.780721	0.358653	0.0278223	-0.0623043	0.0113466
DSE	0.477932	0.00038007	0.0772842	0.101305	0.0543379	0.398797	-0.00343678	0.978409	-0.0697267	0.764181	0.433932	2.82569e-16
SRPX	0.548331	0.000381897	0.0923635	0.140125	0.115303	0.158419	-0.0095446	0.960817	0.005543	0.979861	0.0251333	0.617681
BTG1	0.298565	0.000388302	0.0940497	0.00398005	0.0550062	0.348254	0.0125461	0.876151	-0.0182235	0.949541	-0.0204605	0.635763
BTN2A2	0.325485	0.000392073	0.0373103	0.116793	0.0884869	0.011457	-0.00460873	0.94024	0.186017	0.11505	0.187634	2.41629e-11
SH3GLB1	0.275595	0.000402019	0.0700497	0.0329949	0.0567493	0.256526	-0.00379355	0.968739	-0.034564	0.849538	0.193236	2.51018e-08
SLC39A1	0.368662	0.000402019	0.0379908	0.198259	0.0763362	0.0856435	0.0496924	0.457587	0.22113	0.295603	0.0987018	0.000261547
TUBG2	-0.194458	0.000403142	-0.0962843	2.97088e-05	-0.121862	0.00620861	-0.0723927	0.0835699	0.114521	0.533504	0	1
DDIT4	0.794197	0.000405708	0.333048	1.54195e-05	0.147488	0.248952	0.0326742	0.889502	0.428057	0.243066	0.531464	1.21665e-18
COPS7A	-0.162768	0.000420515	-0.0630659	0.00284098	-0.0941772	0.0514358	-0.0693329	0.0995456	-0.238855	0.0816062	0.090582	0.000147831
CCT6B	-0.305343	0.000421458	0.0227365	0.609373	0.0137044	0.870472	-0.0124843	0.896481	0.0104746	0.963422	0.0173221	0.556006
EMP1	0.938794	0.000421458	0.132102	0.162199	0.123149	0.507822	-0.0503597	0.821418	-0.284392	0.378567	-0.311565	0.00275953
NAT1	0.165636	0.000421458	-0.0127609	0.618033	0.00761186	0.884377	0.0359306	0.41995	-0.143122	0.0564024	-0.236501	1.74191e-08
ELMO1	-0.136451	0.000431376	-0.0585702	0.0263138	-0.0820881	0.0916714	-0.0511161	0.230952	0.224081	0.165723	0.23629	4.03939e-08
C5AR1	0.462898	0.000431376	0.0421881	0.145966	0.0338724	0.547401	0.0612219	0.464716	0.131682	0.112819	0.297778	6.66152e-10
DDAH2	0.662436	0.000431376	0.035617	0.411686	0.0286388	0.615832	-0.00541489	0.948218	0.0433319	0.907539	0.0453459	0.348696
VPS52	-0.126144	0.000431376	-0.00604903	0.778402	0.00666029	0.870472	0.0094423	0.814198	0.228418	0.244906	-0.121534	3.36602e-07
GBA2	-0.207464	0.000440409	0	1	0	1	-0.0400802	0.260183	0.0749356	0.534841	-0.326945	4.0306e-22
SAT1	0.329667	0.000440409	0.00607856	0.919274	-0.0309872	0.732839	-0.0351754	0.691571	-0.0966118	0.668087	0.212283	2.73928e-07
SLC44A3	0.429522	0.000440409	0	1	0	1	-0.0614012	0.678282	0.0612196	0.830014	-0.302664	4.06638e-12
GADD45B	0.626835	0.00049958	0.133354	0.12204	0.0898558	0.59913	0.0576242	0.761917	0.176249	0.661794	-0.0637019	0.178338
DDHD2	-0.179001	0.000509475	-0.067522	0.00488231	-0.0507156	0.234173	0.0196399	0.699242	0.107242	0.41506	0.0203211	0.353491
ZNF25	-0.224027	0.000509475	0	1	0	1	0.0256295	0.730805	-0.0316681	0.919297	0.101079	7.21228e-05
RMND5B	-0.190435	0.000510028	-0.0620507	0.000633759	-0.0746247	0.0312866	-0.0468021	0.24745	-0.0191852	0.905872	-0.0953265	4.65627e-06
DYNLT1	0.334208	0.000510028	0.106336	0.00318624	0.131406	0.0196301	-0.0283041	0.630212	0.0636345	0.806468	0.0653556	0.0332093
NFIL3	0.386709	0.000521839	0.0604505	0.397756	0.0607045	0.6345	-0.109912	0.338922	-0.0510111	0.815197	-0.0465192	0.404512
EHD4	0.310029	0.000538452	0.00458432	0.916579	0.0404254	0.397773	-0.06303	0.2639	-0.0311643	0.882244	0.135797	0.00047069
TTC1	-0.148655	0.000538826	-0.0198656	0.330003	0.00201357	0.96588	-0.0187929	0.530889	0.0442795	0.752865	-0.0922488	0.0417805
PIM1	0.467704	0.000538826	0.0435688	0.134482	0.0584867	0.19703	0.0315212	0.580741	0.168375	0.443167	0.29753	1.07266e-08
STAT4	-0.438961	0.000538826	0.0192	0.686599	-0.00787184	0.938853	0.0202768	0.79103	0.199215	0.542546	0.355974	1.73748e-14
CELSR2	-0.21147	0.000538826	-0.0282507	0.193419	-0.0269746	0.494272	-0.0277491	0.513112	0.164822	0.417443	-0.027975	0.263175
CEBPB	0.337516	0.000538826	0.0849424	0.04668	-0.0106936	0.88821	-0.00392596	0.976382	0.171378	0.546254	0.562157	6.60621e-22
EIF3K	-0.18164	0.000538826	-0.047232	0.00906864	-0.0244734	0.451688	-0.0494944	0.203138	0.00876978	0.972935	-0.187037	7.7792e-07
PTPN1	0.213272	0.000538826	0.0368517	0.140555	0.0327982	0.405294	-0.0304606	0.532632	0.193195	0.24149	0.295019	1.35273e-12
ZCCHC8	0.205222	0.000567723	-0.0116946	0.76528	-0.00667581	0.898299	-0.079517	0.0832007	0.03042	0.866276	-0.0525931	0.0339016
ATP6V0E2	-0.16628	0.000578591	-0.0449942	0.0401608	-0.0617073	0.05396	-0.0645253	0.0945657	-0.066615	0.632088	0.107892	0.00778637
SHMT2	0.270353	0.000578591	-0.0289535	0.191234	-0.0332222	0.410546	-0.0340646	0.249046	0.0365833	0.812872	0.190866	5.92859e-07
DDR2	0.385449	0.00058442	0.0757605	0.0478077	0.0983241	0.138813	0.0168883	0.866494	-0.0209944	0.929538	0.140385	2.06082e-05
XRCC1	-0.181632	0.000591731	-0.0970032	9.75943e-06	-0.0556931	0.103542	-0.0692688	0.160283	0.106302	0.396402	0.0398336	0.221148
ACBD6	-0.210358	0.000591731	0	1	0	1	0.0117909	0.84121	0.246471	0.0459625	0.0373076	0.257247
ZNF329	-0.215121	0.000591731	-0.04467	0.132561	-0.0314037	0.537384	-0.0017492	0.985981	0.0331546	0.867514	-0.0716743	0.019618
DHRS11	-0.419455	0.000626582	-0.0999772	0.0143012	-0.0811332	0.184305	-0.11309	0.121668	0.0547356	0.864466	-0.952298	5.59382e-28
PROK2	0.466166	0.000626582	0	1	0	1	-0.00419866	0.952068	0.000894161	0.99601	0.92775	8.38297e-21
ABCA1	0.397367	0.000626582	0.185969	8.34031e-05	0.139186	0.0825853	0.0183484	0.888483	-0.190059	0.542389	-0.0199431	0.762804
PDHB	-0.187608	0.000626582	-0.035374	0.205663	-0.0480222	0.32846	-0.0321388	0.534206	-0.163375	0.157094	-0.0498769	0.0956452
C1S	0.449337	0.00062725	0.0612965	0.219192	-0.0123318	0.88732	-0.0299538	0.637574	0.203724	0.229126	0.747775	6.71618e-14
EBNA1BP2	-0.225387	0.000650071	-0.051016	0.0951355	-0.0401603	0.462457	-0.0323295	0.494401	0.0348893	0.828038	0.0483058	0.109134
ACKR3	0.452578	0.000654931	0.0558299	0.269898	0.0683283	0.34873	0.0123622	0.938109	-0.305325	0.512437	0.482122	8.49728e-10
WLS	0.279026	0.000705794	0.16837	4.80013e-05	0.0678835	0.291697	-0.00305551	0.980191	-0.226777	0.531727	-0.219942	1.24256e-05
ZFP41	-0.291265	0.000709377	0	1	0	1	-0.0145028	0.778445	0.196657	0.170986	-0.040028	0.0944546
STAMBPL1	-0.280036	0.000718194	0	1	0	1	-0.0624442	0.312158	0.0428417	0.867231	-0.0328363	0.32085
THOC5	-0.237549	0.000718631	-0.041171	0.103534	-0.0626902	0.118536	0.00906568	0.888483	0.154246	0.408085	0.0217987	0.419998
VILL	-0.359298	0.00072637	-0.0710146	0.0908701	-0.0754209	0.244841	-0.0825432	0.326675	0.0582216	0.727412	-0.313866	5.40135e-12
LCMT1	-0.164523	0.00072637	-0.0349037	0.157019	-0.0370192	0.402651	-0.0471203	0.188294	0.196972	0.221299	-0.328487	1.24701e-19
PANX2	-0.245109	0.000732689	0	1	0	1	0.0239437	0.616347	-0.113958	0.668614	0.216569	3.40439e-14
COL4A1	0.64959	0.000732689	0.0574045	0.233772	0.0370855	0.635106	-0.024573	0.807209	0.1232	0.748287	0.853537	1.3459e-28
UQCRC1	-0.221937	0.000732914	-0.0960299	8.34031e-05	-0.0966907	0.0364858	-0.0451858	0.30181	0.342351	0.176961	-0.3709	1.05338e-18
CD14	0.78384	0.000732914	0.137323	0.167072	-0.0913513	0.366392	-0.0626157	0.725238	0.0609952	0.925927	0.287188	7.84446e-09
RWDD2B	-0.209898	0.000776466	-0.0414046	0.308802	-0.0308313	0.744035	0.0244843	0.731708	-0.108553	0.3862	-0.0522104	0.0179438
IFITM2	0.723811	0.000800221	0.185035	0.00522122	0.0493155	0.606446	0.0167829	0.900595	0.727101	0.101551	0.804597	2.97221e-26
FAM127A	-0.135275	0.000871557	-0.044724	0.00678879	-0.0537764	0.0252445	-0.00244011	0.944777	0.0999366	0.466947	0.227009	4.01737e-15
ZNF395	0.293709	0.00089314	0.060295	0.0278401	0.0472103	0.231535	0.0157525	0.836692	0.340145	0.0310267	-0.231058	2.06397e-09
ARFGAP1	-0.183729	0.00091357	-0.0268382	0.169027	0.00579714	0.890236	-0.0178879	0.686279	0.69342	0.0235965	0.162129	9.94535e-05
SLC22A17	-0.149398	0.000929669	-0.0538055	0.015188	-0.0555164	0.182809	-0.0107153	0.819587	0.459312	0.0881955	0.0710108	0.00531969
CCDC136	-0.190465	0.000950026	0	1	0	1	0.00795728	0.903754	-0.077087	0.742099	0.106812	5.588e-05
ATP2B4	0.187929	0.000960571	0.0744392	0.00273534	0.0533439	0.30308	0.0366368	0.484198	0.157249	0.248133	0.246482	1.31258e-12
TNFRSF1A	0.551504	0.000960571	0.101271	0.0195209	0.0269164	0.685159	-0.0839324	0.235423	0.404789	0.110477	0.0746144	0.0478765
PDYN	0.438263	0.000960571	0.0541207	0.191245	0.0168749	0.850082	-0.0317204	0.751578	0.21666	0.192386	-0.0116338	0.526626
RNMT	-0.155566	0.000960571	-0.0529469	0.0435073	-0.045739	0.475507	-0.0146829	0.72242	0.254124	0.122832	0.0381965	0.0765886
DNAJC17	-0.174381	0.000960571	-0.0068926	0.855283	-0.0134281	0.818722	-0.0283687	0.581074	0.0548698	0.768435	-0.054482	0.0118673
RPS19	0.164874	0.000960571	0.032341	0.211414	0.0390306	0.315186	-0.0110923	0.807984	0.242311	0.144507	0.00860335	0.839251
FAM46A	0.471663	0.000960571	-0.00673172	0.907564	0.0708704	0.284791	-0.0207764	0.770151	-0.11034	0.486545	0.198578	0.00100081
SGK1	0.469613	0.000960571	0.168821	0.0583739	0.110126	0.492349	0.0337937	0.832781	0.0182131	0.968348	0.0687852	0.461546
MYBBP1A	-0.214091	0.000960571	-0.0375721	0.0525744	-0.0138056	0.687205	0.0211406	0.613388	0.18942	0.237333	0.0198177	0.490987
UQCRC2	-0.250418	0.000960571	-0.0269972	0.349814	-0.0523232	0.337597	0.00785866	0.876328	-0.368441	0.159597	-0.291796	4.157e-15
CRH	-0.903588	0.000960571	-0.291666	0.000330073	-0.257021	0.0193664	-0.253727	0.0349987	-0.564391	0.0479696	-0.0206686	0.37573
MAT2A	0.150427	0.000960571	0.0599266	0.0254013	0.0280569	0.594629	0.0156669	0.778873	0.0804488	0.718536	-0.0636495	0.26525
KCNS3	-0.249721	0.000960571	-0.122268	8.22069e-05	-0.121831	0.0128736	-0.100864	0.119902	-0.0431465	0.861357	0.115611	0.329649
TMEM51	0.293146	0.000960571	-0.0052789	0.894038	0.0222047	0.683258	-0.0408667	0.442547	-0.226945	0.163894	-0.152309	1.11323e-07
LRRC20	-0.270564	0.000960571	-0.0295233	0.213496	-0.0168246	0.687205	-0.0131413	0.802587	-0.0966606	0.762947	0.0655602	0.0952992
ACSL5	0.523139	0.000960571	0.0943974	0.100738	-0.0134785	0.923623	0.0165424	0.907333	0.422668	0.247886	-0.328442	2.75409e-12
RP11-603J24.7	0.465395	0.000960571	0.131876	0.00114608	0.0967389	0.110203	-0.0253539	0.707676	-0.138038	0.524088	0.271539	2.45001e-10
RP11-1096G20.5	-0.169778	0.000960571	0	1	0	1	0	1	0.131763	0.394123	-0.111697	4.49414e-06
FOCAD	-0.301323	0.000961528	-0.0751755	0.0169133	-0.0292226	0.661819	0.0253935	0.708919	0.0847116	0.703351	0.0181074	0.602571
NEFH	-0.401447	0.000993456	-0.0951182	0.143231	-0.0771951	0.458964	0.0257717	0.827182	0.152407	0.733935	0.0574173	0.0124989
AC138430.4	-0.684401	0.000993456	0	1	0	1	-0.0398514	0.758339	0.346828	0.350182	0.0218169	0.642076
PLEK2	0.249976	0.00100119	0.0121103	0.682449	0.0337273	0.451688	0.0906982	0.0427055	0.0373413	0.69773	0.069107	0.244608
CASP9	0.209084	0.00100119	0.00210728	0.934247	0.0187297	0.610748	0.0041939	0.926378	0.204153	0.139403	0.0300801	0.297333
BOLA3	-0.177747	0.00100119	0	1	0	1	-0.0381935	0.434372	-0.294099	0.11053	-0.107035	0.00344017
IRF7	0.607011	0.00100119	-0.0021615	0.963126	0.0438187	0.418157	-0.0578586	0.383773	0.0215025	0.948722	0.296824	4.60653e-11
P4HA1	0.411567	0.00100244	0.147321	0.00150407	0.0352966	0.700413	-0.0810284	0.298114	-0.149112	0.418834	0.123731	0.000871412
PLA1A	0.833335	0.00100538	0.0619687	0.288185	0.0629322	0.49876	-0.0110881	0.944954	0.163085	0.599893	0.532358	3.18909e-23
SHC1	0.30902	0.00100538	0.0368289	0.338231	0.0237688	0.680173	-0.0924122	0.0636573	0.27605	0.189441	0.103512	6.19459e-05
GMPR2	-0.157005	0.00104312	-0.0440155	0.0750675	-0.0220074	0.634973	-0.0164701	0.690678	-0.27373	0.174931	-0.0502922	0.151567
FHOD1	0.227922	0.00104312	-0.00835921	0.823762	0.0357217	0.495299	-0.00282268	0.971681	-0.00499508	0.977958	0.0499116	0.0507431
CIRBP	-0.337033	0.00105006	0.0255396	0.600347	0.0096096	0.903247	0.00111044	0.990548	0.271631	0.374199	0.0553751	0.235192
CRISPLD2	0.509978	0.00105919	0.05523	0.379208	0.0678265	0.503129	-0.0291864	0.84571	0.306737	0.267378	0.238481	0.108113
HSPA5	0.237245	0.00106716	0.0317657	0.504733	-0.00960748	0.923291	-0.0431084	0.479221	-0.254648	0.0202057	0.369523	2.91536e-12
NTHL1	-0.228988	0.00106716	-0.0870039	0.0003366	-0.0099346	0.828967	-0.0783159	0.113704	0.0910594	0.640188	-0.145531	0.000105995
MRVI1	0.420244	0.00106716	0	1	0	1	-0.0118531	0.943322	-0.145231	0.49201	0.0213892	0.630556
FAAH	-0.26878	0.00106716	-0.00906638	0.83498	0.000698566	0.992985	-0.0204744	0.653463	0.653903	0.0288818	-0.413227	1.67472e-19
FCGR1A	0.546262	0.00106716	0.164781	0.0401131	-0.086788	0.44574	-0.127726	0.338711	0.264712	0.227237	0.548193	9.67569e-20
RGS7	-0.271251	0.00106716	-0.0655599	0.0275442	-0.0765091	0.130992	-0.0203511	0.622444	-0.180331	0.513412	-0.00120026	0.951758
SERTAD1	0.41033	0.00106716	0	1	0	1	0.00673403	0.929076	0.180458	0.625846	0.206024	3.95194e-05
SLC35B4	-0.227668	0.00106716	0	1	0	1	0.00360315	0.943865	-0.311519	0.138237	0.121716	2.50292e-05
NT5M	-0.188489	0.00106716	-0.0292944	0.253489	0.016928	0.687108	-0.0255571	0.628502	0.103115	0.537903	-0.024679	0.186243
IL19	0.273585	0.00106793	-0.0176729	0.567663	-0.0426814	0.350141	0.0223846	0.741334	-0.030871	0.69562	0.10638	5.76756e-06
TM4SF1	0.600675	0.00106793	-0.0287484	0.821487	-0.0911544	0.57753	-0.0352822	0.863585	-0.289421	0.579346	0.560199	1.95002e-12
PDK2	-0.318416	0.00108602	0.00725646	0.794937	0.00789868	0.860137	0.0159347	0.768816	0.0146368	0.934832	-0.453043	1.7427e-24
BAMBI	0.338849	0.00108747	-0.0146945	0.849899	0.0529887	0.606207	-0.0618835	0.321714	0	1	0.0931951	0.367784
GEM	0.598167	0.00113235	0.0616438	0.43607	0.0882853	0.573136	-0.103261	0.380288	-0.217842	0.202997	0.547414	6.42969e-12
PCDHB4	-0.198075	0.00115906	0	1	0	1	-0.0343444	0.675766	0.0601492	0.811313	-0.0336259	0.227657
CCNA2	0.266317	0.00115906	0.0102217	0.808029	0.00726335	0.91445	-0.026989	0.726064	0.0111099	0.941239	0.0452383	0.409521
C1orf106	0.317504	0.00116362	0.023832	0.411572	0.0280659	0.590098	0.0727368	0.168008	-0.0692806	0.475978	-0.321626	1.67795e-09
CD81	0.148571	0.00116437	0.0854817	0.00296389	0.0776369	0.0834376	-0.00402795	0.954639	0.0947245	0.510186	0.329733	1.05646e-11
FCGR2A	0.375391	0.00116437	0.0656317	0.160912	-0.0347721	0.689165	0.0382168	0.409479	0.00896179	0.972953	0.645812	1.10519e-14
DHRS7B	-0.196682	0.00117072	-0.0390831	0.184186	0.00757788	0.889787	-0.0570048	0.221104	-0.0389105	0.77824	-0.232588	2.28488e-06
DNAH8	-0.228397	0.00118557	0	1	0	1	0.0573146	0.262044	-0.0440951	0.535396	0.00451115	0.826445
RARRES3	0.652135	0.00121875	0.132859	0.0157425	0.0423256	0.600927	0.0497821	0.483068	0.462659	0.184515	0.68658	1.809e-15
DDB1	-0.107276	0.00121875	-0.00593041	0.794937	-0.0107269	0.754099	0.00382772	0.923395	-0.157353	0.267672	0.0791292	3.13271e-05
DNM1L	-0.254143	0.00122799	-0.0742748	0.00680662	-0.115044	0.0149059	-0.0401199	0.178763	-0.27451	0.148513	-0.072962	0.0221256
MYH9	0.193812	0.00122799	-0.00154194	0.96876	-0.01383	0.800673	-0.0546148	0.240292	0.117885	0.575763	-0.03111	0.493152
NDEL1	-0.151216	0.00122799	-0.0554258	0.0294362	-0.0471561	0.312435	-0.00275223	0.956639	-0.281525	0.196177	0.243237	6.83317e-18
CPLX1	-0.271634	0.00122799	0	1	0	1	-0.0466601	0.509291	0.325007	0.279099	0.103769	2.36703e-05
TPI1	-0.145035	0.00126576	-0.0403638	0.257716	-0.0325552	0.641739	-0.0531817	0.104791	0.0668117	0.816234	-0.0786906	0.0041447
CYP2E1	-0.259024	0.00126576	-0.0760189	0.0418909	0.00595226	0.945568	-0.0712868	0.40217	0.149825	0.325849	0.0619013	0.00778637
SLC45A1	-0.232767	0.00126576	0	1	0	1	-0.0557361	0.275493	-0.0434339	0.857407	0.0141155	0.503517
PRNP	0.10731	0.00127635	0.000254723	0.994048	-0.0172873	0.742408	0.088744	0.0265391	-0.170697	0.27589	0.280193	2.32192e-09
SNAP23	0.450229	0.0012922	0.0895022	0.0717874	0.0604463	0.504333	-0.059228	0.423188	-0.143719	0.441853	0.0572159	0.0964006
PIH1D1	-0.232555	0.0012922	-0.0780459	2.97088e-05	-0.0694627	0.0193664	-0.0477088	0.12142	0.0816883	0.701486	-0.00229371	0.951314
UGDH	0.258159	0.0012922	-0.0318531	0.371591	0.038572	0.511107	0.0209436	0.767864	-0.248118	0.0699762	-0.62961	1.28379e-24
SLC2A4RG	0.237324	0.0012922	0.0668202	0.0112819	0.0919199	0.028517	0.0642642	0.233205	0.0182508	0.869983	0.0971903	0.000410118
UQCRQ	-0.147995	0.0012922	-0.0422507	0.0215755	-0.0731739	0.0242067	-0.0550441	0.0868497	-0.0545305	0.702705	-0.172172	1.6469e-08
KCTD13	-0.1814	0.0012922	-0.0241584	0.357659	0.014822	0.757669	-0.00146307	0.984469	0.692008	0.0698319	-0.0955331	0.000154678
HIST1H1C	0.421022	0.0012922	0.136924	0.000331857	0.18721	0.00614592	-0.0371328	0.72624	0.259815	0.350801	-0.164072	0.0268094
DPP8	-0.17433	0.00130628	-0.0582528	0.0295516	-0.0491343	0.366399	-0.00354487	0.943757	-0.0687875	0.657445	-0.037899	0.254399
CCL2	0.998328	0.00130628	0.0457137	0.702892	0.0332874	0.872681	0.015941	0.951446	0.289685	0.480185	0.821526	1.20279e-15
MANF	0.292094	0.00131877	0	1	0	1	-0.109175	0.0408615	-7.16338e-05	0.999745	0.512061	6.97479e-15
SVOP	-0.372062	0.00131877	0	1	0	1	-0.0295004	0.655361	0.291448	0.269122	0	1
COMMD1	-0.10699	0.00131877	0	1	0	1	-0.0422612	0.192446	0.0151504	0.900696	0.058206	0.0241314
NDUFS8	-0.0926615	0.0013253	-0.0471056	0.0218157	-0.0456492	0.129198	-0.0328827	0.403428	0.123192	0.367464	-0.176444	2.93694e-10
PALLD	0.563949	0.00132767	0.219073	6.52376e-07	0.143715	0.0178875	-0.0321515	0.771254	-0.358884	0.358184	0.321068	5.62333e-13
TERF2	-0.168901	0.00132767	-0.0240963	0.210751	0.000122195	0.997354	0.00803535	0.890998	0.243207	0.230314	0	1
DLX1	-0.448744	0.00132767	0	1	0	1	-0.019722	0.820962	-0.29428	0.0772937	-0.0188789	0.285535
C12orf68	-0.524576	0.00132767	0	1	0	1	-0.0857182	0.149534	0.181744	0.561729	0.0187948	0.346339
SLC7A1	-0.150116	0.001382	-0.0346904	0.156412	-0.0101404	0.837884	-0.0500019	0.171495	-0.167595	0.441853	0.242244	4.91387e-11
CCDC176	-0.151157	0.00143227	0	1	0	1	-0.0758242	0.116175	-0.0810329	0.426746	0.0659953	0.0133705
CEND1	-0.210198	0.00143227	-0.0251711	0.284798	-0.0382722	0.206341	-0.0374972	0.295616	0.736704	0.0304181	0.0427188	0.132234
ABHD3	0.362821	0.00148578	0.0889861	0.0147764	0.127075	0.0473757	-0.0288267	0.633153	-0.31504	0.0841115	-0.304104	2.22762e-08
KATNB1	-0.224954	0.00148797	-0.0786269	2.90339e-05	-0.0602227	0.123668	-0.024415	0.510113	0.21647	0.209718	-0.0355179	0.128807
PTBP1	0.326899	0.00150826	0.0328011	0.385137	0.0395668	0.396728	-0.046749	0.423221	-0.0572119	0.857407	0.0168734	0.586853
LAT2	0.471379	0.00150826	0.0406745	0.135762	-0.00152621	0.975605	0.0347387	0.469108	0.0814457	0.723462	0.436764	1.72829e-11
ZC3HAV1	0.462267	0.00150826	0.154153	9.12565e-05	0.243019	0.000796827	0.0353447	0.62773	-0.000156907	0.999745	-0.0132706	0.718825
SKP2	0.221685	0.00150826	0.065335	0.0135526	0.050983	0.20072	0.0216407	0.746346	0.0338572	0.880212	-0.089448	8.51634e-05
BRSK1	-0.125271	0.00150826	0	1	0	1	0.000186149	0.99857	0.212799	0.205756	0.143713	0.00477046
CHCHD4	-0.164619	0.00150826	0	1	0	1	-0.040061	0.217627	-0.079096	0.703369	-0.235586	6.29131e-13
MPP2	-0.238577	0.00151054	-0.0259343	0.268561	-0.0200618	0.644846	0.0135806	0.824573	0.270831	0.228572	0.0180104	0.376254
ZBTB24	-0.205936	0.00151414	0.0239313	0.419037	0.0479829	0.312369	0.0231625	0.617239	-0.0722542	0.687215	0.0481437	0.0591966
IRAK2	0.301291	0.00151886	0	1	0	1	0.0379822	0.541371	-0.0453827	0.857099	0.591536	4.81432e-25
MCL1	0.394502	0.00151886	0.0862186	0.0431756	0.0802023	0.387775	-0.00973769	0.926472	0.0952774	0.762511	0.393236	6.93794e-14
S100A11	0.565433	0.00151886	0.0893579	0.119469	-0.0740958	0.255534	-0.076154	0.439588	0.190069	0.17978	0.766325	1.64083e-22
GNG12	0.275465	0.00151886	0.157564	0.000111671	0.166284	0.0117591	-0.0185104	0.844714	-0.286034	0.11505	0	1
PSMD2	-0.155927	0.00151886	-0.0586738	0.00426242	-0.0863526	0.0275714	-0.0150377	0.697957	0.252034	0.0703124	-0.00427004	0.922269
KAZN	-0.283358	0.00151886	-0.0701637	0.00128742	-0.0567574	0.0920443	-0.0455782	0.300708	0.222567	0.432642	0.240235	1.44948e-10
SOWAHC	0.293685	0.00151886	0.0296245	0.632843	0.0403461	0.71287	-0.0424471	0.519907	-0.279325	0.128465	-0.0364381	0.441214
AARS	-0.104697	0.00152733	-0.0597056	0.0101803	-0.0639922	0.177984	-0.0142032	0.738401	0.0592761	0.739703	0.230821	7.51498e-12
ATP5D	-0.17841	0.00154722	-0.0948435	2.58574e-06	-0.0863581	0.00454014	-0.0673408	0.0765196	0.342123	0.317284	-0.314213	7.30864e-15
NDUFS3	-0.124485	0.00155209	-0.0856805	2.81077e-05	-0.0923247	0.0117591	-0.0637254	0.129397	-0.0143024	0.926205	-0.255755	1.18477e-16
ACTR1B	-0.247145	0.00156183	-0.0747895	0.000253856	-0.0586163	0.120469	-0.0300667	0.400685	0.261165	0.190034	-0.129672	6.36404e-08
UBL7	-0.22528	0.00159019	0	1	0	1	-0.0868516	0.0349987	0.45432	0.165597	-0.0601509	0.00355659
PFN2	-0.256176	0.00159416	-0.0405369	0.118662	-0.0438597	0.409019	0.0028643	0.947484	-0.0727993	0.783931	-0.250365	6.73231e-14
SZRD1	0.259543	0.00163177	0.0343124	0.124164	0.0155887	0.747551	-0.0117307	0.797905	-0.280468	0.147482	0.15039	0.000454634
PAPOLA	0.236409	0.00163177	0.0152159	0.695372	-0.0210573	0.650108	-0.0427735	0.361899	-0.512073	0.0959501	-0.0306806	0.254545
C19orf70	-0.226549	0.00163177	0	1	0	1	-0.0604319	0.112497	0.226316	0.24365	-0.232	5.33979e-14
KLHL42	-0.154867	0.0016367	0	1	0	1	0.00856352	0.843898	0.0285136	0.815544	-0.0475542	0.0964006
TLR2	0.460765	0.0016367	0.148726	0.00301322	-0.00319297	0.968566	0.003824	0.979194	-0.0708519	0.389687	0.137765	9.56809e-08
UBLCP1	-0.195809	0.00167705	0	1	0	1	0.0147274	0.843837	-0.235108	0.227628	0.169926	3.89515e-09
SFN	0.66048	0.00168318	0.0881976	0.0138665	0.0345052	0.585731	0.0420141	0.56524	0.0771628	0.0698319	-0.117857	0.0146978
FARSA	-0.216725	0.00168465	-0.0826237	0.0028849	-0.0899244	0.0643298	-0.0935642	0.105307	0.320396	0.133548	-0.0317921	0.333174
KANK1	0.341528	0.00170963	0.107562	0.0184415	0.118252	0.057459	-0.00448822	0.968352	-0.139228	0.681066	-0.0590205	0.0215813
UBR2	0.169872	0.00171825	0.0186386	0.389086	0.0282288	0.345803	-0.00693728	0.892657	-0.00617036	0.979074	0.110177	3.30021e-05
FGR	0.31858	0.00172029	0.0386305	0.234163	0.0303426	0.629872	-0.00371213	0.97458	0.260704	0.310354	0.978008	7.49772e-30
ALPK1	0.307148	0.00172029	0.0437296	0.109474	0.00378412	0.954927	-0.0049465	0.946979	0.0616786	0.477546	0.0525657	0.0519383
MYH7B	-0.264857	0.00172029	-0.00204953	0.9624	0.025258	0.587192	0.00531862	0.956639	0.00221626	0.990947	0.00516743	0.801278
FOXRED2	-0.187419	0.00172029	0.00789778	0.817996	-0.0156396	0.788999	-0.0159364	0.815265	0.0752702	0.797293	-0.0135881	0.613214
CAP2	-0.224026	0.00172029	-0.0642034	0.0534959	-0.123764	0.0327075	-0.0365694	0.492254	-0.165703	0.300771	0.231124	1.28852e-05
S100A8	1.45954	0.00172029	0.876376	5.73963e-07	0.0298314	0.923578	0.0243047	0.965273	0.888709	0.208509	2.05959	8.21256e-25
MSN	0.565848	0.00172029	0.134376	0.00375413	0.106064	0.162688	-0.041347	0.617717	0.100624	0.759393	0.516525	7.11603e-23
JAM2	0.26948	0.00172029	-0.0343452	0.452995	-0.0156519	0.842626	-0.0251936	0.747874	-0.285086	0.145026	0.216986	3.75194e-09
NIPSNAP1	-0.22407	0.00172029	-0.0184531	0.39581	0.0174753	0.681776	-7.29974e-05	0.999001	0.425611	0.12277	-0.176335	9.20209e-12
ACADSB	-0.19326	0.00172029	-0.0164946	0.63403	-0.00111477	0.98654	0.0242975	0.629186	-0.175064	0.10516	-0.181216	4.78363e-14
FAM216A	-0.301103	0.00172029	-0.0758044	0.0210657	-0.111806	0.0466866	-0.0274165	0.568431	-0.0696166	0.794579	0.189381	1.41447e-10
LYRM9	-0.336391	0.00172029	-0.0981159	0.0472366	-0.0478389	0.660265	-0.0734899	0.295789	0.437437	0.0955913	0.0420391	0.0394722
ITGB1P1	0.385098	0.00172029	0	1	0	1	-0.114173	0.115872	-0.293568	0.312839	0.140001	0.00108708
TRAP1	-0.213735	0.00173548	-0.0352222	0.0916095	-0.0152434	0.713248	-0.0243771	0.513149	0.346654	0.126435	-0.135983	9.86417e-05
ARHGEF4	-0.240712	0.00173548	-0.0311419	0.140768	-0.0602093	0.074178	-0.0541605	0.104906	0.161472	0.539211	0.0062812	0.784277
MMS19	-0.17364	0.00173548	-0.00803403	0.767342	-0.0246087	0.516733	-0.0066431	0.911485	0.033207	0.762072	-0.0212505	0.48496
LPP	0.322724	0.00173691	0.0790806	0.0204872	0.0451238	0.477541	0.0108725	0.91663	-0.061456	0.861407	-0.152777	0.00172376
WDR1	0.158423	0.00173844	0.0208894	0.306512	0.0302045	0.441833	-0.0363065	0.228433	-0.0262754	0.880727	-0.0635475	0.0221183
PQBP1	-0.206658	0.00177165	-0.0487816	0.0330597	-0.0500946	0.142397	-0.0339318	0.433329	0.0604515	0.767334	-0.0896465	2.94748e-05
RNF220	-0.156812	0.00177744	-0.0557825	0.0209972	-0.048192	0.230146	-0.024092	0.535949	0.296544	0.150857	-0.0502952	0.00797542
EHMT2	-0.152992	0.00181745	-0.0596301	0.000326437	-0.0547788	0.0664151	-0.058305	0.0832007	0.178677	0.195639	-0.0078775	0.765078
UBD	0.302751	0.00181745	-0.00649895	0.823762	0.00395378	0.937671	0.00865758	0.889573	0.0595531	0.358184	1.64016	9.07761e-19
HMOX1	0.673078	0.00185163	0.074951	0.0196931	0.0412431	0.382847	0.0915124	0.143708	0.147481	0.448339	-0.22196	0.000840991
MORN1	-0.177858	0.00186107	-0.0448147	0.0747064	-0.0345276	0.364372	-0.0454077	0.314356	-0.0424617	0.664877	-0.00488844	0.820053
CP	0.662538	0.00186664	0.336065	0.00273339	0.00245721	0.991019	-0.00523667	0.970072	0.0126399	0.956037	0.0638295	0.0250561
AP000304.12	-0.204745	0.00187026	0	1	0	1	-0.0541934	0.13558	-0.215403	0.160562	0	1
PLXDC2	0.394416	0.00189413	0.0805649	0.0459562	0.0545452	0.345727	-0.00361291	0.976597	0.181789	0.257272	0.0020845	0.964469
ARHGAP24	0.303742	0.00189413	0.0686534	0.0177758	0.0471861	0.359808	-0.0473551	0.463284	-0.256886	0.110842	0.286001	1.5122e-12
PCSK1	-0.45637	0.00189413	-0.123107	0.05097	-0.16262	0.152687	-0.141609	0.0563589	-0.139115	0.672983	0.869433	3.24806e-23
POLR1D	0.185091	0.00189413	0.0213287	0.545194	-0.00166555	0.983886	0.00962246	0.892003	0.248411	0.124102	-0.0375868	0.218717
ATP6V0E1	0.318617	0.00190795	0.12407	0.000667865	0.10924	0.0498466	-0.0359769	0.636417	-0.0927005	0.682668	0.0412814	0.141095
GAD1	-0.460017	0.00191175	-0.0828049	0.0732988	-0.142053	0.104013	-0.0463473	0.406335	-0.294253	0.336107	0.118942	1.40404e-07
2023-03-02	0.412943	0.00191175	0.0772031	0.0377552	0.135601	0.0180584	-0.108471	0.112169	-0.0352647	0.879406	-0.0820865	0.0172578
GRINA	-0.172252	0.00191175	-0.0216081	0.383023	-0.0275739	0.409958	0.00864813	0.916676	0.422	0.284658	0.468403	5.70497e-22
RAB27A	0.300897	0.00192015	0.0028294	0.952728	0.067142	0.201054	-0.0257315	0.757571	-0.215952	0.00862493	0.164665	0.00169676
MKRN2	0.191909	0.00192015	0.00487952	0.87475	0.013	0.776237	0.0197038	0.666658	0.0841025	0.554419	0.00738282	0.821758
UQCR11	-0.176134	0.00192015	0	1	0	1	-0.01902	0.538	0.0726888	0.683741	-0.25726	1.11046e-17
SUGT1	0.239628	0.00192015	0	1	0	1	0.0286005	0.528819	-0.29795	0.0669378	-0.0573961	0.0885161
SLC16A3	0.493425	0.00192599	0.0059513	0.86027	0.0327052	0.502782	0.00537834	0.943322	0.165914	0.404088	0.394788	1.688e-11
IFITM3	0.63658	0.00192599	0.225359	0.00152575	0.0884514	0.329263	-0.000889663	0.995797	0.744166	0.0683017	0.792957	1.66084e-23
ELK1	0.439743	0.00192632	0.0663267	0.00478406	0.0714862	0.146504	0.0470367	0.329925	0.630584	0.0272562	0	1
CTSS	0.308656	0.00192632	-0.0255373	0.613087	-0.11084	0.103542	-0.0779749	0.341559	0.0234208	0.832003	0.108457	0.0199116
EIF2AK1	-0.161183	0.00193139	-0.0149616	0.527704	0.0123771	0.79681	0.015647	0.704161	-0.11118	0.573025	-0.0251412	0.329894
GRIN2D	-0.193941	0.00193423	-0.00940436	0.818842	-0.0176169	0.740529	-0.0120984	0.895867	-0.0468889	0.516686	0.00697419	0.924233
DPP6	-0.188746	0.00194677	-0.0277512	0.410116	-0.0117293	0.842312	-0.0420047	0.40217	0.151663	0.415515	-0.00291834	0.917601
IFI16	0.545976	0.0019515	0.076558	0.286453	-0.000591469	0.995857	-0.0805222	0.464725	0.0409042	0.865527	0.704846	1.81086e-21
FAM58A	-0.184437	0.00197306	0	1	0	1	-0.0589988	0.160473	0.224429	0.212749	0.0676794	0.0461794
VEGFA	0.360643	0.00200356	0.165248	0.0422522	-0.0387154	0.713108	-0.168236	0.222726	-0.204315	0.276092	0.0377787	0.404545
SRGN	0.666404	0.00200356	0.0459335	0.669124	-0.127752	0.282	-0.0900618	0.605567	-0.193074	0.730158	1.02109	2.71143e-19
FASN	-0.181967	0.00200356	-0.0289542	0.304995	-0.015934	0.775864	-0.0259814	0.685934	0.00322506	0.990956	0.345587	9.01875e-12
SARS	-0.317723	0.00200905	-0.0492445	0.101731	-0.0498697	0.374941	-0.0227219	0.681564	0.191125	0.463671	-0.0269531	0.356415
VGLL4	0.216826	0.00201381	-0.0218693	0.470719	-0.0525689	0.0904861	-0.0260547	0.606052	-0.104112	0.573639	-0.133119	2.20542e-07
SRSF6	-0.129792	0.00203088	0.0195555	0.574037	-0.00447155	0.951926	-0.00509696	0.935133	0.0181706	0.948722	0	1
BTG3	0.232572	0.0020318	0.0685367	0.101971	0.162088	0.0400236	0.031324	0.703594	-0.0605358	0.708937	0.170561	0.00300419
MAGEE1	-0.185057	0.0020318	0	1	0	1	0.0132108	0.799529	-0.115021	0.596663	0.0644455	0.0220263
CPNE3	0.313423	0.00203802	0.130606	0.00139825	0.162048	0.0112454	-0.0118966	0.915507	-0.140673	0.652714	-0.131198	9.87173e-09
SCN1B	-0.474093	0.00203802	-0.162156	5.27203e-06	-0.0653635	0.203624	-0.0454569	0.572801	0.847916	0.151256	0.0163365	0.377865
CHCHD6	-0.304143	0.00203802	0	1	0	1	-0.067388	0.164481	0.320777	0.252558	0.0313135	0.213997
RP11-986E7.7	1.6544	0.00203857	0.488721	0.00127177	0.0815404	0.658954	0.0596656	0.780785	2.03951	0.0125367	1.34544	9.2989e-24
RAB3B	-0.450264	0.00205206	-0.116205	0.152848	-0.0916546	0.507627	-0.0663606	0.528997	0.130047	0.756555	0.0841919	0.0122748
NFKB2	0.424922	0.00207875	0.00613954	0.88057	0.0198263	0.770729	-0.0387335	0.49187	0.120709	0.144888	0.141337	8.1222e-08
SERTAD2	0.243902	0.00210035	0.0532165	0.0438226	0.100104	0.0307178	-0.0199129	0.729225	-0.132477	0.510832	0.103496	0.000542364
PRRX1	0.363456	0.00211701	0.0453528	0.362516	0.0380917	0.571957	-0.0934652	0.207981	-0.144695	0.473439	0.946702	7.05062e-17
LCP1	0.532615	0.00212906	0.0427054	0.457808	-0.0687152	0.402268	0.0122281	0.885058	0.346012	0.39949	0.825867	2.03383e-15
NEUROD6	-0.555384	0.00212906	-0.22806	3.77361e-05	-0.215363	0.0272674	-0.0983698	0.181771	-0.256274	0.311177	-0.0270074	0.0753529
TCTN1	0.189844	0.00212944	0.0109407	0.635276	0.0200229	0.619438	-0.0209513	0.550795	0.0346135	0.854836	0.209812	6.85395e-13
DOLK	-0.172683	0.00213745	-0.0118337	0.690581	0.00360442	0.934282	-0.0167741	0.767145	0.0581933	0.739703	0.0796626	0.00205281
ANKRD37	0.340733	0.00213745	0	1	0	1	0.0299722	0.807529	0.0904621	0.738768	0.254206	0.00081937
AC004381.6	-0.248803	0.00218337	-0.0271259	0.378318	-0.0254015	0.673547	0.0494482	0.37543	0.0445764	0.77662	-0.0716736	0.00554775
SLC9A9	0.322628	0.00218337	0	1	0	1	-0.0112213	0.895455	-0.045126	0.84909	0.0852435	0.0374959
TMED9	0.160051	0.00218983	-0.00109476	0.973291	0.0108327	0.817671	-0.00149922	0.983951	0.0239159	0.911258	0.380625	2.57539e-16
NOXA1	-0.250505	0.00220945	0	1	0	1	-0.0343769	0.398289	0.627843	0.0202057	-0.249402	5.3645e-09
ENDOG	-0.240599	0.00225919	-0.0562592	0.0227502	-0.0468053	0.263805	-0.0130065	0.846415	0.06891	0.797327	-0.289624	1.52346e-17
WWTR1	0.287035	0.00227245	0.0858716	0.0653998	0.0581166	0.358084	-0.115173	0.195556	-0.125571	0.048923	0.102338	0.103544
PPP1R12C	-0.194741	0.00227245	0	1	0	1	-0.0563832	0.163604	0.267922	0.160147	-0.0875131	0.000909838
NR5A1	-0.215011	0.00227245	0.00765316	0.843599	0.0288046	0.585272	0.032557	0.52666	-0.0186707	0.722741	-0.00311648	0.885942
AGK	-0.18859	0.00228274	-0.0516292	0.0256886	-0.0255345	0.638471	-0.0320519	0.32372	-0.105035	0.576296	0.0100865	0.638906
VTN	-0.226516	0.00228274	0.0322782	0.180715	-0.0177407	0.706741	0.0117387	0.86286	-0.102955	0.282858	-0.00277027	0.885862
SLC3A2	0.325809	0.00231494	0.0496549	0.0758241	0.0509904	0.205713	-0.0200202	0.739937	0.13428	0.552438	0.127331	7.17276e-05
MLTK	0.38983	0.00237156	0.0324	0.357367	0.0308078	0.449021	-0.0349923	0.65936	-0.306353	0.127833	0.412488	7.24414e-18
GPRASP2	-0.244046	0.00237156	0	1	0	1	-0.0284249	0.517797	-0.0125994	0.969492	0.00221287	0.951651
MCM3AP	-0.111559	0.00237156	-0.0328209	0.128833	0.00842038	0.865794	-0.0344413	0.439592	0.368891	0.00778207	0.0860098	0.00043996
NDRG3	-0.170692	0.0023726	-0.0933459	0.000166301	-0.109705	0.0331651	-0.00853782	0.84933	0.258128	0.243066	-0.147597	3.88578e-09
CPSF3	-0.111686	0.00240402	0	1	0	1	-0.0285448	0.458062	-0.0735049	0.547582	0.0896422	0.00117368
INA	-0.22773	0.00240402	-0.0440394	0.213612	-0.038565	0.609009	-0.00564361	0.926859	0.280459	0.190162	0.0386026	0.0464502
CHRM1	-0.351853	0.00240402	0	1	0	1	-0.00495067	0.96628	0.388568	0.145639	0.0288606	0.168359
KMO	-0.374496	0.00241096	-0.0708619	0.103978	-0.0903972	0.179714	-0.0726336	0.374423	-0.041261	0.696755	0.196975	1.10801e-06
RALBP1	-0.160702	0.00242815	-0.0251928	0.179037	-0.0189561	0.594903	-0.00889603	0.84321	-0.208035	0.393519	-0.0944428	0.0126204
CHST3	0.362958	0.00243854	0.163838	2.81077e-05	0.0889761	0.203829	0.0665888	0.422619	0.345669	0.11249	0	1
LRSAM1	-0.173487	0.00244208	0	1	0	1	-0.0348297	0.417397	0.130929	0.399596	0.165232	2.20429e-12
MGST2	0.194064	0.00244605	-0.0453281	0.103456	-0.0358486	0.532616	-0.0173693	0.779019	0.0707428	0.688645	-0.0615953	0.0624634
LMAN2L	0.222289	0.00244605	0.042939	0.130923	0.0882701	0.0457211	0.0015991	0.98141	0.14304	0.386365	-0.125321	3.03137e-08
POP4	-0.224095	0.00245297	-0.0367091	0.225232	-0.0264718	0.650108	0.00263854	0.972226	-0.171618	0.328326	-0.029641	0.419167
PLIN2	0.509236	0.00245297	0.146361	0.0010145	0.148689	0.0206932	-0.0385328	0.720323	0.426967	0.131182	-0.438176	1.35536e-09
PPP2R2B	-0.10479	0.00245297	-0.0473217	0.0233403	-0.0578141	0.11136	0.00129718	0.983693	0.0268533	0.873707	-0.00446668	0.916929
HPS6	-0.193343	0.00245297	-0.0210561	0.376001	-0.0150867	0.735617	-0.019638	0.65093	0.128595	0.506289	-0.073624	0.0182109
STAT3	0.3248	0.00246009	0.102089	0.00299103	0.0618492	0.163001	-0.0178092	0.778242	0.0980325	0.768604	0.31908	8.99409e-15
NRAS	0.200719	0.00247382	0.0123792	0.714955	0.0154272	0.794801	-0.0101779	0.819767	0.0322731	0.872606	0.00760511	0.839251
MTMR7	-0.149587	0.00248776	-0.0501193	0.124782	-0.0369767	0.53542	-0.0853242	0.259487	-0.142862	0.381333	-0.0371108	0.0321368
CARHSP1	0.266173	0.00249453	0.0657661	0.0233403	0.0662731	0.180087	-0.00291717	0.978986	-0.196714	0.393257	0.168851	0.000195941
USP11	-0.195109	0.00249538	-0.0312005	0.212478	-0.0512848	0.289284	-0.00218593	0.972779	0.48574	0.0506569	0.170848	3.79676e-11
CCDC113	-0.319411	0.00256258	0	1	0	1	0.0278842	0.680539	-0.0441993	0.735718	-0.0351065	0.0950583
SLC29A1	-0.288557	0.00256258	-0.0550009	0.010443	-0.0554568	0.123668	0.00609633	0.92786	0.187638	0.373729	0.212874	9.42121e-13
FAR2	-0.280142	0.00256359	-0.0441698	0.28657	-0.0895999	0.22764	-0.0663725	0.204386	0.0911916	0.652415	-0.381556	1.31118e-18
DPYSL3	0.145628	0.00256359	0.0756354	0.00388797	0.0712694	0.0544654	-0.0225796	0.660895	0.018885	0.929712	0.412068	2.89934e-14
IRF2BP2	0.22999	0.00256359	0	1	0	1	0.00161942	0.990575	-0.330207	0.15858	-0.327758	4.48207e-13
PHF21A	0.247311	0.0025881	0.0275272	0.284285	0.0495645	0.207624	-0.0167788	0.767145	-0.081523	0.799591	0.314819	1.35455e-21
PPP3CA	-0.205252	0.0025881	-0.0370547	0.166408	-0.0490549	0.335299	0.0140245	0.714704	0.235976	0.367644	0.0533654	0.206607
GBP2	0.66418	0.0025881	-0.0538069	0.32357	-0.0682082	0.464427	-0.0564809	0.286182	0.0873157	0.820309	0.476319	3.42177e-12
APEH	-0.215628	0.0025881	-0.0882718	7.6665e-05	-0.0756859	0.0464058	-0.0385719	0.401498	0.0741002	0.753963	-0.0553499	0.0319446
SPRYD3	-0.186832	0.0025881	0	1	0	1	-0.00427996	0.92786	0.0461073	0.895505	0.218792	3.38531e-14
C7orf61	0.384177	0.0025881	0	1	0	1	-0.0297123	0.528982	-0.0298713	0.846787	0.0371266	0.0886954
CHI3L2	0.549094	0.00259551	0.0324785	0.540871	0.0759133	0.308169	0.0320154	0.671754	0.298667	0.205737	0.781854	2.72244e-19
FCER1G	0.6386	0.00259674	0.0821316	0.263513	-0.137156	0.0692914	-0.0626889	0.584444	0.377502	0.261022	0.62255	1.62293e-11
TRIM56	0.315276	0.00260382	0	1	0	1	-0.0890577	0.117582	-0.00472317	0.979074	-0.0926211	0.00841084
CRYAB	0.466706	0.0026214	0.107549	0.150524	0.0811173	0.532248	-0.0177646	0.878391	0.461293	0.274803	0.0494018	0.337239
C12orf10	-0.170272	0.00262545	-0.0786326	0.000129984	-0.0597448	0.0882435	-0.0756485	0.0599421	0.242903	0.19449	-0.00450422	0.881429
UBQLN2	-0.0914809	0.00262545	0.00546279	0.9027	-0.0412356	0.462457	0.0519426	0.162826	0.0504376	0.918378	0.0781975	0.0048434
VPS51	-0.156355	0.00262827	-0.0369753	0.0924554	-0.0462636	0.2165	-0.0431355	0.182339	0.0857952	0.719724	-0.238411	5.02247e-15
TGFBI	0.450056	0.00266864	0.0101611	0.853761	-0.0653807	0.398451	-0.00794886	0.96155	-0.13373	0.755056	0.840802	2.87101e-22
SYP	-0.229193	0.00268133	-0.126037	0.000359819	-0.101073	0.102201	0.00084498	0.994195	0.995512	0.0528928	-0.00222753	0.928443
STRBP	-0.221159	0.00268206	0	1	0	1	-0.0304702	0.661811	0.0348781	0.91148	-0.27969	1.61457e-23
MICB	0.414214	0.00268302	0.0496649	0.114389	0.0199877	0.779015	-0.0201809	0.846251	0.0864042	0.375099	0.325126	4.95808e-07
M6PR	0.142479	0.00271124	-0.0352982	0.159081	-0.0270967	0.587855	-0.0299155	0.399196	0.111381	0.543566	0.135065	0.000315634
CMTM3	0.303121	0.00275133	0	1	0	1	-0.0498851	0.250945	0.112383	0.546254	0.295375	3.7825e-13
SPP1	0.801763	0.00275855	0.162606	0.195996	-0.0529557	0.824693	-0.093211	0.614135	0.137108	0.836348	0.398868	2.83749e-09
AP5S1	-0.249082	0.00275855	-0.0218846	0.412654	-0.058021	0.116713	-0.0122248	0.819841	0.205169	0.0641354	-0.0756573	0.0025088
RELL2	-0.477836	0.00275855	0	1	0	1	-0.0426648	0.378665	0.48793	0.157217	0.0752664	0.000530298
ZNF622	-0.144209	0.00275855	0	1	0	1	-0.0416163	0.388175	-0.105586	0.583618	-0.0345157	0.428284
POLR2A	-0.14578	0.00275855	0.0158328	0.535905	0.000878061	0.98654	-0.0191717	0.743129	0.321659	0.157238	0.0756734	0.139778
CCDC23	-0.154055	0.00275917	0	1	0	1	-0.0897459	0.0443614	0.0683152	0.734597	-0.0558888	0.148541
CCDC81	0.222885	0.00276484	0.0103158	0.72796	0.0185713	0.6644	0.00101814	0.987359	0.0836167	0.365566	0.0570603	0.000722449
LCN1	-0.211206	0.00277704	0.00598845	0.886452	0.0164107	0.767345	0.0458818	0.408477	-0.0786791	0.28622	0	1
SAMM50	-0.178077	0.00278705	-0.0593834	0.00533155	-0.0521622	0.131206	-0.0243616	0.75155	0.152231	0.336688	-0.196575	7.99922e-12
PFKM	-0.159906	0.0027887	-0.0468063	0.0617159	-0.0437588	0.360042	0.000768955	0.987359	-0.410585	0.0395827	-0.0464148	0.215759
TRAPPC6A	-0.207446	0.00278919	0.00973176	0.752819	0.00605307	0.900661	-0.00984438	0.870122	0.0545543	0.703404	-0.334251	9.41128e-18
UNG	0.264109	0.00278919	0.122318	0.000390341	0.117456	0.0178067	-0.00777235	0.938504	0.0390948	0.9041	-0.228605	4.55944e-12
MRPL15	-0.144475	0.00278919	-0.0633869	0.0289647	-0.0718944	0.165171	-0.0524468	0.2078	-0.232185	0.300771	-0.249891	3.39755e-09
GAP43	-0.172601	0.00278919	-0.0453399	0.193433	-0.0893615	0.12359	0.013879	0.799277	0.525961	0.129243	0.0160693	0.462842
PDGFRL	0.35188	0.00280462	0.0766048	0.0135735	0.107328	0.0473757	-0.0340492	0.654148	0.00643993	0.966489	0.288005	1.23113e-16
ANKRD29	-0.208535	0.00282631	0	1	0	1	-0.0028577	0.979194	-0.238789	0.215804	0.168105	0.000455024
TRAF3IP2	0.330387	0.00283499	0.14121	0.000124147	0.104956	0.137045	-0.032042	0.636001	0.0657543	0.857753	-0.352459	4.37339e-20
TMX1	0.212375	0.00283499	0.0334823	0.423852	-0.00245621	0.977438	-0.053411	0.354034	-0.31498	0.184547	-0.0594035	0.0255411
PSMG3	-0.246069	0.00286651	0	1	0	1	-0.0495376	0.225894	0.169671	0.417345	-0.0682529	0.0385605
HLA-DRA	0.664546	0.00286651	-0.0382041	0.80869	-0.208504	0.155133	-0.216388	0.281126	-0.149703	0.848578	0.839016	1.11585e-14
CHPT1	0.231692	0.00287765	0.0897864	0.00267768	0.0922715	0.0481246	0.0178412	0.814353	-0.185326	0.40898	-0.527055	8.91151e-21
C9orf9	-0.196483	0.00287765	-0.00280461	0.931993	-1.20852e-05	0.999725	0.0256405	0.650305	0.271432	0.185429	0.0474406	0.0400619
COQ7	-0.154054	0.00287765	-0.0135268	0.645755	-0.0108018	0.824891	-0.0104432	0.848483	-0.102511	0.363628	-0.234822	1.10975e-18
AQP11	-0.216	0.00287765	0	1	0	1	-0.0212119	0.800713	-0.141139	0.398521	-0.420017	1.16724e-10
RIPK2	0.217309	0.00290127	0.0342708	0.193589	0.0833156	0.118649	0.0209873	0.709376	0.0702865	0.55651	0.43162	2.64724e-21
PSMC4	-0.257214	0.00290194	-0.0383872	0.148518	-0.0457062	0.370385	-0.0238966	0.613323	-0.055463	0.856344	0.0129603	0.788415
DHCR24	-0.307242	0.00290194	-0.0760135	0.068659	-0.0658515	0.408406	-0.0465036	0.489423	0.128199	0.539211	-0.0557302	0.330564
TOX2	-0.295156	0.00290194	0	1	0	1	0.00754192	0.943987	-0.0676148	0.813472	0.503596	8.11393e-16
FAM81A	-0.287584	0.00290194	0	1	0	1	-0.0251491	0.70641	-0.0425657	0.894369	-0.286933	3.2854e-15
NUDT2	-0.16572	0.00290194	0.0194291	0.551272	0.00606047	0.923623	0.0123164	0.842519	0.0872491	0.598181	0.0019679	0.973856
NOD2	0.338557	0.00290194	0.0145192	0.610873	0.0291461	0.458964	0.0172224	0.732607	-0.0244014	0.806546	0.329326	5.27684e-18
STRADA	-0.123271	0.00290753	-0.00507763	0.825646	0.0186219	0.505398	0.0145598	0.691698	-0.0681742	0.796748	0.06985	0.00890949
PARP2	-0.141574	0.00291089	-0.0379725	0.109235	-0.0386045	0.419247	-0.0101045	0.885921	0.159819	0.300128	0.10336	0.000880712
VIP	-0.498095	0.00291089	-0.0772455	0.311639	-0.13811	0.0621042	-0.0756182	0.45356	-0.744302	0.0167528	0.383144	0.00658871
AMN1	-0.265324	0.00291089	0	1	0	1	-0.0113268	0.79462	-0.230538	0.0914969	0.0518284	0.0126894
TIPARP	0.522697	0.00291089	0.160717	0.00485304	0.134804	0.19278	0.0162075	0.925937	-0.0568049	0.887023	0.23379	9.15773e-10
ARRDC2	0.281463	0.00291757	0	1	0	1	-0.0453531	0.516354	0.263579	0.255019	0.170168	1.46183e-08
THBS4	0.238579	0.00296221	0.0271496	0.48418	0.0979276	0.06294	0.0349547	0.599275	-0.0224681	0.929153	0.0605334	0.0106913
NFKBIZ	0.51778	0.00298042	0	1	0	1	-0.098951	0.240072	-0.0327982	0.917417	0.568638	9.45428e-17
TLK1	-0.102954	0.00298967	-0.000861404	0.980176	-0.0410461	0.295836	0.00975223	0.835375	-0.115116	0.594676	-0.109861	8.39806e-05
LMF1	-0.231319	0.00300318	0.0213554	0.441155	0.0189033	0.727704	0.0597293	0.462543	0.367207	0.0282996	0.0188746	0.437612
CNN3	0.311431	0.00300318	0.251169	0.000791476	0.142039	0.181022	0.0680102	0.655389	-0.181355	0.63299	-0.0258489	0.622338
NADK2	0.177156	0.00306815	0	1	0	1	0.135991	0.00710069	-0.359037	0.0947585	-0.103039	0.0025114
ANKS6	-0.278512	0.00306815	0	1	0	1	-0.0175648	0.733207	0.102377	0.669198	-0.135346	6.15512e-05
HJURP	0.227387	0.00309869	0.00246712	0.949467	-0.0199113	0.716701	0.0682179	0.101529	0.03587	0.6071	-0.0617916	0.0895079
PINK1	-0.173134	0.00309869	-0.0893863	5.15441e-06	-0.055149	0.136341	-0.0339845	0.492241	0.180499	0.313414	-0.288616	1.11876e-14
PTGS2	0.59333	0.00312514	-0.128066	0.12087	-0.122226	0.354158	-0.107098	0.469712	-0.287317	0.571105	1.01643	2.19641e-18
ESPL1	0.142922	0.00312514	0.0224573	0.250477	0.00524013	0.88821	-0.0189915	0.566824	-0.0365073	0.797247	-0.160662	3.36969e-12
ALKBH6	-0.143916	0.00312514	0	1	0	1	-0.111022	0.0211096	0.230626	0.0928631	0.323525	5.96234e-12
SNX17	-0.145551	0.00314158	-0.0558118	0.0123453	-0.0568543	0.186304	-0.0422846	0.190155	0.237538	0.179497	0.00588264	0.865182
POMGNT2	-0.186866	0.00314158	0	1	0	1	-0.0416866	0.445731	0.41977	0.0568411	0.012592	0.697694
FOXO1	0.325936	0.00314158	0.0917404	0.0174017	0.110015	0.0282153	-0.0524768	0.561658	-0.244653	0.27689	0.0336837	0.424725
RP11-175B9.3	0.0943027	0.00314158	0	1	0	1	-0.000970197	0.987008	0.237975	0.178351	0	1
RP11-707O23.5	-0.253689	0.00315671	-0.0393469	0.12366	-0.0526953	0.217839	-0.00286563	0.96804	0.477864	0.0691245	-0.0970792	9.99927e-05
SMEK1	0.200053	0.00317734	0.00173947	0.960447	-0.0184477	0.594903	-0.0440568	0.327658	-0.13622	0.403172	-0.0592951	0.0348478
KIF20A	0.430112	0.00318487	0.0260939	0.198285	0.03888	0.203598	0.0167502	0.735906	0.0232305	0.806468	-0.0237017	0.669845
PEX11B	-0.199582	0.00318487	-0.0497826	0.0601532	-0.0693517	0.172381	-0.018353	0.760683	0.207177	0.3705	-0.086029	0.000592388
DTNA	0.490769	0.00318878	0.137683	0.00360292	0.0695614	0.35314	-0.0196387	0.840658	0.436718	0.272583	0.129196	2.33768e-06
LYRM4	-0.191285	0.00319119	-0.0579748	0.0426193	-0.0782573	0.108799	-0.00326255	0.970542	-0.0125219	0.947897	-0.0741074	0.0109334
GPLD1	-0.295539	0.00320612	-0.0600248	0.0871382	-0.0587882	0.38006	-0.0568577	0.544063	0.0274664	0.846925	0.0353435	0.0341276
BLVRA	-0.168308	0.00321005	-0.0346928	0.203446	-0.0114496	0.858602	0.0313548	0.349698	-0.114088	0.519878	0.555223	1.80951e-16
MAP3K9	-0.262542	0.00322517	-0.0524457	0.104095	-0.0714937	0.182242	-0.0254581	0.610526	-0.124532	0.590388	-0.00284453	0.922269
MRPS7	-0.191352	0.00322517	-0.0559701	0.021537	-0.0731561	0.0645278	-0.0306363	0.562748	-0.201157	0.144753	-0.146642	5.33038e-05
ROGDI	-0.203267	0.00324645	-0.0549894	0.011342	-0.0649139	0.0731498	-0.0300186	0.455309	0.441515	0.111323	-0.103992	0.000649481
ZFAT	-0.187407	0.00327426	0	1	0	1	-0.0171714	0.751511	-0.0998328	0.411896	-0.0110903	0.652544
HLA-DQA1	0.509833	0.00328328	0.0194999	0.833585	4.83149e-05	0.99962	-0.0378471	0.752222	0.245687	0.499949	0.836197	5.3034e-15
PTPN12	0.252647	0.00331514	0.0336786	0.340118	0.00542151	0.932726	-0.0816835	0.0397137	-0.249891	0.168162	0.263647	8.50822e-15
AC004943.1	0.348005	0.00332297	0	1	0	1	-0.0260709	0.738074	0.273527	0.13442	-0.197146	7.53367e-05
CCDC109B	0.27902	0.00332619	0.00409916	0.931993	-0.0134468	0.826991	-0.02675	0.732607	0.146986	0.465319	0.596254	9.31822e-19
ELOVL4	-0.154576	0.00332619	-0.051225	0.196731	-0.0567719	0.386102	0.00591525	0.937126	-0.0330592	0.882362	0.0763424	0.000566142
VAMP8	0.483928	0.00332619	0.0565895	0.346978	-0.023862	0.733394	-0.0836832	0.309545	0.059171	0.850095	-0.118485	0.000781862
FAIM2	-0.135516	0.00332619	-0.0674412	0.0125098	-0.0872371	0.0357376	0.00122615	0.98947	0.49373	0.00972867	0.256325	1.31322e-15
VAMP1	-0.33412	0.00332619	-0.0758132	0.176471	-0.0342637	0.757844	0.0787179	0.296874	0.205742	0.585554	0.405183	1.14243e-14
SPTY2D1	0.157856	0.00332619	0	1	0	1	-0.00129709	0.987261	-0.20895	0.0897572	0.0637499	0.436677
SST	-0.752731	0.00332798	-0.365997	4.29009e-05	-0.400355	0.00859528	-0.251552	0.0593381	-0.0404751	0.948722	-0.135612	0.269218
CAMK2N1	-0.0952603	0.00332798	-0.0239034	0.220027	-0.0573744	0.0273072	-0.00343688	0.933361	0.0633546	0.854194	-0.612676	1.00168e-14
LONRF3	0.255524	0.00332798	0.073412	0.0133589	0.0966833	0.0695152	0.0468431	0.392232	-0.107452	0.108301	-0.0335722	0.30725
TCEAL7	-0.188623	0.00332798	0	1	0	1	0.00466419	0.962166	-0.31122	0.358184	0.195716	2.1969e-11
DRAM1	0.277392	0.00333742	0.0232515	0.505731	0.127038	0.0117591	0.0715589	0.237468	0.110144	0.399493	0.581253	2.01368e-23
EIF2S2	0.23725	0.00334129	0.0236085	0.409647	0.0141187	0.79426	0.0285495	0.53865	0.0862597	0.407577	-0.0796858	8.11031e-05
CUEDC2	-0.192909	0.00334817	-0.0509739	0.00374945	-0.0646297	0.0128984	-0.0284491	0.409064	0.161128	0.542565	0.0376881	0.16477
GABRA1	-0.381529	0.00335025	-0.0565602	0.320942	-0.115992	0.212641	-0.0295479	0.757497	-0.0298307	0.951689	-0.0179978	0.277744
FAM129A	0.546976	0.00336158	-0.00190809	0.97944	-0.0525207	0.501374	0.0063651	0.975001	0.0900222	0.721546	0.514064	8.81605e-21
SLCO4A1	0.756165	0.00336536	0.134828	0.0765565	-0.0595659	0.54218	-0.0677609	0.642633	0.38764	0.229174	0.379629	1.0603e-15
HAMP	0.725524	0.00338323	0.104685	0.246005	-0.0455146	0.497347	-0.0154211	0.945566	0.560647	0.301227	0.100211	0.00467161
ATXN10	-0.262181	0.00339556	-0.0475895	0.0239295	-0.0717002	0.0473757	-0.0279635	0.45356	-0.13104	0.282422	-0.0561026	0.134615
IL4R	0.509532	0.00340289	0.108685	0.0163813	0.027	0.78209	-0.0690059	0.371003	0.409506	0.0766047	-0.0093739	0.827607
NMU	-0.645043	0.00340289	-0.148918	0.000330061	-0.100449	0.124588	-0.202817	0.0491194	-0.124365	0.431263	0.204443	8.07295e-05
TBC1D7	-0.23468	0.00340289	0	1	0	1	-0.0680379	0.390654	0.19073	0.403143	-0.0929579	0.00069241
TM7SF2	-0.269573	0.00340289	-0.0547445	0.0231114	-0.0394225	0.356182	-0.026336	0.601379	0.427742	0.0905659	-0.0658627	0.0469986
HIST1H2AC	0.387322	0.00340289	0.0729188	0.227174	0.0522269	0.602336	-0.0922471	0.281378	-0.157572	0.63504	-0.0853918	0.0600059
PLSCR1	0.427072	0.00340289	0.126377	0.0770802	0.0450296	0.634397	-0.0685028	0.548784	-0.101639	0.563755	0.231513	1.73497e-06
RP11-93O14.2	-0.186258	0.00340564	0	1	0	1	-0.0185114	0.61406	-0.197095	0.318097	-0.0903958	0.000667452
PCDHA6	-0.206595	0.00341171	0	1	0	1	0.0388154	0.517075	-0.131585	0.190952	0	1
PPP1R3F	-0.120838	0.00342018	0	1	0	1	0.00870764	0.882048	0.309261	0.0373657	0.0492383	0.0354264
AK4	0.331457	0.00342587	0.0884862	0.00514385	0.00567467	0.937671	-0.0252168	0.743313	-0.417109	0.0584398	-0.356675	8.00676e-11
PEX16	-0.179451	0.0034605	-0.0215627	0.25568	-0.024603	0.444761	-0.00107987	0.983952	0.181445	0.479103	-0.11718	4.16424e-06
ZGLP1	-0.225817	0.00347043	0	1	0	1	-0.0589991	0.133985	0.322969	0.154692	-0.0860286	1.26421e-05
HEBP2	0.299121	0.00347146	0.107298	0.00115449	0.0899338	0.0627098	0.0447888	0.499505	-0.199099	0.477272	-0.00175514	0.975603
C1QC	0.759156	0.00347146	0	1	0	1	-0.126929	0.422619	0.632449	0.248532	0.234837	0.00541112
NLE1	-0.223051	0.00349261	0.00814637	0.787205	0.00414401	0.923623	-0.00718491	0.926448	0.178088	0.089822	0.000147486	0.996658
PSMB8	0.405099	0.00349261	0.0403844	0.378572	0.0324195	0.622715	-0.0201444	0.779895	0.153998	0.570692	0	1
TCTEX1D1	-0.209705	0.0035372	0	1	0	1	0.0172674	0.835375	-0.134678	0.393767	0.0256611	0.158529
MAD1L1	-0.207771	0.00355877	-0.0513225	0.0581691	0.027444	0.556612	-0.0709601	0.220258	0.263554	0.179497	0.113434	3.70674e-06
RPH3A	-0.242375	0.00356145	-0.115385	0.000401884	-0.135703	0.00783354	-0.0761167	0.132393	0.549505	0.0644181	-0.0205175	0.216924
ASH2L	-0.166503	0.00356145	-0.0170939	0.44809	-0.0122841	0.810891	-0.0463909	0.14387	0.096386	0.500316	-0.0306057	0.123092
GLDC	0.198547	0.00356145	0.0349582	0.242629	0.0549768	0.2126	-0.0425455	0.4086	-0.318493	0.0832598	0.175301	0.00736675
ZFP2	-0.147247	0.00356145	0.0428474	0.155265	0.0542313	0.249511	0.0472808	0.383234	-0.0501358	0.706427	-0.0892447	4.10167e-05
SLC16A9	0.501813	0.00356469	0	1	0	1	0.0353203	0.826211	-0.145216	0.791686	-1.1041	6.12888e-19
SNRNP25	-0.172004	0.00365993	-0.0862672	0.0038831	-0.053221	0.297261	-0.020966	0.659356	0.0900507	0.549003	-0.0254839	0.629454
VCAN	0.303595	0.00366915	0.0249475	0.740832	0.0231728	0.835845	-0.0430907	0.563829	0.0944385	0.743138	0.540819	1.27856e-21
TBC1D22A	-0.25533	0.00366915	0.025581	0.101402	-0.019438	0.48777	0.0605844	0.106502	0.073665	0.377914	-0.0616633	0.00681612
NUAK1	-0.195013	0.00366915	-0.0934755	0.00171651	-0.103077	0.0678211	-0.0309501	0.52928	-0.0356057	0.883166	0.11205	0.00365395
DHPS	-0.133931	0.00366915	-0.0631763	0.00220948	-0.0302145	0.472583	-0.0265879	0.43451	0.197779	0.190358	-0.0272812	0.248742
SPPL2A	0.202919	0.00366915	0	1	0	1	-0.0371658	0.663489	0.0309013	0.870506	-0.141603	0.00163431
HSPA1B	0.544008	0.00366915	0	1	0	1	-0.00135373	0.995914	0.118324	0.819515	0	1
RP11-106M3.2	-0.21023	0.00366915	0	1	0	1	-0.0123141	0.899778	0.189744	0.176786	-0.0993384	9.88499e-06
ATP13A2	-0.215077	0.00369164	-0.0323414	0.312941	-0.0383621	0.392508	-0.0471976	0.409479	0.60515	0.0658864	0.168611	1.83168e-10
GRM8	-0.24637	0.00369164	-0.00418326	0.918725	0.00903422	0.890236	0.00580199	0.943185	-0.0598375	0.751685	-0.171709	0.00579677
HOOK2	-0.227143	0.00373691	-0.0132766	0.690557	-0.0177812	0.738333	-0.0215346	0.750973	0.128047	0.472104	-0.26752	1.92394e-11
YBX1	0.305779	0.00374377	0	1	0	1	-0.0334686	0.505997	0.039781	0.876159	-0.0742615	0.0669577
KRTAP5-9	-0.19274	0.00379187	0.0038136	0.923412	0.00968478	0.866235	0.046251	0.330705	0.000677603	0.996256	-0.0135522	0.581234
TOB1	0.288378	0.00379749	0.0694755	0.178301	0.0477964	0.624101	-0.0225565	0.743851	0.034977	0.925195	-0.134328	0.00181356
FAM211A	-0.269176	0.00381503	0	1	0	1	-0.0106258	0.894856	-0.0772938	0.244758	-0.346027	6.08598e-14
MPZL1	0.175199	0.00383058	-0.00935648	0.760823	0.0160194	0.721175	-0.0088131	0.814198	0.070634	0.59051	0.00234343	0.961573
HBD	0.347149	0.00383058	0.0369785	0.5083	0.00839073	0.929295	0.0237102	0.828787	0.0255226	0.962055	0.291226	3.13918e-07
FGL2	0.41434	0.00385909	-0.0868077	0.311317	-0.136246	0.164522	-0.126877	0.365455	-0.357232	0.0737007	0.427485	1.04532e-08
SP110	0.455356	0.00385909	0.113326	0.00233116	0.0783871	0.181539	0.0261195	0.648051	0.0399098	0.899189	0.469746	3.27762e-19
C15orf60	0.273199	0.00385909	0	1	0	1	0.0119048	0.833404	0.00213869	0.980967	-0.0116311	0.597214
LYN	0.39875	0.00396258	0.123736	0.0268669	0.0247808	0.809635	-0.0619416	0.561327	-0.0482275	0.864106	0.640401	2.23286e-22
RALGPS1	-0.127609	0.00397753	-0.0164804	0.47594	-0.00738467	0.848769	-0.0131797	0.734986	-0.245837	0.128236	-0.44066	1.43741e-15
ABAT	-0.129683	0.00398156	0.027058	0.306053	-0.0102446	0.83422	-0.00637046	0.900685	-0.292524	0.0167528	-0.293571	4.07471e-15
FERMT3	0.454841	0.00402131	0	1	0	1	-0.0454038	0.367506	0.167473	0.207483	0.24855	5.68259e-10
RAB21	0.162297	0.00404388	0.0364101	0.261561	-0.000415916	0.995611	-0.0563225	0.121731	-0.278764	0.0653437	-0.0224163	0.308508
PDIA4	0.237714	0.00406197	0.0445826	0.226522	0.00895712	0.893252	-0.0140826	0.846774	0.0694597	0.464022	0.330532	8.4528e-09
COMMD9	-0.11061	0.00406929	-0.0637579	0.00236571	-0.0430835	0.350141	-0.0522568	0.0901196	0.0893014	0.560532	-0.00652436	0.821545
NPL	0.526848	0.00407336	0.157194	0.0022193	0.0898301	0.371433	-0.0265915	0.797905	-0.171582	0.606053	0.109987	0.0198587
RPS6KL1	-0.246665	0.00407336	0	1	0	1	-0.0404877	0.310709	0.275709	0.0422874	-0.0178775	0.457618
RRP9	-0.235732	0.0040888	0.000412716	0.987454	0.0232608	0.450228	-0.0217473	0.617097	0.16445	0.19712	0.00658309	0.859258
MYD88	0.37493	0.00411767	0.0756944	0.0134437	0.021369	0.726245	0.0369346	0.548019	0.174396	0.121391	0.025488	0.459726
FAM181B	0.365983	0.00411767	0	1	0	1	-0.087926	0.202755	-0.21035	0.477183	-0.034403	0.205347
GGT7	-0.198116	0.00414806	0	1	0	1	-0.0470722	0.324807	0.192285	0.096059	-0.0538372	0.0375862
SNCG	-0.322549	0.00414806	-0.0227645	0.476395	-0.0392699	0.399378	0.0165945	0.802587	0.414211	0.282422	0.0623493	0.00054806
FUNDC1	-0.128032	0.00417062	0	1	0	1	-0.0209311	0.662865	-0.331471	0.0329792	0.021868	0.468646
ZMIZ1	0.11959	0.00420488	0.0319087	0.151738	0.0123435	0.801594	-0.0663427	0.0795439	0.140607	0.361038	-0.0734759	0.0920691
F11R	0.356962	0.00420488	0.0528315	0.121128	0.0163463	0.757844	0.0115694	0.929138	0.0470414	0.860008	-0.0763393	0.174633
SKIV2L	-0.113076	0.00425191	-0.0214582	0.310783	-0.0454961	0.179124	-0.00842919	0.832849	0.0756532	0.481606	-0.0587516	0.00208417
ITGA5	0.443945	0.00425559	0.00620369	0.88649	0.00665463	0.923623	0.022603	0.724301	-0.0259182	0.881498	0.596779	4.11104e-22
SPRYD7	-0.22129	0.00426122	-0.0289078	0.285115	-0.00981839	0.832567	0.0227142	0.63903	-0.0293252	0.873391	-0.325771	3.59066e-17
CASP5	0.371431	0.00426122	0.0125556	0.556948	0.0151764	0.671047	-0.0125473	0.788741	0.0337043	0.445176	0.655409	1.94363e-12
PTGES3L-AARSD1	-0.166332	0.00426384	-0.0427282	0.0789793	-0.0357892	0.352861	-0.0134579	0.794318	0.230897	0.0641354	-0.0701433	0.000255424
SYNGR1	-0.172273	0.0042907	-0.0765112	0.000399493	-0.0721033	0.0275714	-0.0359184	0.357525	0.0589134	0.777982	-0.0210723	0.520744
LIMK1	-0.222497	0.0042907	-0.0589112	0.0549512	-0.054209	0.231748	-0.0276423	0.580282	0.145264	0.340007	0.119584	2.26094e-08
PLOD2	0.338275	0.0042907	0.183263	0.000414367	0.0645943	0.436798	-0.00390281	0.983347	-0.238269	0.45712	-0.340377	1.59093e-07
CLDN5	0.324436	0.0042907	-0.0180249	0.766835	-0.0380231	0.585538	-0.0390066	0.698987	0.53443	0.170448	0.0105162	0.897173
HYLS1	-0.203781	0.00434386	0	1	0	1	-0.0287285	0.554158	-0.0455301	0.822345	-0.151788	2.87331e-08
INTU	0.212137	0.004372	0	1	0	1	-0.0430505	0.673581	-0.363462	0.172184	-0.0635031	0.018928
WBSCR16	-0.147681	0.004372	0	1	0	1	0.000484698	0.995797	-0.0733497	0.381049	-0.136311	7.69343e-11
DOPEY1	-0.163145	0.00438269	-0.0296452	0.271736	-0.0286747	0.542458	-0.0518328	0.192846	-0.0831345	0.55651	-0.10936	7.56245e-06
GPR84	0.34268	0.0043929	0	1	0	1	0.0843212	0.13715	0.0660244	0.445564	0.249781	7.26755e-13
SDF2L1	0.229651	0.00440035	0.0529454	0.0965487	0.0512111	0.320182	-0.0964087	0.0419423	-0.00492235	0.980209	0.535031	3.93736e-15
NPPC	-0.186681	0.00440035	-0.0279258	0.378318	0.0239826	0.645764	-0.011634	0.836486	0.12399	0.203372	0.031452	0.0950427
TAP1	0.476362	0.00440673	0.0535629	0.248456	0.0128054	0.852293	-0.0118065	0.868657	0.279417	0.438812	0.5455	3.45536e-13
NFU1	-0.255588	0.00440673	-0.0648939	0.0418205	-0.0726836	0.174684	-0.0095859	0.906285	-0.335421	0.187884	0.0123122	0.738446
TGIF1	0.348038	0.00442665	0.0701193	0.0473431	0.110607	0.104026	-0.010862	0.913846	0.00684069	0.977979	0	1
SUPT20H	0.258044	0.00444743	0.0303344	0.228326	0.0616602	0.135347	0.00350581	0.957596	0.0371328	0.811117	-0.0491365	0.0408142
NEK6	0.242595	0.00444743	0	1	0	1	0.0129744	0.903867	-0.060798	0.635884	0.107446	0.00047411
CDCA2	0.210868	0.00444743	0	1	0	1	0.0545208	0.21808	0.0277633	0.661871	0.0515198	0.152093
FAM98C	-0.144612	0.0044679	0	1	0	1	-0.0730111	0.0226984	0.248008	0.16907	-0.180708	8.75098e-12
DDX41	-0.125573	0.00449356	-0.0637822	0.00694329	-0.0791897	0.0743563	-0.0381982	0.240385	0.414038	0.0427127	-0.101303	1.46984e-05
CKS2	0.397231	0.00450616	0.0510305	0.5308	0.0402481	0.798096	-0.130352	0.343978	0.0594481	0.871933	0.176774	0.00390697
OSBPL10	-0.258624	0.00450616	-0.028937	0.428779	-0.0362216	0.515359	0.00143933	0.990217	0.0210365	0.922699	0.204324	9.02545e-16
DTX3	-0.110798	0.00458413	-0.0374323	0.026454	-0.0177089	0.622016	-0.0191457	0.566824	0.49834	0.108395	0.106776	0.0583451
JMJD6	0.331031	0.00460185	0.0257528	0.60629	0.0149674	0.83966	-0.0880454	0.185616	0.0448185	0.701486	0.0226216	0.456991
HINT2	-0.178743	0.00460185	0	1	0	1	-0.045627	0.168176	0.0113087	0.962	-0.279261	9.05562e-16
IDH1	0.226647	0.00460185	0.022119	0.561603	0.0370925	0.468682	-0.0774379	0.130372	-0.260473	0.099509	-0.280248	3.92327e-17
NKD2	-0.295979	0.00460185	0	1	0	1	-0.0445983	0.371003	0.160466	0.502103	-0.177482	0.00218776
CD44	0.82733	0.00461786	0.237644	0.00768541	0.0114166	0.931584	-0.0385321	0.553126	0.277167	0.520059	0.458277	4.01522e-17
LIMS1	0.231264	0.00463015	0.0685294	0.105737	0.0494862	0.411409	-0.0464268	0.618242	-0.109503	0.73413	0.308491	1.03992e-13
MRPS26	-0.117155	0.00464431	0	1	0	1	-0.0506257	0.0971419	0.262247	0.0937186	-0.161332	1.51155e-07
RHBDF2	0.542692	0.00464431	0.0936547	0.00372504	0.00755998	0.914513	-0.0499562	0.541651	0.334494	0.231581	0.534461	4.26185e-19
MIB2	-0.152787	0.00466019	0	1	0	1	-0.072198	0.0722795	0.697373	0.022553	-0.164892	3.19536e-09
MYLK	0.293268	0.00468926	0.042432	0.384291	-0.0253852	0.758589	-0.0578086	0.434088	-0.196059	0.511619	0.175477	0.00537904
CRKL	0.165968	0.00469469	-0.0256464	0.197996	0.0155002	0.620978	-0.0397582	0.27699	0.0653758	0.745623	-0.0521477	0.00534495
GFM1	-0.1003	0.00471692	-0.0140327	0.604823	-0.00417718	0.936405	-0.0356363	0.345529	-0.255718	0.073379	-0.19818	4.12209e-12
TMEM121	-0.354786	0.00471692	-0.0951572	0.000116849	-0.0123434	0.835564	-0.00756298	0.907803	-0.0388763	0.825423	0.0437641	0.0631845
NIT1	-0.156503	0.00474279	-0.0535158	0.00913967	-0.044042	0.277579	0.020818	0.616719	-0.0377277	0.831293	-0.158837	3.87638e-09
ETNK2	-0.178809	0.00482576	0.0445839	0.144016	0.0637674	0.231374	-0.00830329	0.903638	0.0901288	0.466778	0.0125336	0.561009
TBRG1	-0.120152	0.00482576	0	1	0	1	0.0055643	0.91626	0.00023072	0.999481	-0.0257411	0.246344
BRICD5	-0.175451	0.00482576	-0.0343953	0.180998	-0.013203	0.779716	-0.0154447	0.793656	0.324794	0.0877892	-0.112376	3.69747e-05
TFPI	0.316611	0.00490136	0.00558378	0.893547	-0.000495855	0.994802	-0.0827076	0.248254	-0.0372966	0.891589	0.576338	4.70161e-23
CAPNS1	-0.119161	0.00491688	-0.0523652	0.04668	-0.0669188	0.182242	-0.0421639	0.214752	0.414816	0.0745967	-0.176203	2.44957e-07
HCST	0.37214	0.00491688	0	1	0	1	-0.0525377	0.274179	0.297842	0.383631	0.488367	2.08386e-12
SLC6A1	-0.234941	0.00491688	-0.000930289	0.982183	0.00480369	0.936405	-0.0202851	0.707676	-0.321286	0.0656933	0.020394	0.274317
CACNA2D3	-0.213844	0.00491688	0.0167394	0.722025	0.01132	0.890236	-0.0105357	0.90287	-0.00277224	0.990947	0.160577	1.27616e-09
LMBR1	-0.17202	0.0049179	0	1	0	1	-0.0499362	0.50208	0.0239499	0.860737	0.0486588	0.0561813
FBLN7	-0.470673	0.0049179	0	1	0	1	-0.19354	0.0199982	-0.108248	0.705277	0.0540885	0.0493058
BANF1	0.160941	0.0049179	0.00619227	0.833158	-0.0101242	0.805665	-0.0158504	0.757217	0.517554	0.122057	-0.0405486	0.283807
NUDT22	-0.201407	0.00492363	0	1	0	1	-0.0320228	0.382416	0.000872287	0.997704	-0.248508	3.80749e-15
HLA-DRB1	1.19301	0.00496341	-0.073805	0.273359	-0.145427	0.095847	-0.0930883	0.26451	-0.571078	0.24365	0.538266	0.0398113
TPST2	0.243247	0.00498971	-0.0307144	0.419455	-0.0942017	0.0551529	-0.00359031	0.973613	-0.0122974	0.96931	0.450021	6.44129e-18
PARP12	0.308619	0.00499309	0.0146839	0.752037	0.0525488	0.301482	-0.0856244	0.0546243	0.236506	0.184126	-0.0785612	0.060769
CDA	0.267274	0.00499953	0.0617632	0.0340381	0.0466431	0.330955	0.0146707	0.864305	0.10498	0.61697	0.432742	8.11605e-11
EXOSC9	-0.234684	0.00511044	-0.0619095	0.00176738	-0.0216368	0.54218	0.0154485	0.761368	-0.0128719	0.933714	0.0629918	0.0920414
TCEAL4	-0.098942	0.00511371	-0.00469013	0.874538	-0.026217	0.455287	0.0128643	0.720412	-0.0916237	0.42669	0.178255	4.38086e-05
TTC13	-0.143661	0.0051152	-0.0146598	0.635797	-0.0280251	0.463657	0.00296136	0.969013	0.0850006	0.52933	-0.066737	0.0820494
ALX1	0.369681	0.00514801	-0.00502928	0.863548	0.0050788	0.9191	0.0375236	0.386959	0.0244567	0.790918	0.0137104	0.531285
SPG7	-0.133354	0.00514801	-0.029022	0.130721	0.012878	0.738594	-0.0132307	0.684645	-0.0202654	0.941045	-0.27488	3.17735e-11
EDN3	-0.312185	0.00516504	-0.162319	6.14979e-05	-0.095617	0.10515	-0.154928	0.043192	-0.310217	0.0307727	-0.580408	5.23915e-13
FAM129B	0.212366	0.00519415	0	1	0	1	-0.0898433	0.0434282	-0.278855	0.296101	-0.000117961	0.99854
RNASEK-C17orf49	-0.171857	0.00519415	0	1	0	1	-0.05442	0.197572	0.402405	0.153344	0.177449	3.7993e-08
TRUB2	-0.299249	0.00519415	0	1	0	1	-0.0349522	0.424714	0.105407	0.433952	-0.185585	1.45474e-12
MRPL12	-0.199145	0.00519415	-0.0325009	0.138843	-0.0410053	0.209319	-0.031923	0.351505	0.117927	0.561608	-0.27958	4.77666e-13
SIX5	0.341786	0.00519739	-0.0313064	0.341468	-0.0414876	0.406568	-0.00783675	0.92786	-0.0419016	0.875334	0.12425	1.11808e-06
GOT1	-0.196634	0.00526434	-0.0946992	0.00865036	-0.105792	0.144877	-0.0235837	0.725481	-0.0081928	0.978863	-0.36002	8.389e-23
AIFM1	-0.12961	0.00526434	-0.0460848	0.0564397	-0.00559296	0.930864	-0.0404309	0.32251	-0.171801	0.29456	-0.334122	3.81966e-17
NAV2	0.164237	0.00526434	-0.0105075	0.818842	0.0208784	0.739003	-0.0276511	0.684413	-0.554174	0.0407391	-0.0258105	0.811628
ANO6	0.369424	0.00526434	0	1	0	1	-0.0366008	0.544117	-0.181102	0.370873	0.456729	4.54996e-21
CD163	0.727891	0.00526434	0.148111	0.0550863	0.0136053	0.916649	0.013693	0.934053	0.490046	0.102545	0.487441	7.31364e-07
ARHGDIG	-0.219415	0.00526434	-0.131771	1.91633e-05	-0.140312	0.00485194	-0.0324481	0.551276	0.763217	0.0629403	-0.0397374	0.0304181
ADCYAP1	-0.407666	0.00528933	-0.0637417	0.225982	-0.141121	0.0508454	-0.00524522	0.972105	0.126841	0.590141	0.0291079	0.230915
GNAI3	0.312498	0.00530969	0.0455973	0.176471	0.0348245	0.481959	-0.0456436	0.449725	-0.13206	0.523202	0.000259235	0.996725
MAPK10	-0.179869	0.00530969	-0.018829	0.562791	-0.0389325	0.462457	0.00224673	0.975001	0.124676	0.314793	0.112122	1.46815e-06
LTBR	0.358338	0.00530969	0.0233251	0.403856	0.00868877	0.888945	-0.00628028	0.931339	0.116814	0.399694	-0.0763335	0.0449448
SLIRP	-0.174528	0.00530969	-0.0387722	0.243503	-0.051103	0.389482	-0.0497604	0.311585	-0.0397266	0.769672	0.0136832	0.790827
TMCO1	0.124313	0.00530969	0.0558173	0.0332346	0.0359149	0.444547	0.00692818	0.919822	-0.258294	0.108395	-0.169181	4.92266e-06
ANKRD22	0.296026	0.00530969	0	1	0	1	-0.000926557	0.992953	0.0932662	0.304094	0.611699	2.51838e-13
C1orf74	-0.219654	0.00530969	0	1	0	1	0.0105972	0.872105	-0.152984	0.288932	-0.062071	0.0220916
Y_RNA	0.162706	0.00530969	0	1	0	1	-0.0186129	0.820656	-0.0498318	0.883583	-0.081388	0.0031095
CIRH1A	-0.152439	0.00531657	0	1	0	1	-0.0292103	0.489919	0.12208	0.360665	0.0253065	0.448527
RNU7-1	-0.232821	0.00535142	0	1	0	1	-0.0743874	0.18604	-0.149779	0.360168	0.00814902	0.831761
DGKG	0.347602	0.00544029	0.125208	0.000668362	0.123235	0.0439208	0.00497074	0.961144	0.323143	0.157215	0.0507507	0.0258566
SLC2A12	0.300702	0.00544029	0	1	0	1	0.0706913	0.233744	-0.0508673	0.788005	0.031316	0.26197
C1orf52	0.113394	0.00544029	0	1	0	1	-0.0244273	0.616917	-0.189536	0.137126	-0.0611976	0.0196003
DCAF12	0.206114	0.00544029	0	1	0	1	-0.0403946	0.22634	0.0656177	0.686016	-0.061561	0.00346958
SLC25A10	-0.280771	0.00544029	-0.0106693	0.734714	0.0215451	0.671986	-0.00880444	0.900929	-0.0121919	0.957709	-0.466036	2.44026e-22
DTD1	-0.213213	0.00553863	0	1	0	1	-0.032566	0.460864	0.0820609	0.716969	0.0501493	0.0658012
ZNF490	-0.164808	0.00553863	0	1	0	1	0.0862454	0.082275	-0.0685834	0.367179	-0.0377373	0.0309004
S1PR3	0.378121	0.00554325	0	1	0	1	-0.0528625	0.521716	-0.0542292	0.80082	0.313168	7.87438e-15
TSEN34	0.149563	0.00558964	0.0146459	0.613037	0.0268185	0.552105	-0.027163	0.491135	-0.216089	0.226068	-0.0992113	0.00237685
FBXO44	-0.161765	0.00562129	0	1	0	1	0.00449562	0.951294	0.197064	0.0167528	0.00312907	0.917452
C1QB	0.705394	0.00562129	0.267069	0.00694248	-0.144193	0.197339	-0.138247	0.439396	0.849813	0.168951	0.496424	6.19438e-06
GADD45GIP1	-0.117967	0.00562129	-0.0437504	0.157828	-0.0468134	0.302754	-0.0627511	0.13322	-0.0747528	0.482086	0.0329614	0.206268
SPAG7	-0.147111	0.00563817	-0.0607113	0.00694248	-0.0681129	0.138444	-0.00980327	0.794826	0.0908147	0.687795	-0.138608	1.6208e-05
EDEM1	-0.14102	0.00564091	0.0134391	0.626804	0.0528135	0.125801	-0.0289958	0.469122	-0.173202	0.201866	0.362314	3.56813e-19
CRHBP	-0.293526	0.00564091	-0.212407	2.91849e-05	-0.165294	0.0567875	-0.185126	0.107734	-0.121404	0.600722	0.0245128	0.205594
ACLY	-0.105973	0.00565367	-0.0585943	0.0326621	-0.053129	0.280783	-0.0512081	0.255993	-0.110775	0.314309	0	1
ABCA3	-0.171174	0.00566095	-0.0506656	0.0157508	-0.0457663	0.191573	-0.0449912	0.355633	-0.050758	0.870506	0.108799	0.000627875
NXN	0.277987	0.00566827	0.0504641	0.107766	0.0625451	0.17269	-0.0254759	0.760683	0.0406189	0.839394	0.221635	4.78473e-14
MLKL	0.429466	0.00566827	0	1	0	1	0.0373777	0.697791	-0.0358227	0.883583	0.480166	1.98447e-17
INF2	-0.168408	0.00566827	-0.0723026	0.00347602	-0.0555556	0.183088	-0.0443798	0.247371	-0.106472	0.489011	-0.232928	4.74343e-08
RP11-29H23.5	-0.14726	0.00566827	0	1	0	1	0.00241088	0.972712	0.040827	0.799202	0.0144686	0.664488
VWC2	-0.292168	0.00567064	0	1	0	1	-0.0467012	0.431264	-0.126794	0.415937	0.0138893	0.622283
UGGT2	-0.170501	0.00567161	-0.0278831	0.419155	-0.00783366	0.889372	-0.0741171	0.155125	0.0147061	0.954018	0.164133	1.22045e-07
CFH	0.37786	0.00569797	0.0153706	0.883528	-0.0409007	0.776474	-0.116713	0.195722	-0.165985	0.63504	0.316946	6.91013e-05
PIN1	-0.148657	0.00569797	-0.0559065	0.037248	-0.0799937	0.074178	-0.0395397	0.375585	0.102865	0.615356	-0.0322194	0.286885
ZNF584	-0.129192	0.00569797	0	1	0	1	-0.0649146	0.0998786	0.13273	0.181154	0.0195107	0.227337
RBPMS	0.343641	0.00571769	0.0605877	0.091751	0.0583513	0.322725	0.0454795	0.601122	-0.0280556	0.769983	0.339554	4.40906e-19
LRRC42	0.126765	0.005725	-0.0417329	0.0425138	-0.0135287	0.758859	-0.0287488	0.584356	-0.383528	0.0415607	-0.0219307	0.505709
ABHD14A	-0.155719	0.00572527	-0.0363225	0.18673	-0.0456739	0.24599	-0.0273245	0.507666	0.294458	0.182924	0.137987	3.24067e-07
SNX31	0.422132	0.00572638	0	1	0	1	0.0242718	0.59153	0.0101905	0.935683	0.012661	0.502619
TMEM50B	0.078342	0.00572976	-0.00565572	0.894897	-0.0351691	0.587427	-0.0275642	0.422925	-0.0863187	0.377652	0.120882	3.90158e-06
OLA1	-0.22253	0.00573523	0.00244542	0.955592	-0.0221167	0.741093	0.0102307	0.849343	0.0629628	0.788005	-0.0231767	0.170032
SH3D21	-0.142199	0.00573523	0.00306404	0.941036	0.015464	0.811569	0.0271425	0.621565	0.0366755	0.768604	-0.0287258	0.56306
MSANTD3	-0.185393	0.00577737	0	1	0	1	-0.023177	0.676513	-0.0851137	0.649016	0.180831	2.31332e-13
PLTP	0.401171	0.00579206	0.154189	0.00627547	0.162382	0.0659303	0.00120413	0.994857	0.0384362	0.916435	0.0692421	0.26089
PRKCB	-0.197491	0.00579833	-0.0564082	0.0584385	-0.0758975	0.0894129	-0.0524235	0.192494	0.15066	0.527529	0.453272	6.08223e-11
MAPRE1	0.207817	0.00580894	0.0415658	0.185458	0.051419	0.280783	-0.0241356	0.71524	-0.0191578	0.954018	0.0526101	0.109059
USE1	-0.125241	0.00585453	-0.0711591	0.00821394	-0.107001	0.0180584	-0.0695558	0.142733	-0.209615	0.107527	-0.0505474	0.0254228
ILF3	-0.133753	0.00587457	-0.0300875	0.150198	0.0184643	0.545766	-0.0163351	0.746772	0.243501	0.159459	-0.094931	0.00167285
IFRD1	0.352932	0.00587903	0.00923062	0.874121	-0.0786043	0.207158	0.00385573	0.967924	-0.308188	0.0959501	0.0209498	0.726994
LHX6	-0.339442	0.00587903	-0.0529724	0.0603561	-0.0439769	0.365614	-0.0555169	0.294789	0.25276	0.0836234	0.0634392	0.00467914
RPN2	0.252501	0.00587903	0.00309781	0.923554	0.00474474	0.913797	-0.0335267	0.338896	0.00601948	0.981548	0.207598	0.00159728
ATG4D	-0.2464	0.00587903	0	1	0	1	-0.0744993	0.035167	0.136909	0.487262	-0.346107	1.68924e-22
PLEKHS1	0.22412	0.00587903	0.037481	0.0473048	0.0566648	0.0862708	0.0253561	0.553026	0.0893596	0.196788	0.738019	1.26608e-17
HNRNPDL	-0.123682	0.00587903	-0.0152101	0.660991	-0.0403573	0.437575	0.00931946	0.851127	-0.185323	0.451276	0.08414	0.0299104
S100A9	1.0363	0.00587903	0.232158	4.02076e-05	0.0329711	0.69963	0.00150627	0.994016	0.886654	0.104302	1.59376	4.57529e-23
MRPL1	-0.188442	0.00587903	0	1	0	1	-0.0319167	0.565561	-0.0646283	0.810438	0	1
ELK4	0.145797	0.00590371	0.0298678	0.204495	0.0349475	0.320808	-0.0240905	0.630295	-0.0123767	0.896853	0.0844352	0.0029087
CFI	0.280745	0.00590371	-0.0123383	0.783215	-0.053388	0.390998	-0.0962917	0.168136	-0.0246764	0.822353	0.509483	1.94585e-13
DIRAS1	-0.264399	0.0059843	0	1	0	1	-0.0537979	0.335735	0.324958	0.284819	0.0275406	0.210711
CABYR	-0.232839	0.00601078	0.0367562	0.282057	0.0219758	0.746067	-0.0077562	0.952937	0.234535	0.16446	0.0248615	0.184415
CCNDBP1	-0.203842	0.00601078	0	1	0	1	-0.0189468	0.792212	-0.00266987	0.991091	-0.0747906	0.0313247
PVRL1	-0.266519	0.00603421	-0.0280198	0.287589	-0.0175451	0.74247	-0.0351675	0.436365	0.140004	0.303552	0.0653408	0.000840387
SEC61A1	0.177752	0.00604539	0.0306989	0.170624	0.0232253	0.565543	-0.0190625	0.63903	5.63399e-05	0.999745	0.235436	1.08782e-10
ZNF532	0.0927749	0.00604539	0.0303786	0.316171	0.00138424	0.985002	-0.0287692	0.448419	-0.179911	0.110744	0	1
ANGPT2	0.59445	0.00605224	-0.0365889	0.550504	-0.0798841	0.414292	-0.0269855	0.741602	0.182971	0.578401	0.33416	5.52552e-09
RBM4B	0.216516	0.00605224	0.0156896	0.740832	-0.00601343	0.945146	-0.0179312	0.825704	-0.115213	0.559547	-0.0982074	8.04982e-07
NPY5R	-0.291548	0.00605984	-0.0515793	0.225144	-0.081011	0.280644	-0.0470921	0.494929	-0.00509472	0.979691	-0.123786	3.27911e-07
OR6B1	0.156974	0.00607698	0	1	0	1	0.0812138	0.061784	-0.0243711	0.778372	0	1
LGI3	-0.271738	0.00608884	0	1	0	1	-0.0190915	0.801112	0.460854	0.118828	0.00842963	0.662405
SDAD1	-0.110935	0.00608884	-0.0148262	0.703407	0.0083605	0.900876	0.0285994	0.750973	-0.018827	0.936276	0.05849	0.0398438
TBC1D23	0.144513	0.00609133	0	1	0	1	-0.0483576	0.11177	-0.145884	0.339742	0.0543732	0.140226
MARK2	-0.294591	0.00609625	-0.0677176	0.0226989	-0.0336974	0.510822	-0.090876	0.0443614	0.358081	0.107053	-0.198146	1.28746e-08
DNAJC15	0.193166	0.00611737	0.0725598	0.123955	-0.0242964	0.773323	0.108723	0.175525	-0.0401163	0.914504	-0.170528	0.00034699
ITFG1	-0.203665	0.00611737	-0.0728847	0.0424743	-0.0634036	0.354001	-0.0525913	0.382658	-0.126652	0.680603	0.0332038	0.339472
PTPRD	-0.201639	0.00611737	-0.0408596	0.178975	-0.0693547	0.154473	0.000604437	0.993625	-0.0717913	0.695477	-0.153909	0.000269968
MLST8	-0.19238	0.00611737	-0.0737349	0.000611936	-0.0702047	0.0451345	-0.0301315	0.514687	0.376117	0.0584398	-0.0112	0.691301
GYPC	0.357273	0.00613012	-0.0128978	0.703351	-0.0434888	0.348205	-0.0190922	0.774869	0.0169889	0.952645	0.379801	1.28687e-13
ATAT1	-0.134256	0.00613012	0.0285372	0.178472	0.00967405	0.806556	0.0355384	0.328908	0.209187	0.218444	-0.0136969	0.632686
USP3	0.262626	0.00613012	0.0990611	0.00382455	0.121448	0.0192269	0.0467423	0.507599	-0.130183	0.603623	0.00403353	0.870278
USP5	-0.159215	0.00615152	-0.0543843	0.0167809	-0.0551475	0.265291	-0.0177115	0.675111	0.598351	0.067958	0.00584057	0.881158
RHOT2	-0.154469	0.00617761	-0.0306991	0.0804405	-0.0152634	0.671986	-0.0172419	0.520603	0.460599	0.0311518	-0.0829261	0.00178727
TM2D3	-0.182661	0.00618446	-0.0165957	0.644621	-0.0417347	0.471344	0.00696179	0.889893	-0.1261	0.467776	-0.015214	0.635493
GPCPD1	-0.24415	0.0062045	0	1	0	1	-0.0490214	0.43451	-0.293847	0.10309	0.374477	1.08803e-26
GAD2	-0.468617	0.00622542	-0.0843676	0.0635292	-0.155365	0.080484	-0.0579692	0.309545	-0.260419	0.403694	-0.00417062	0.837747
CASP1	0.362898	0.00622542	0.0113474	0.787372	-0.0683799	0.173673	-0.0047056	0.962129	0.132009	0.503805	0.708377	1.13368e-14
SLC25A27	-0.231309	0.00622542	0	1	0	1	0.0482992	0.645531	-0.218665	0.300943	-0.0541945	0.0253062
VAT1L	-0.185071	0.00622542	0	1	0	1	0.075625	0.153283	0.116313	0.605894	-0.00579411	0.867099
HIST2H2AA3	0.510339	0.00622542	0.115669	0.0959731	0.0401644	0.736948	-0.0352395	0.843481	0.431175	0.239261	0.318786	2.33181e-10
ZNF276	-0.227678	0.00623258	-0.0158307	0.612524	-0.0148506	0.750548	-0.0308517	0.497068	-0.0154196	0.921919	-0.0229844	0.42779
SLC4A1AP	-0.204098	0.00623258	-0.0467043	0.133371	-0.0498298	0.410546	-0.0291146	0.549189	-0.0472417	0.789615	-0.00114236	0.963495
TLR5	0.402763	0.00626467	0.0231251	0.507605	0.000841278	0.990477	-0.0424898	0.372972	0.175139	0.238294	0.0992959	0.000255307
EDDM3A	0.260103	0.00631023	0.0311464	0.280056	0.0514627	0.292731	0.013672	0.817953	-0.0597231	0.544237	-0.0715658	0.000104349
SLC35F5	0.300715	0.00632255	0.123797	0.00337239	0.0998706	0.00810008	0.0116161	0.906829	-0.11769	0.427165	-0.0380368	0.266119
SAR1B	0.188121	0.00632255	0.0415822	0.220761	0.030652	0.634442	0.00668183	0.911054	-0.373827	0.160562	0.0959957	0.00295715
SLC25A45	-0.169728	0.00632255	0	1	0	1	-0.00829883	0.910665	0.000394253	0.998388	0.0501327	0.00406917
POP7	-0.183562	0.00632255	-0.0471794	0.0821188	-0.047779	0.306943	-0.0455674	0.345066	0.168726	0.405936	-0.207092	1.57533e-10
RAB37	-0.29559	0.00632255	0	1	0	1	-0.0028804	0.983693	0.241558	0.146904	0.0217416	0.674325
KIAA1244	-0.237898	0.00634207	0	1	0	1	-0.0170627	0.63903	-0.0729877	0.651109	0.0545825	0.292718
KLF6	0.231232	0.00635412	-0.0448425	0.232763	-0.0432557	0.482633	-0.0407147	0.463046	0.148356	0.621597	0.124779	0.0388696
PICK1	-0.1745	0.00635412	-0.0323091	0.227092	-0.0359658	0.349405	-0.0271576	0.49698	0.0232429	0.935301	-0.0124396	0.657287
GPR115	0.303765	0.00635412	0	1	0	1	0.1179	0.042384	0.0246619	0.801618	0.0115076	0.669501
HLA-A	0.3601	0.00635412	0	1	0	1	-0.0145162	0.839825	0.441484	0.185379	0	1
SCIN	0.725531	0.00637192	0.0203405	0.514923	0.00420578	0.950254	0.00792517	0.882048	0.163871	0.552753	-0.682538	4.58534e-15
PCYOX1L	-0.287264	0.00637226	-0.0212235	0.498788	-0.00673929	0.909018	-9.58426e-05	0.999327	-0.0563469	0.705254	0.0347455	0.242684
UFSP1	-0.188563	0.00637226	0	1	0	1	-0.0302052	0.546048	-0.0745667	0.518878	0	1
EML4	0.185635	0.00638769	0.0227346	0.44293	0.067785	0.0862708	-0.0403355	0.282947	-0.0484447	0.765411	-0.138535	8.59004e-05
OCEL1	-0.137932	0.006419	-0.0525469	0.0337265	-0.0516176	0.159337	-0.0581228	0.203399	0.196806	0.365202	-0.294671	5.75533e-13
KIAA0020	0.110033	0.00644518	-0.00769714	0.80303	0.00138505	0.979722	-0.0344701	0.32173	0.0196685	0.911242	0.0292926	0.500473
VANGL2	0.22506	0.00644518	0	1	0	1	0.040817	0.583736	0.179534	0.348029	0	1
SLC11A1	0.639182	0.00647431	0.0543544	0.095392	0.0276557	0.659024	0.0139559	0.802739	0.344604	0.259029	0.645079	1.82235e-17
DNAJC3	0.156133	0.00647431	0.0729041	0.00522122	0.0591091	0.14545	-0.0519547	0.286523	-0.0126074	0.885573	0.349881	3.34477e-15
PPP1R7	-0.194078	0.00647431	-0.0733233	0.00519524	-0.087076	0.0710169	-0.0257286	0.648784	0.0184227	0.946541	-0.0876332	0.000546033
ANAPC15	-0.302655	0.00650003	-0.0831856	5.12997e-06	-0.0720425	0.0193664	-0.0258257	0.412024	0.093718	0.697114	-0.141054	1.10605e-07
CDK5RAP1	-0.137345	0.00650384	-0.0292156	0.105707	0.00362397	0.93178	-0.010085	0.820328	0.011177	0.946879	-0.0151134	0.454918
SERPINB1	0.465764	0.00657858	0.0852039	0.114204	0.0525227	0.537462	-0.00527031	0.976871	0.158078	0.377794	0.276425	4.71714e-08
PUS7	-0.162205	0.00657858	-0.0158602	0.690594	-0.0182951	0.778407	-0.0251528	0.680352	-0.0519534	0.770223	-0.0593806	0.0849517
ANKRD16	-0.222104	0.00657858	0	1	0	1	-0.0549732	0.273029	0.147473	0.147337	0.0586063	0.019618
TNFRSF11B	0.440482	0.00657858	0.105113	0.00538487	0.0323429	0.563044	-0.0121393	0.874801	-0.088274	0.488712	0.463019	2.39337e-15
NDUFB8	-0.0839157	0.00657858	0	1	0	1	-0.000219581	0.995797	0.0597823	0.577083	-0.086537	0.00104277
TRIP6	0.274929	0.00658629	0.0601781	0.0742872	0.0236023	0.691834	-0.0851015	0.198512	0.180356	0.454362	0.0591129	0.168262
C10orf10	0.773514	0.00659379	0.143581	0.173544	-0.0716292	0.63802	-0.0382822	0.864294	0.539191	0.310324	-0.060552	0.126042
DOCK3	-0.186239	0.00660299	-0.0362846	0.132338	-0.0152368	0.738333	-0.0340406	0.476691	0.223298	0.267225	0.0137279	0.455318
NGEF	-0.256956	0.00675189	0	1	0	1	-0.0290408	0.539849	0.0314826	0.925471	-0.415326	1.66712e-17
SCO2	-0.271927	0.00675189	-0.0775356	0.0197794	-0.0428243	0.333129	-0.104348	0.106685	0.120605	0.674887	0.0622268	0.356264
CMA1	0.195072	0.00675477	-0.00539653	0.886293	-0.00934572	0.876852	0.0107679	0.884419	-0.0271576	0.778372	-0.0242397	0.337115
CADPS2	-0.250266	0.00678806	-0.0409138	0.377805	-0.053775	0.490491	0.0553139	0.512745	0.11067	0.690718	0.105744	0.000754153
KLHL22	-0.127173	0.00678806	0.00333632	0.897977	0.0136724	0.689219	-0.00339155	0.958984	-0.0463289	0.881414	0.076686	0.00204659
C6orf136	-0.158203	0.00678806	0	1	0	1	-0.0398657	0.286182	0.108211	0.562969	0	1
YAE1D1	-0.128106	0.00678806	0	1	0	1	-0.0420889	0.258539	-0.180317	0.25183	0.00279816	0.94972
RASGRF1	-0.329423	0.00678855	-0.109393	0.00836992	-0.138799	0.0180584	-0.0872037	0.200221	0.0324694	0.903837	0.0210382	0.37573
IL1B	0.645754	0.00680095	0.090533	0.0785326	0.0259075	0.819545	0.121529	0.25626	0.153775	0.310324	1.71469	8.49668e-29
PLSCR4	0.443853	0.00680181	0.262946	0.000168612	0.186867	0.094074	-0.0192807	0.912336	-0.168572	0.728838	-0.18074	8.10461e-05
ARMCX5	-0.226691	0.00680181	0	1	0	1	-0.0202913	0.835375	0.00388255	0.987206	-0.0546326	0.0203671
ME3	-0.238211	0.00680181	-0.0258291	0.368611	-0.0424449	0.326381	0.00896388	0.884163	0.395588	0.0665034	-0.580906	1.7253e-21
PSMD1	-0.173883	0.00681527	-0.0582667	0.0243475	-0.0549952	0.304778	-0.011487	0.801741	0.121099	0.588978	0.138904	3.61266e-05
CPN1	0.473794	0.00691379	0.0297554	0.316171	0.0137098	0.808918	0.0604387	0.230106	0.083559	0.354257	-0.0573334	0.000263073
SOCS1	0.247333	0.00691984	-0.0190741	0.546648	-0.0254009	0.659205	0.0427289	0.453602	0.0377755	0.465618	0.593471	9.25302e-22
ISG20L2	0.150947	0.00698192	-0.0100614	0.743451	0.0387817	0.403344	-0.0559848	0.17815	-0.0662959	0.698233	-0.0227462	0.598134
HAVCR2	0.406077	0.00698208	0	1	0	1	-0.0211149	0.70038	0.164599	0.571204	0.426328	1.48826e-11
OSGEP	-0.161075	0.00701951	-0.0371448	0.294238	0.00422246	0.95527	-0.0403048	0.434206	0.00645258	0.981391	-0.0753222	0.0163163
PIGA	0.254252	0.00701951	0.102617	0.0099398	0.0686267	0.380901	-0.0280736	0.725224	-0.0968714	0.724841	0.0427722	0.0845139
WSCD1	0.205619	0.00701951	0.0076335	0.878541	0.0116791	0.86908	-0.0611184	0.441413	0.0349615	0.900696	-0.561123	1.68543e-30
MIER1	0.166832	0.00701951	0	1	0	1	-0.0369583	0.35388	-0.20298	0.333093	-0.354225	7.35242e-16
PTGES2	-0.198613	0.00702249	-0.0720348	8.72476e-05	-0.050176	0.0778263	-0.0426504	0.181993	0.00189454	0.996089	-0.115132	0.000147767
PPP1CA	-0.225968	0.00704145	-0.0809166	2.91849e-05	-0.0570595	0.0768507	-0.0592325	0.0763717	0.287506	0.135477	-0.109975	0.00336989
RRAGD	0.187393	0.00704697	0.0115093	0.811035	0.00495215	0.954628	0.0560288	0.568216	0.351353	0.292166	-0.0903045	0.04168
RCOR3	-0.134518	0.00704697	0.0130765	0.732324	0.00835849	0.878026	-0.0274438	0.432413	0.00788557	0.962	-0.190594	8.25346e-10
CANX	0.160683	0.00704697	0.0125512	0.564829	0.0297702	0.389874	-0.0173403	0.530635	0.0144182	0.939738	0.254216	2.4233e-13
SRP72	-0.135282	0.00704697	-0.0174619	0.583557	-0.0131172	0.814286	-0.0238931	0.628812	-0.0792057	0.702959	0.225936	1.37045e-08
AKR1C3	0.38559	0.00704697	0.126326	0.0332346	0.0826636	0.382847	-0.0551885	0.595953	-0.336887	0.261022	-0.223869	0.000863856
TUBB2B	0.23189	0.00704938	0.222998	7.23353e-05	0.142613	0.125932	0.00165861	0.992953	0.075474	0.853862	0.126926	0.0315884
CSNK1D	0.12388	0.00704938	-0.0407382	0.0330597	-0.00893539	0.805479	-0.0668969	0.0634804	0.0134282	0.948062	0.0875875	0.00417694
FAM73B	-0.17866	0.00704938	0	1	0	1	-0.0487543	0.123705	0.383867	0.0550858	-0.363057	1.43084e-20
BTN3A2	0.40892	0.00704938	-0.0253944	0.612264	-0.0139078	0.882306	-0.0776956	0.251592	0.000331711	0.99957	0.291233	1.20693e-06
F8A1	-0.114015	0.00705344	0	1	-0.125823	0.132259	-0.014985	0.734047	0.277416	0.221242	-0.136816	1.28208e-06
CD99L2	-0.100798	0.00706639	0	1	0	1	0.0371181	0.342467	-0.0399699	0.835181	0.153214	4.22542e-06
ABLIM2	-0.200085	0.00706639	0	1	0	1	-0.0737049	0.150392	0.173989	0.455894	-0.480051	1.17614e-16
CALR	0.14238	0.00706748	0.0265555	0.311666	0.0328832	0.402378	-0.0357411	0.320095	0.20567	0.28714	0.342126	1.45554e-16
METTL22	-0.170874	0.00709408	-0.01069	0.727012	-0.0253374	0.527965	-0.0623463	0.142628	0.250318	0.0698407	0.0572272	0.109059
GABRD	-0.249589	0.00709562	-0.126718	0.000498989	-0.0972154	0.094311	-0.0672974	0.255687	-0.0212203	0.944592	0.0434346	0.00848411
NDUFAB1	-0.160964	0.00710416	-0.073499	0.00727334	-0.0825824	0.118124	-0.0543792	0.187745	-0.266224	0.220482	-0.164969	3.08063e-05
CAV1	0.325702	0.0071171	-0.0558234	0.271375	-0.0229284	0.81952	-0.073562	0.410666	-0.215806	0.323038	0.383664	4.28857e-10
STX12	-0.110003	0.0071171	-0.0155408	0.565157	-0.00711392	0.899219	-0.0284154	0.421725	-0.172386	0.153267	-0.14496	4.41548e-09
CD164	0.177924	0.0071171	0.0506601	0.136487	0.0360734	0.578223	0.0106721	0.843481	-0.127523	0.185379	-0.148878	0.0419615
TANGO2	-0.122237	0.0071171	0	1	0	1	-0.0298462	0.448169	0.0459042	0.765411	-0.0700023	0.00752245
MKNK1	0.189455	0.00711945	0.068754	0.00146373	0.0502588	0.162925	-0.0108491	0.843428	0.288521	0.0844812	0.0249392	0.425949
GLTSCR1L	-0.149216	0.00713897	0.0181157	0.444933	0.00762505	0.887647	0.0306607	0.44025	-0.13735	0.279746	-0.158327	3.42995e-09
RP5-1021I20.4	0.141961	0.00720733	-0.0157958	0.575465	-0.0079161	0.893252	-0.0285295	0.417081	-0.113729	0.139157	0.00949055	0.664143
CYB5D2	-0.222139	0.00727652	0	1	0	1	0.0308685	0.478166	-0.0195762	0.928662	-0.0697989	0.0154917
LEKR1	0.13386	0.00727652	0	1	0	1	-0.0223047	0.585324	-0.00693935	0.948527	0	1
WBP11	-0.147163	0.00729676	0.00592172	0.871079	0.0151367	0.792032	-0.00622422	0.897882	0.174036	0.34933	0	1
PLEK	0.374868	0.0073019	-0.0378883	0.253235	-0.0339741	0.569386	-0.0310519	0.543661	0.224443	0.324576	0.890587	2.45893e-22
C6orf57	-0.244714	0.00734938	0	1	0	1	0.0265531	0.807994	0.0386851	0.867367	-0.100945	0.000651492
ZNF365	-0.164704	0.00736698	0	1	0	1	-0.038838	0.29697	0.162658	0.403143	0.0501284	0.210263
TCERG1	-0.131465	0.00738745	-0.0118	0.776165	-0.0415717	0.384677	-0.0304927	0.513149	-0.14236	0.161604	-0.043964	0.0989625
HIST1H2BK	0.22693	0.00738745	-0.0233797	0.651644	-0.0177697	0.855761	-0.0522621	0.398531	0.209792	0.257198	0.199302	3.5261e-09
UBE2D3	0.093237	0.00742144	-0.0364326	0.389086	-0.0643386	0.374883	-0.0356485	0.496887	-0.0256565	0.863248	0.1266	2.75547e-06
CCDC70	-0.123325	0.00742144	0.018334	0.583557	0.0432416	0.333966	0.0186663	0.759961	0.00384331	0.964052	0.0180432	0.265109
SLC16A10	0.189881	0.00743757	0.0364509	0.100738	0.0141677	0.794801	0.0444636	0.434097	-0.16867	0.0947585	-0.244433	6.11089e-10
SWAP70	0.21875	0.00746564	0.0697079	0.0340377	0.0313979	0.594913	-0.0505539	0.347404	-0.12883	0.488307	0.336642	1.23926e-15
HENMT1	-0.225184	0.00746564	0	1	0	1	-0.00854948	0.915331	0.224074	0.189645	0.0591415	0.148527
HACL1	-0.223332	0.00753693	0	1	0	1	-0.0591969	0.291909	-0.169752	0.473965	-0.0251647	0.525051
ATG16L1	-0.135712	0.0075386	-0.0626797	0.0267688	-0.0510639	0.301482	-0.0500954	0.393081	0.23544	0.144759	0.0176811	0.592183
GLA	0.146376	0.00755569	-0.0509383	0.0651254	-0.0309566	0.617018	0.00275166	0.971456	-0.143875	0.115832	0.13137	0.00172126
DYNC1H1	-0.182789	0.00756447	-0.0484663	0.0141427	-0.0443795	0.231535	-0.0348184	0.494401	0.28863	0.0773723	-0.0154626	0.667002
ATP6V1E1	-0.149544	0.00762894	-0.0521083	0.0296673	-0.0455327	0.387775	-0.0198197	0.677716	0.131695	0.316606	-0.0479501	0.121964
NT5C3B	-0.167546	0.00765291	0	1	0	1	-0.00171777	0.976382	0.246105	0.143773	0	1
UNC80	-0.169884	0.00765291	0	1	0	1	-0.002053	0.976086	-0.0380256	0.812004	-0.0194972	0.518954
HAGH	-0.129494	0.00768638	-0.0371622	0.08887	-0.00775695	0.837234	-0.029692	0.462172	0.0303672	0.833023	-0.131865	0.000480649
PEA15	0.103998	0.00768638	0.0588259	0.00290445	0.0233286	0.594903	0.0270862	0.449711	0.00859538	0.961814	0.525228	3.29407e-09
IGF2BP2	0.286828	0.00770129	0.0945301	0.00110963	0.0810315	0.0990978	0.0407309	0.582929	0.11046	0.475393	-0.179051	5.43513e-06
ASPDH	-0.235766	0.00774842	0	1	0	1	-0.0185792	0.763207	0.223751	0.388415	-0.0119139	0.596954
C19orf60	-0.177665	0.0077957	-0.0573133	0.0127304	-0.0349718	0.34783	-0.00972135	0.86081	0.0435646	0.674	-0.025706	0.388918
MANBAL	-0.134824	0.00781976	0	1	0	1	-0.0148728	0.751578	0.235496	0.138796	-0.000386764	0.990831
HSPD1	0.182356	0.00787602	0.0360541	0.374863	0.0102623	0.909709	-0.00193899	0.985971	-0.318883	0.0860395	-0.0483663	0.304643
SCAF1	-0.114175	0.0078849	0	1	0	1	-0.0437153	0.476465	0.295188	0.184141	0.0389025	0.170713
TYROBP	0.540299	0.00791329	-0.00898356	0.928782	-0.144057	0.0970809	-0.177719	0.177642	0.155224	0.755959	0.674044	5.37386e-12
RTEL1-TNFRSF6B	0.558585	0.00791329	0	1	0	1	0.0106565	0.918188	1.1324	0.0127166	1.63326	2.78351e-29
FNDC4	-0.22612	0.00791329	-0.112215	5.73963e-07	-0.109859	0.00438936	-0.0516577	0.157151	0.263112	0.328326	0.0659673	0.030586
LRRC29	-0.170221	0.00791329	0	1	0	1	0.0264459	0.638737	0.041159	0.865067	-0.0032717	0.897799
UBE2C	0.284137	0.00791329	0.0059834	0.854805	0	1	-0.0107365	0.88716	0.0570259	0.555301	-0.00484857	0.951845
MROH7	-0.146663	0.00791329	0.0326344	0.294341	0.0475002	0.385563	0.014154	0.821239	-0.103987	0.577083	-0.474013	2.66748e-13
VAMP2	-0.184813	0.00791329	0	1	0	1	0.0233493	0.6738	0.572353	0.153267	-0.00143401	0.987775
PRPS1	-0.224992	0.00791588	-0.0792904	0.0147246	-0.0514806	0.489632	-0.0417541	0.360025	-0.140675	0.483846	0.283914	3.1286e-16
GPATCH4	-0.284115	0.00793033	0	1	0	1	0.00248558	0.981204	0.0374776	0.903837	0.0455718	0.279957
TICAM2	0.324297	0.00793033	0	1	0	1	0.0156586	0.801955	0.00490693	0.979525	0.275091	2.24344e-13
CXCL10	0.778717	0.00796589	-0.0271084	0.666459	-0.123818	0.193174	0.0132119	0.898807	0.0833122	0.703476	1.09128	4.40928e-15
PABPC1	0.170077	0.00797918	0.0607624	0.00343107	0.0415118	0.279266	0.0229403	0.582929	0.129087	0.340298	-0.0603003	0.0562557
C4orf27	-0.203388	0.00800267	-0.00663648	0.874538	0.0018094	0.982585	0.0198449	0.682955	-0.329899	0.0927527	0.0361008	0.383862
ACAT2	-0.303136	0.0080034	-0.127546	0.00101699	-0.122392	0.0695152	-0.0473162	0.505855	-0.479447	0.0202057	-0.114594	0.0386492
FRS3	-0.152369	0.0080034	-0.0300256	0.172671	-0.0260778	0.468682	0.00217547	0.976621	-0.292892	0.365953	-0.0951508	0.000349494
SYT11	-0.129895	0.00800353	-0.0274462	0.186402	-0.0257512	0.568156	0.0214695	0.502998	-0.0859533	0.631535	0.473041	6.78807e-20
NECAP2	0.277485	0.00802816	0.0804881	0.00832961	0.0875168	0.0710169	-0.0494281	0.390654	0.0993845	0.606255	0.100767	0.000166047
PPIC	0.324086	0.00802816	0.0308685	0.435498	0.0838046	0.171859	-0.0952332	0.217386	-0.33862	0.0694558	-0.0311804	0.580106
RAD50	-0.18583	0.00804225	-0.00748818	0.834638	-0.0267218	0.594873	-0.0292784	0.505262	-0.109237	0.429915	-0.101359	0.00325082
IL18R1	0.435255	0.00813785	0.0296234	0.457808	0.0166634	0.851632	-0.0163313	0.837423	0.183806	0.232445	0.347485	4.08539e-13
PHLDA1	0.211881	0.00813785	-0.0206311	0.508549	0.0243614	0.595794	-0.0520126	0.251293	0.0254429	0.895873	0.94618	5.42952e-20
SURF2	-0.164995	0.00813785	-0.0650629	0.00719706	-0.0330665	0.404425	-0.029891	0.576285	0.129029	0.305886	-0.0598111	0.0125448
TRMT10C	-0.19843	0.008138	0	1	0	1	-0.0155954	0.780632	-0.221655	0.341047	-0.0370904	0.455868
PNKP	-0.222751	0.00814523	-0.0621786	0.0216815	-0.0275062	0.552706	-0.0656535	0.251368	0.350082	0.0690386	0.0403699	0.139003
WNK1	0.157248	0.00814523	0.0590759	0.0561957	0.0300052	0.596892	-0.0174277	0.674396	0.121866	0.684187	0.113032	1.09124e-06
TRIM3	-0.165062	0.00814523	-0.0528544	0.0139423	-0.00658892	0.88821	0.0175646	0.797989	0.43156	0.0994845	-0.205816	2.8398e-12
ENTPD6	-0.183709	0.00814523	-0.013186	0.698483	-0.0600282	0.155978	-0.0277355	0.549447	0.487035	0.0269121	-0.126556	0.000412844
MYL5	-0.284957	0.00817507	-0.0969922	0.00176184	-0.0514845	0.29655	-0.0781587	0.229047	0.242208	0.230314	-0.55721	3.32584e-26
FAM189B	-0.144498	0.0081801	-0.0109577	0.703271	-0.0118634	0.79426	0.0106048	0.81807	0.0306114	0.920273	0.115265	3.4899e-05
CTSZ	0.265824	0.00819076	-0.0150186	0.84905	-0.00540476	0.967615	0.0152472	0.905038	-0.0667163	0.574308	0.133219	0.0204874
PLA2G6	-0.183239	0.00819076	0.000466304	0.987454	-0.0196681	0.660265	0.0155836	0.673581	0.0335876	0.802727	-0.0540972	0.0128854
ICAM2	0.373778	0.00819376	0.0483877	0.403647	0.0446626	0.562582	0.0256981	0.828532	0.292234	0.303304	0.504385	5.94573e-15
DYNLRB1	-0.117383	0.00819376	-0.0262627	0.159081	-0.026463	0.351752	-0.022672	0.448419	0.267508	0.177981	-0.0417946	0.035207
SESN2	0.26563	0.00819376	0	1	0	1	-0.0656498	0.120054	-0.020506	0.882908	-0.0798814	0.00188857
NDUFAF1	-0.260139	0.00819376	-0.0526976	0.177004	-0.0815088	0.182242	-0.043817	0.452049	-0.0346939	0.782059	-0.0707912	0.0236047
SQSTM1	0.181052	0.00819376	0.0263383	0.174854	0.00510575	0.916903	-0.0361512	0.15157	0.102167	0.681066	-0.154173	7.42223e-05
DHRS3	0.286204	0.00819376	0.141844	2.58574e-06	0.0543003	0.325156	-0.0411129	0.524431	0.0874261	0.763934	-0.267591	2.4716e-10
APOO	-0.186676	0.00819376	-0.0764902	0.00852293	-0.0993959	0.0719152	-0.0413521	0.313545	-0.223806	0.119076	-0.157327	2.56095e-08
SPHK2	-0.166337	0.00821898	-0.0516691	0.00420464	-0.0390823	0.163001	-0.0389249	0.381478	-0.131071	0.417903	-0.521287	1.11763e-25
NLK	-0.183012	0.00830065	-0.0281859	0.437387	-0.0539393	0.352252	0.00675013	0.925935	-0.0323089	0.925195	-0.151138	7.70864e-07
DGUOK	-0.0683825	0.00831808	-0.0109426	0.686764	-0.00600446	0.910332	-0.00486095	0.925893	0.0472143	0.760052	-0.0800619	0.00622244
DEFB1	0.264686	0.00831808	0.0187985	0.476054	0.0301672	0.482633	0.0330044	0.446672	-0.0355453	0.711912	-1.15888	2.203e-20
TUBB6	0.587041	0.00831808	0.124193	0.0166857	0.112528	0.149653	0.158424	0.264156	0.0177192	0.92585	0.430446	2.22777e-17
GLIS3	0.416524	0.00839564	0	1	0	1	-0.128524	0.196229	-0.185598	0.541156	0.0641675	0.304636
IDO1	0.233144	0.00841165	-0.00337541	0.931993	0.0156939	0.784321	0.0572923	0.234307	0.125713	0.386275	1.47418	2.93596e-20
RP11-802E16.3	0.336903	0.00845124	0	1	0	1	0.00536748	0.938035	0.0828157	0.519878	0.40919	4.57756e-17
APC2	-0.137935	0.00848021	-0.0196728	0.449582	-0.0144799	0.761704	-0.0257541	0.683387	0.50843	0.0745967	0.0316537	0.582329
LACTB	0.268803	0.00850843	0	1	0	1	0.0415724	0.331118	0.168393	0.160865	-0.0275572	0.393784
DNAJC19	-0.182951	0.00850843	0	1	0	1	-0.0594174	0.238413	-0.312577	0.13442	-0.244467	6.0477e-14
ITPR3	0.395335	0.00851989	0.00100517	0.980752	0.0153613	0.801123	0.0199983	0.752207	0.120105	0.718402	-0.0485088	0.139566
DCTN2	-0.135621	0.00853219	-0.0653565	0.00148977	-0.0612729	0.14903	-0.0406819	0.30352	0.104153	0.548251	-0.161637	6.79029e-11
PLAT	0.2391	0.00854441	-0.0146214	0.846273	-0.044707	0.586507	-0.00609052	0.972939	0.090187	0.772524	0.0111787	0.93049
CACNA1D	-0.201089	0.00854441	-0.0598335	0.0565806	-0.043549	0.408359	-0.0309012	0.555443	-0.0285691	0.75262	-0.00212643	0.925298
SMPX	-0.422062	0.00858978	-0.100075	0.00568112	-0.0898533	0.117296	0.0428569	0.600643	-0.0640015	0.69386	-0.0335876	0.0327628
FPR1	0.685743	0.00862506	0.208218	0.0128883	0.0169698	0.876852	0.0195588	0.908743	0.243123	0.264753	0.8668	1.92348e-22
GTF2E2	0.147484	0.00862506	0.00332253	0.933667	-0.0107195	0.846963	-0.0125136	0.852245	-0.106742	0.461888	0.167641	3.9379e-07
PRDX2	-0.22049	0.00864551	-0.0660739	0.00472153	-0.0806076	0.039724	-0.0268766	0.556963	-0.188216	0.228105	-0.197769	7.90159e-09
AP3M1	0.175998	0.00865359	0	1	0	1	-0.0332947	0.570047	-0.12452	0.332219	0.0476257	0.0412759
YAP1	0.5049	0.00865893	0.128996	0.0104002	0.130865	0.0580766	-0.0683964	0.583352	-0.382424	0.240619	-0.00659789	0.864227
ZBTB10	0.139884	0.00868569	0.0599908	0.075112	0.0477586	0.160723	0.00818747	0.925935	-0.0542187	0.54625	-0.0793076	8.44817e-05
FUS	-0.202795	0.00872023	-0.0109403	0.722488	0.0184789	0.73843	-0.0079778	0.895711	-0.0266371	0.844739	-0.0518981	0.0774834
SDHB	-0.103721	0.00872023	-0.0655966	0.0168043	-0.0839107	0.0909666	-0.0176906	0.787782	-0.0545713	0.577009	-0.298267	2.76966e-13
RIT1	0.203486	0.0087336	0.082853	0.0157904	-0.00670968	0.923623	0.00969541	0.938504	-0.182947	0.107615	0.165614	3.5951e-12
SOD2	0.440442	0.00873604	0.0175263	0.711642	-0.032906	0.613793	-0.0697066	0.218301	0.18405	0.55063	0.707843	4.49767e-18
PRCP	0.145017	0.00873604	0.0266696	0.460226	0.0218891	0.713578	-0.0239086	0.677081	-0.416237	0.0610406	0.136143	2.31266e-06
TUBGCP5	-0.247958	0.00873604	-0.0641596	0.0563308	-0.0943311	0.117422	0.0164153	0.832318	0	1	-0.0173282	0.628846
ZNF75A	-0.179021	0.00873604	0	1	0	1	-0.0194196	0.799608	-0.163476	0.237026	-0.118689	6.82523e-05
DFFA	0.21983	0.00874311	-0.0103145	0.759387	0.0302738	0.499365	-0.00873592	0.877882	0.184253	0.55615	-0.0939297	0.0221183
STYXL1	0.269789	0.0087657	0.0159224	0.764409	0.0034498	0.968415	-0.0121226	0.870399	-0.0739296	0.569349	-0.120313	0.00125904
NOMO1	-0.202401	0.00877024	-0.0467223	0.0823952	-0.0469138	0.387142	-0.0510648	0.286523	0.151156	0.411353	0.229171	1.16724e-10
SERPINA1	0.463757	0.00879781	0.052164	0.170424	-0.0122556	0.833011	-0.0179753	0.81807	0.283695	0.199475	0.969518	1.02674e-29
PACSIN2	0.149568	0.00881256	0.030153	0.190884	0.0672461	0.0583087	-0.0315406	0.483351	-0.0499706	0.8222	-0.252906	1.67885e-11
PSMG1	-0.250904	0.00881256	-0.0299097	0.471253	-0.0379687	0.472813	0.0160851	0.847438	-0.0929045	0.728265	-0.00162922	0.973581
CADPS	-0.207972	0.00883124	0	1	0	1	-0.0603205	0.301723	0.00669964	0.978568	0.0851661	0.000582047
TXNIP	0.45303	0.00884574	0.272659	0.000168353	0.2813	0.0112454	0.105923	0.31989	0.284026	0.594667	-0.154799	0.00758086
SNX18	0.129267	0.00884574	0	1	0	1	-0.0490548	0.50534	0.0668189	0.356927	0.0151656	0.750033
NOC4L	-0.172927	0.00888687	-0.0473588	0.0347505	-0.0271358	0.472583	-0.0522844	0.253526	0.0317386	0.893724	-0.00777917	0.78792
VAMP5	0.352262	0.00889714	0.0587543	0.0671676	0.0188081	0.751968	-0.0199274	0.783683	0.126535	0.646692	0.543804	9.97822e-22
COL8A1	0.46068	0.00897852	-0.0176013	0.622416	-0.0657086	0.172498	-0.0686655	0.3273	0.159182	0.573655	0.309801	2.74e-09
YY1	0.119979	0.00901331	0.0170075	0.583557	-0.0451527	0.359346	-0.0449535	0.180111	-0.161415	0.535396	-0.0681089	0.0361839
NUPR1	0.389863	0.00907381	0.0863363	0.0488527	0.00912004	0.914591	0.00332781	0.981289	0.135434	0.589372	-0.0539241	0.466254
PSMA5	-0.127466	0.00910344	-0.0772233	0.00674757	-0.0961653	0.119881	-0.00139473	0.986055	0.0213699	0.905872	0.105131	0.0140601
FKBP3	-0.16431	0.00916035	-0.0307534	0.262598	-0.0624434	0.142799	0.0144285	0.771476	-0.0733954	0.743958	-0.0288805	0.540139
NECAB3	-0.196249	0.00921397	-0.0993246	1.08621e-05	-0.0724404	0.0474276	-0.0378038	0.331547	0.160829	0.441853	-0.153028	1.56712e-10
BAZ1A	0.374204	0.0092145	0.0391658	0.309759	0.0949379	0.110949	0.00412282	0.971903	-0.119195	0.438345	0.106971	8.10456e-05
CRYM	-0.374974	0.00926677	-0.13124	0.00044313	-0.088377	0.184542	-0.0682444	0.258761	-0.0535857	0.914702	-0.00262349	0.93985
STK38	0.214802	0.00926677	0.00634265	0.898472	0.0263343	0.652668	-0.0717309	0.166952	-0.06206	0.8222	-0.292579	2.58551e-17
SNRK	-0.115562	0.00942483	-0.0495195	0.044552	-0.0253007	0.56752	-0.0361792	0.232437	-0.304868	0.035985	0.228167	1.45532e-11
TNP1	0.218194	0.00943435	0.0121264	0.741563	0.0204263	0.754988	-0.0331174	0.394883	0.0280208	0.63308	-0.0528178	0.0109402
CYR61	0.478791	0.00946054	-0.0393375	0.726481	0.122468	0.477374	0.0397487	0.83706	-0.441857	0.174931	1.22979	3.85596e-15
HTR1D	-0.128095	0.00948531	0.016249	0.620012	0.0212425	0.739386	0.034759	0.448632	0.11094	0.260634	-0.0189245	0.395667
IDH3B	-0.180455	0.00949214	-0.0635956	0.0157531	-0.0787226	0.133254	-0.0313297	0.534744	0.203106	0.186248	-0.294158	4.67787e-24
DDX42	-0.149552	0.00958772	-0.00125708	0.971621	-0.00742936	0.893972	0.0529154	0.179756	0.136871	0.200199	0.0225509	0.323555
MAPK9	-0.25508	0.00959092	-0.0861234	0.00678879	-0.0897136	0.159686	-0.0259239	0.555477	-0.0417979	0.907648	0.0102717	0.700522
ASPSCR1	-0.233051	0.00967222	-0.067857	0.00378073	-0.0492325	0.193203	-0.060369	0.121668	0.204179	0.328326	-0.0178838	0.448753
ZNF707	-0.212304	0.00967222	0	1	0	1	-0.0155983	0.780632	0.0267034	0.82542	0.0585091	0.00249237
BNIP2	0.261027	0.00969026	0.0878339	0.00468816	0.0816237	0.110203	-0.000827539	0.99402	-0.095089	0.618517	0	1
ATRAID	0.149432	0.00970268	0.0179666	0.597207	0.0245697	0.608375	0.000268937	0.996655	-0.0272112	0.812466	0.0104808	0.814831
NDUFS4	-0.26259	0.00975483	-0.0734787	0.011143	-0.0686804	0.224397	-0.0176877	0.835375	-0.212486	0.287469	-0.20874	6.12629e-10
CYTH4	0.311646	0.00977692	-0.00258528	0.950173	-0.0362077	0.462408	0.0241379	0.680539	0.0270503	0.903837	0.540963	1.11267e-18
CHMP4B	-0.10047	0.00977692	0	1	0	1	-0.0183412	0.593262	0.0447094	0.728688	-0.367223	1.92926e-18
PCSK1N	-0.170519	0.00977692	-0.0542052	0.0400706	-0.0361866	0.420571	0.00081533	0.9933	0.681739	0.109006	0.00196526	0.979732
SLC10A7	0.126198	0.00977692	0	1	0	1	0.0189011	0.623663	-0.050519	0.650682	0.201932	2.00404e-11
ACTL6A	0.338915	0.00977692	0.0610065	0.182434	0.0655048	0.398198	-0.0847956	0.20836	-0.19599	0.455563	-0.0287702	0.328693
FAM219A	-0.160773	0.00977692	0	1	0	1	-0.0377657	0.364136	0.271646	0.177724	0.0275853	0.244489
STT3A	0.147024	0.00978522	0.00190176	0.96477	0.0131056	0.818457	0.024261	0.717059	-0.0908138	0.303304	0.275469	2.79581e-12
RP11-104H15.7	0.248245	0.00984557	0	1	0	1	-0.0337163	0.566309	0.0406162	0.829533	-0.0147445	0.493152
C8orf33	-0.147432	0.0098472	-0.0352612	0.124427	-0.0348423	0.278909	-0.0443177	0.195062	-0.0172188	0.928662	0.026415	0.596748
TERF1	-0.115893	0.00985214	0.0117588	0.686708	0.00565427	0.915132	0.0299843	0.479622	-0.135808	0.215804	0.0425868	0.174324
IDH3A	-0.125957	0.00985377	-0.093814	0.00408537	-0.112913	0.074178	-0.0485707	0.14387	0.0704215	0.69529	-0.258237	1.33471e-11
PLOD3	0.278113	0.00987861	0.0141312	0.807752	0.00946597	0.918655	-0.033725	0.543661	0.12583	0.620967	0.120461	6.54074e-05
MRPL16	-0.12494	0.00987861	-0.0275623	0.250544	-0.0310373	0.399195	-0.0483488	0.132083	-0.254917	0.0947585	-0.185853	5.94419e-08
NT5C2	0.177757	0.00990284	0.0512567	0.117485	0.0435033	0.400009	-0.0376518	0.497168	-0.101642	0.66385	-0.162308	1.88029e-05
TELO2	-0.198593	0.00990284	-0.00935333	0.755351	0.0198499	0.651544	-0.00955964	0.843244	0.058199	0.754595	-0.0949359	0.00333383
ABCB6	-0.161868	0.00990284	-0.0127559	0.631478	-0.0390873	0.255388	-0.0391494	0.442132	0.307554	0.0228925	0.166463	9.62143e-08
VIM	0.36637	0.00992457	0.103784	0.11225	0.0455294	0.671986	-0.0588398	0.611373	-0.352592	0.372111	0.533498	3.12445e-12
PPAPDC2	-0.227612	0.00992457	0	1	0	1	0.0349258	0.633812	-0.0727837	0.716528	-0.24367	6.19264e-18
COX5B	-0.139495	0.00995269	-0.047348	0.0149775	-0.0446036	0.149653	-0.0371922	0.119194	-0.145309	0.234442	-0.303343	2.14569e-15
SLC7A2	0.566807	0.00996621	0.221261	5.42713e-05	0.157492	0.0504345	0.0619274	0.579694	-0.163514	0.730095	0.178877	4.44265e-08
PCP4	-0.388107	0.00999746	-0.109959	0.0525744	-0.157746	0.108799	-0.0264649	0.834277	0.0694879	0.864697	0.184216	3.21498e-06
CA12	0.408991	0.0100102	0.0567035	0.220027	0.171476	0.027315	0.0936468	0.318425	0.155059	0.635794	-0.586864	3.50127e-15
FERMT2	0.273641	0.0100506	0.257268	6.02937e-06	0.23495	0.0079849	-0.0155956	0.911485	-0.272462	0.487258	0.439609	1.80171e-18
PLCL2	-0.175976	0.0100506	-0.114607	0.00101699	-0.129417	0.0314579	-0.0429439	0.380792	-0.106474	0.551497	-0.327399	1.02319e-14
MECP2	-0.168628	0.0100541	-0.00378088	0.897517	0.0148806	0.654352	-0.0490937	0.208689	0.0214058	0.90962	0.00203669	0.944786
SRD5A3	-0.287057	0.0101133	-0.0166155	0.691038	-0.0140786	0.838234	-0.00857494	0.920702	-0.067343	0.518742	0.247293	3.37607e-10
HLA-DRB6	0.3929	0.0101135	0	1	0	1	-0.166206	0.227765	-0.0875487	0.779397	0.805548	8.03122e-05
EMC1	-0.12624	0.0101274	-0.0183977	0.548317	-0.0830999	0.154991	-0.055955	0.508086	-0.124666	0.455894	-0.0257839	0.360704
LRRC52	0.231605	0.0101513	0	1	0	1	0.0504168	0.354034	-0.171295	0.117721	0	1
SP100	0.296302	0.0101821	-0.0210419	0.603083	-0.0455075	0.436106	-0.0780587	0.188294	0.00411922	0.972935	0.0120846	0.780724
SH3BGRL3	0.173237	0.0102077	0	1	0	1	-0.0455937	0.339928	0.341476	0.139013	0.159738	1.00927e-05
MGP	0.486727	0.0102374	-0.143759	0.255684	-0.106017	0.522345	-0.0949375	0.741367	-0.172847	0.750131	0.958046	9.5636e-29
GYS2	0.149256	0.0102374	-0.0131438	0.617467	0.0310041	0.443352	-0.00172706	0.976597	0.00361835	0.973056	-0.0122869	0.482245
POU3F2	0.177689	0.0102374	0.0200573	0.613754	0.0476782	0.345803	0.0289628	0.75066	-0.587852	0.0169976	0.00520174	0.789444
EPS15	-0.144967	0.0102637	-0.0141566	0.690557	-0.0366009	0.420164	0.0213981	0.71044	-0.178361	0.247742	0.00546535	0.854535
SUV39H1	-0.208021	0.0102637	0.000785409	0.981791	-0.0070199	0.897617	0.00693307	0.90702	0.0505781	0.816546	0.0215691	0.49431
CEP192	-0.18391	0.0102882	0.0602599	0.115194	0.0489975	0.335299	0.00568691	0.950332	-0.194531	0.311819	-0.131463	1.38042e-05
XPO6	-0.094505	0.0102882	-0.0192705	0.320574	-0.0261732	0.463604	-0.0327053	0.208689	0.36102	0.0202057	0.0189679	0.457209
C6orf120	-0.469836	0.0102882	-0.0561807	0.116731	-0.0203132	0.786014	-0.0243852	0.645835	-0.196818	0.213598	-0.107571	0.0032033
NUDT3	0.123029	0.0102882	0.000369201	0.987454	-0.00394031	0.90348	-0.00103559	0.983693	0.0298246	0.857753	0.0108042	0.693933
ELF1	0.276619	0.0103022	0.0430307	0.261561	0.0470129	0.495299	0.0358421	0.553338	-0.243287	0.275995	-0.0486298	0.164021
NFXL1	-0.178201	0.0103022	0	1	0	1	-0.0450173	0.416699	0.0414277	0.795664	0.0655007	0.000548912
SCG5	-0.109095	0.0103115	-0.0396505	0.224466	-0.0343062	0.624504	0.000338244	0.996185	0.000147619	0.999745	0.314753	5.32628e-08
IGF2R	0.148314	0.0103371	0.0145143	0.639672	0.00340441	0.955247	-0.0693234	0.0998786	-0.0465358	0.837834	-0.064707	0.0525486
STK39	-0.12818	0.0103371	-0.0510404	0.0488587	-0.0610243	0.118536	0.0099785	0.857804	-0.0868173	0.553543	-0.245004	7.90056e-11
MSRB1	0.195606	0.0103371	0.0576214	0.00794095	0.0408381	0.242795	-0.0267758	0.562399	0.304831	0.148095	-0.0807186	0.0733445
PCDHA1	-0.152405	0.0103371	-0.025622	0.614951	-0.0667131	0.415323	-0.0203812	0.653753	-0.102975	0.707528	0.00966732	0.776181
GPI	-0.170809	0.0104287	-0.0299236	0.289399	-0.0528125	0.190569	-0.0278803	0.591885	0.47314	0.0202057	-0.034775	0.39542
AQP6	-0.194456	0.0104302	-0.00237226	0.946983	-0.0288997	0.537536	0.0290346	0.519907	-0.0175609	0.909801	-0.147824	3.15129e-12
LIX1	0.248088	0.0104368	0	1	0	1	-0.0536406	0.708782	-0.167579	0.521841	-0.0157966	0.457604
LPCAT4	-0.193265	0.0104376	-0.0851417	0.000839787	-0.0602433	0.140546	-0.0448268	0.388001	0.214108	0.190339	-0.180466	7.15594e-09
EXOC3	-0.185858	0.0104385	-0.0535842	0.010223	-0.02879	0.492865	-0.00410297	0.960219	0.467378	0.0271722	-0.0871925	0.0213442
SYT13	-0.170189	0.0105185	-0.0491918	0.139379	-0.0546604	0.394694	-0.0100044	0.840361	-0.0334815	0.920349	-0.268207	1.98001e-06
CDK2	0.355323	0.0105348	0.0496142	0.14666	0.0789928	0.133426	0.00272522	0.982342	-0.0535484	0.833893	0.0515606	0.0719228
TMOD3	0.234136	0.0105494	0.0325139	0.249575	0.0335722	0.385772	-0.0312591	0.672223	-0.0295257	0.796561	0.0316853	0.430315
SVIL	0.359772	0.0105536	-0.0306595	0.532049	0.0817776	0.198041	-0.0520233	0.51631	-0.163835	0.487258	-0.00708631	0.865182
RBFOX1	-0.235524	0.0105539	-0.0156797	0.678392	-0.0231186	0.723519	-0.00342535	0.967664	0.239452	0.328326	-0.0189358	0.481162
ACRC	0.257896	0.0105539	0	1	0	1	-0.182846	0.0196698	0.0940545	0.396696	-0.0307332	0.180674
P4HA2	0.266243	0.0105569	0.0346484	0.391691	0.0310615	0.56092	-0.0792783	0.221104	0.157064	0.244156	0.0585981	0.0526984
SLC35E2	-0.26342	0.0105569	0	1	0	1	0.0274681	0.834264	-0.0694393	0.582112	0	1
COQ3	-0.183373	0.0105633	-0.0359267	0.220027	0.0100929	0.872643	0.0258323	0.485086	0.0534858	0.681756	-0.272777	9.76105e-14
MIR1226	-0.145805	0.0106043	0	1	0	1	-0.0344859	0.355039	0.176753	0.466174	0	1
EPHX1	0.37273	0.010629	0.204044	0.000244602	0.196849	0.0164465	0.064702	0.589536	0.504114	0.160844	-0.197093	1.41008e-09
RNF157	-0.189717	0.0106652	0	1	0	1	-0.0475514	0.269893	0.216133	0.419592	-0.2444	1.71754e-11
WAS	0.305406	0.0107211	0.0123356	0.656701	0.00661999	0.900775	0.01501	0.741221	0.112302	0.568328	0.601664	1.69811e-18
BCL2L14	0.153288	0.0107211	0.00657659	0.861133	-0.0402943	0.313312	0.0510914	0.329925	0.0627679	0.427215	-0.0845867	0.0055815
PLBD2	-0.240062	0.0107211	0	1	0	1	-0.038962	0.454552	0.336842	0.313186	0.0932883	0.00059117
OR1A1	0.255753	0.0107211	0.0538681	0.0732988	0.00733728	0.914013	0.0236937	0.709443	-0.0260917	0.75201	0.00087064	0.970675
IL17A	0.233321	0.0107469	0.017651	0.474843	0.0345058	0.426891	0.0726163	0.0441013	0.0285728	0.615119	-0.017636	0.378675
EXOSC1	-0.109342	0.0107487	0	1	0	1	-0.0349194	0.485713	0.141164	0.262009	0.0821788	0.00122711
FAM73A	-0.359256	0.0107487	0	1	0	1	0.043227	0.452135	-0.255874	0.0553976	-0.0400302	0.0484883
CACNG2	-0.260507	0.0107796	-0.0582931	0.0493322	-0.0494525	0.364256	0.0106203	0.87615	0.381478	0.0655475	0.0131193	0.49751
BST2	0.379607	0.010792	0.019025	0.762137	0.0331512	0.624101	-0.0447967	0.539253	-0.0378784	0.914481	0.472878	1.66677e-13
SELO	-0.0945266	0.0107934	0	1	0	1	-0.0024045	0.971359	0.15046	0.223007	-0.0102116	0.762957
ADCY1	-0.21738	0.0109071	-0.0156298	0.696202	-0.0112624	0.848013	-0.0109966	0.839632	0.157073	0.438303	0.0706953	0.00133721
FCGBP	0.681062	0.0109331	0.0971686	0.0217107	-0.0391779	0.48926	-0.0515398	0.47144	0.125253	0.843751	0.0123638	0.774763
CGGBP1	0.107615	0.0110216	0.01341	0.698793	0.0294319	0.509384	0.0313302	0.488767	-0.338983	0.0429216	0.0435367	0.131328
GPATCH1	-0.127717	0.0111164	-0.00398169	0.918725	0.0168568	0.762845	0.00785951	0.908743	0.0388652	0.720694	-0.275441	6.78544e-18
TP53I3	0.18825	0.0111604	-0.00561558	0.891302	0.106936	0.02654	-0.0445762	0.539597	-0.122004	0.168759	-0.095717	0.0330103
MRPL55	-0.145099	0.0111779	0	1	0	1	-0.0715957	0.0305686	0.317755	0.108619	-0.0817909	0.0251452
DLGAP1-AS1	0.30874	0.0111779	0	1	0	1	0.000119421	0.999432	-0.139144	0.0202057	0	1
NASP	-0.175121	0.0111979	0.0210423	0.57515	-0.0123117	0.855595	-0.0378533	0.319521	-0.0622357	0.744215	-0.287316	2.58385e-15
RFPL1S	-0.27272	0.0111979	0	1	0	1	-0.0506019	0.436029	0.0292139	0.930934	-0.0164104	0.298841
DYNC1I1	-0.230324	0.0112353	-0.0263298	0.515476	-0.0341149	0.625627	0.0108471	0.888537	0.210481	0.475499	0.0224554	0.246547
PYCRL	-0.234837	0.0112803	-0.0146608	0.654625	-0.014905	0.762703	-0.0370929	0.48795	0.0509441	0.682085	0.0344724	0.0532142
PQLC1	-0.112696	0.0112803	-0.0354307	0.0768601	-0.0431628	0.191573	-0.0524171	0.143487	0.402185	0.0307727	-0.289277	1.79418e-13
TCEAL3	-0.0735599	0.0112878	0	1	0	1	0.00565469	0.896864	-0.143358	0.352808	0.412695	1.10684e-18
KCNIP4	-0.195786	0.0112928	0	1	0	1	0.0533064	0.282344	-0.0191866	0.945565	-0.0987905	0.0297039
IFFO1	-0.0958318	0.0113926	-0.0203664	0.331875	0.0170034	0.671986	-0.0200619	0.649125	-0.036133	0.894884	0.36432	2.44905e-14
EGFR	0.280277	0.0113926	0.148377	0.0293666	0.150637	0.0921777	0.0117761	0.945975	-0.107917	0.651901	-0.182156	4.14022e-06
COMMD5	-0.110436	0.0114667	0	1	0	1	-0.0219393	0.679187	-0.00053618	0.998187	0.0676158	0.0180113
KDELR2	0.212132	0.0115194	-0.0412168	0.0637056	-0.0241003	0.634442	-0.0369153	0.395446	-0.130669	0.366151	0.227029	1.11875e-08
FAM212A	-0.181065	0.0115252	0	1	0	1	-0.0242686	0.570047	-0.0314979	0.858372	0.246825	5.98262e-06
C22orf26	-0.174377	0.0115405	0.00573155	0.846319	-0.0396889	0.271537	-0.0251394	0.629186	0.0149128	0.883583	0.0113994	0.534338
LRRC73	-0.336742	0.0115816	0	1	0	1	-0.0826022	0.251368	0.213099	0.390872	0.0232725	0.228748
B2M	0.303682	0.0115959	-0.0245929	0.635734	-0.0186505	0.78086	-0.0281136	0.581835	-0.0967288	0.827097	0.0900401	0.0869842
TTC3	-0.105184	0.0116308	-0.0328083	0.134354	-0.0668193	0.0331612	0.0342984	0.297387	-0.0239817	0.91148	0.0524249	0.227185
LANCL1	-0.155644	0.0116405	-0.0420571	0.282007	-0.0593819	0.415824	0.0202362	0.591697	-0.246805	0.272211	-0.0410236	0.226133
SBF2	0.179019	0.0116466	0	1	0	1	-0.0396652	0.409808	-0.0385045	0.862624	-0.0877632	0.000525839
SLC2A5	0.459759	0.0116622	0.140241	0.0392103	-0.0320135	0.754068	-0.0596534	0.746346	0.295518	0.493111	0.0389418	0.585139
TRPC1	-0.114388	0.0116622	-0.00507285	0.882743	-0.00203538	0.971311	0.00597097	0.918606	0.147047	0.317515	0.0719623	0.00248575
HMGB1P3	0.281493	0.0116622	0	1	0	1	-0.0185324	0.613525	-0.0656783	0.233443	-0.0614002	0.0520079
CCNG1	0.251838	0.0116648	0.0462833	0.099129	0.0527973	0.253811	-0.0486121	0.21389	-0.183071	0.318071	-0.235303	1.81073e-08
SRCIN1	-0.179263	0.0117171	0	1	0	1	-0.0234281	0.665631	0.15124	0.349343	-0.0214111	0.280093
ABCC12	-0.455043	0.0117171	0	1	0	1	-0.127567	0.149534	-0.289087	0.131377	-0.0260571	0.350429
GPATCH3	-0.201567	0.0117171	0.00217687	0.941849	-0.00121066	0.977529	0.00341713	0.953323	0.21648	0.139403	-0.0872055	0.000119339
SLC22A16	0.209418	0.011724	0	1	0	1	0.0542718	0.223532	0.0310045	0.723292	-0.00717676	0.710031
PLG	0.170082	0.011724	0.0348612	0.239091	0.0291466	0.623022	9.05782e-06	0.99987	0.0147596	0.919965	0.011604	0.815195
CTD-3088G3.8	-0.133826	0.011724	0	1	0	1	-0.0361659	0.528849	0.0373787	0.777337	0	1
MAOB	0.19953	0.0117408	0.0969791	0.00115449	0.0156996	0.773323	0.0364103	0.352241	0.170024	0.319211	-0.012658	0.813995
GNPAT	0.0964349	0.0117913	-0.0162964	0.47558	-0.018733	0.678185	-0.0187504	0.630126	-0.155714	0.126106	-0.0958786	8.6746e-06
PARVG	0.479376	0.0117913	0	1	0	1	0.020616	0.716126	0.11324	0.531172	0.333271	3.65875e-15
PAAF1	-0.128668	0.0117913	0.028533	0.432933	0.0362571	0.579299	0.0163818	0.841801	-0.0267291	0.885539	-0.1013	0.000334493
MIR1182	0.193513	0.0117963	0	1	0	1	-0.0758053	0.3522	-0.347521	0.201866	0.350391	2.0577e-12
AC087269.1	0.293813	0.0119409	0	1	0	1	0.0243399	0.616309	0	1	-0.42509	3.35284e-07
IDS	0.109807	0.0119561	0.012986	0.531621	0.00979672	0.78086	0.0316872	0.163464	0.221058	0.11505	0.0591596	0.137374
GRIK1	-0.215547	0.0119698	-0.095635	0.00700067	-0.112624	0.0676577	-0.00867908	0.912484	-0.0499309	0.763282	0.0216457	0.288425
PFKP	-0.176398	0.0120498	-0.0705892	0.0283565	-0.0190427	0.738594	-0.036601	0.542127	0.242423	0.226318	0.330877	4.9555e-12
ASAP3	0.240439	0.0120498	0.0817198	0.00312202	0.0592584	0.170313	0.0472253	0.334444	-0.000182276	0.999745	-0.560889	1.60997e-24
TSEN2	-0.148542	0.0120498	0.00447961	0.905898	-0.0218338	0.636702	0.00663467	0.932626	-0.139765	0.157217	-0.334823	5.13518e-16
IARS	-0.270264	0.0120498	-0.0691177	0.00741434	-0.073317	0.144422	-0.0607789	0.125155	0.00621487	0.980042	0.196725	1.42742e-06
SIAH3	-0.314353	0.0120498	0	1	0	1	0.0168047	0.917112	-0.160437	0.19427	-0.0028768	0.888205
RBM12	-0.15694	0.0120498	0	1	0	1	0.00922707	0.876806	-0.152218	0.360246	0.040266	0.232509
GSTO2	-0.2016	0.0120671	0	1	0	1	-0.0500891	0.631884	0.254866	0.0615404	-0.240489	1.72205e-09
CD151	0.180449	0.0120671	-0.0302751	0.260995	-0.0314398	0.45315	-0.0174837	0.75588	0.151592	0.332253	0.0541385	0.0543474
H2BFS	0.232875	0.0120685	0.00155256	0.97729	0.0237951	0.680224	-0.149103	0.0176971	0.124629	0.303552	0.15334	5.02468e-06
TNK2	-0.121321	0.0121493	-0.0074762	0.817747	0.00267242	0.959478	0.00430746	0.951245	0.413669	0.0202057	0.262886	7.42739e-08
COX4I1	-0.0776599	0.0121493	-0.0305518	0.0171453	-0.0118269	0.66509	-0.0135482	0.543661	0.0590897	0.604257	-0.156992	1.61528e-08
RIMS2	-0.235693	0.0121493	-0.0423113	0.113574	-0.0346911	0.445923	-0.0168851	0.686279	0.208546	0.374191	-0.00403923	0.850341
PMEPA1	0.149743	0.0122199	-0.0355392	0.212806	-0.016035	0.729495	-0.00974197	0.885748	0.0188229	0.923985	0.547162	3.15997e-20
RCOR2	-0.244248	0.0122199	0	1	0	1	-0.0200512	0.723704	-0.103346	0.747603	-0.0409453	0.369051
IL1RAPL1	-0.148718	0.0122199	0.0163961	0.666163	-0.00217241	0.976189	0.00935776	0.866486	0.0206886	0.905371	-0.0538496	0.0454117
GDE1	-0.141964	0.0122202	-0.0178608	0.610465	-0.00447812	0.955801	0.0274352	0.593665	0.376367	0.0927527	-0.317787	5.13417e-14
LRRC8B	-0.142001	0.0122202	-0.039496	0.228741	-0.0120045	0.853849	-0.0312165	0.578223	-0.0242481	0.924482	0.228153	3.71574e-15
EHD1	0.200931	0.0122412	0.0158984	0.524081	0.0815502	0.0117591	0.00369561	0.946781	-0.423566	0.124707	0	1
UBA1	-0.116935	0.0122412	-0.0306325	0.113947	-0.0190562	0.591642	-0.0141556	0.81335	0.534963	0.0806446	0.0397971	0.303771
PRSS27	-0.144712	0.0122412	0	1	0	1	0.0354938	0.476834	0.0435791	0.721398	0.0148753	0.378147
EYA2	0.413602	0.0122673	0.0469811	0.225769	0.114939	0.0508768	0.00229445	0.986055	-0.285315	0.262492	-0.872001	3.3146e-16
EBI3	0.408531	0.0122898	0.00280024	0.947197	-0.0637788	0.157776	-0.0212593	0.760618	0.099493	0.537956	0.45043	4.157e-15
KIF17	-0.292527	0.0122898	-0.0425633	0.166047	-0.0349366	0.505138	-0.0714349	0.149755	0.330431	0.190034	0.0302377	0.0563648
CST9	-0.159568	0.0122898	0	1	0	1	0.0128285	0.839062	-0.0384837	0.815214	-0.181116	1.7547e-14
TSPO	0.324234	0.0122994	0.0386433	0.279963	0.0193926	0.696687	-0.00902718	0.913496	0.256703	0.240561	0.0239992	0.465558
PGK1	-0.191144	0.0122994	-0.0331986	0.432486	-0.0960744	0.191573	-0.00776658	0.909023	-0.0991359	0.716747	0.12448	1.07201e-05
HRASLS	-0.185443	0.0123422	-0.0349925	0.33161	-0.0395603	0.498008	0.057272	0.409479	-0.0286315	0.921082	-0.0466557	0.0187045
VNN3	0.194881	0.0123583	0.0118514	0.726855	0.00558569	0.923619	0.0638598	0.153283	0.0817969	0.10516	0.245716	6.88312e-16
MAT2B	-0.0962951	0.0123871	-0.0296495	0.400868	-0.0326509	0.607031	-0.0191406	0.675426	-0.396253	0.0281939	0.00961974	0.823325
GNA12	0.286791	0.0123871	0.105945	0.000319912	0.109358	0.02654	-0.0297495	0.650305	-0.0405727	0.916045	0.128252	1.14348e-07
SPARC	0.201435	0.0124161	-0.0157888	0.835505	0.0277241	0.7949	-0.00121871	0.993351	-0.161562	0.490329	0.428428	3.26743e-10
CFHR3	-0.133315	0.0124161	0.0338001	0.173709	0.0390168	0.37148	-0.00554849	0.93673	-0.00527364	0.968348	-0.00450821	0.937056
SGOL1	0.2146	0.0125331	0	1	0	1	0.0402856	0.409479	-0.0259928	0.735718	0.0196803	0.54662
ICA1	-0.257748	0.0125589	-0.0691755	0.00897407	-0.0598769	0.215577	-0.0437489	0.325546	0.112098	0.742099	-0.119846	0.0098707
ABCC8	-0.233286	0.0125589	-0.025809	0.432792	-0.00054282	0.993736	-0.0811022	0.101801	-0.0104489	0.97313	-0.0847078	0.00742439
LHFPL2	0.290232	0.0125589	0.0201358	0.573337	0.000943018	0.988271	-0.0278023	0.59292	-0.0583882	0.664238	0.0289179	0.475537
NEURL3	0.26052	0.0125589	0	1	0	1	0.0211436	0.72505	0.0804296	0.387484	-0.343838	2.93914e-07
VRK1	-0.140563	0.0125648	-0.020182	0.602956	0.0112116	0.881178	-0.0199645	0.696703	-0.0335852	0.898252	-0.0150052	0.74479
ERVMER61-1	0.177392	0.0125648	0	1	0	1	-0.0326907	0.177752	0.10097	0.268541	0	1
FAM69B	-0.152945	0.0126157	0	1	0	1	-0.0362482	0.421575	0.368085	0.0103244	0.216075	1.58482e-14
TCEAL2	-0.0946738	0.0126157	-0.00664423	0.824632	-0.015715	0.74349	0.0187278	0.62561	0.243335	0.0589292	0.0765763	0.0316128
OR2W1	0.24793	0.0126157	0.0347542	0.0986458	0.00880498	0.851703	0.0284929	0.477333	0.0837692	0.0998356	0.00602436	0.757224
PKNOX1	0.201673	0.0126283	0.0473444	0.0742613	0.0360206	0.437575	-0.00732829	0.923712	-0.0814061	0.586153	-0.0463429	0.0509654
KRT81	-0.214501	0.0126474	-0.00108722	0.980258	0.0243086	0.701141	-0.036003	0.427	0.031848	0.85302	0.08246	0.0675631
HIST1H2AE	0.27453	0.012663	-0.00427838	0.913609	-0.00827514	0.893972	-0.0277121	0.628014	0.0483289	0.573025	-0.162089	4.50774e-06
FAM120A	0.0919298	0.0126906	-0.00360096	0.910916	-0.0105014	0.812486	-0.0157907	0.708491	-0.199145	0.184917	-0.0986204	0.000625261
TSPYL5	-0.216278	0.0127055	-0.0386979	0.225982	-0.0260099	0.702694	-0.0182684	0.714163	0.0632801	0.812709	0.184752	6.02501e-07
CD74	0.444785	0.0127335	-0.0542339	0.610318	-0.252103	0.0346089	-0.0932823	0.516354	0.491881	0.394645	0.777306	5.34167e-17
SPATA13	0.321241	0.0127335	0	1	0	1	0.0608326	0.489109	0.177632	0.183526	-0.0837968	0.00728515
ACTR1A	-0.15508	0.012734	-0.0465226	0.0461421	-0.0598125	0.210973	-0.031043	0.451351	-0.0196373	0.929153	0.00318478	0.909738
CD52	-0.689237	0.0127467	-0.0173975	0.651579	0.0221177	0.715122	-0.120644	0.113391	-0.177485	0.183041	0.702633	8.5623e-09
CHGB	-0.364277	0.0127568	-0.0532156	0.244106	-0.100098	0.126606	-0.0247677	0.779742	0.181971	0.693991	0.105251	0.121601
WTAP	0.119891	0.0127568	0.0187914	0.600084	-0.000805174	0.991494	-0.0266828	0.734986	-0.0596241	0.768289	0.0129119	0.662395
IL13RA1	0.270756	0.0127872	0.0411579	0.5226	-0.0803177	0.290737	-0.0896097	0.330727	0.108368	0.755056	-0.0374651	0.192067
REEP2	-0.196831	0.0127872	-0.0727899	0.000224717	-0.0587901	0.0489412	-0.0589359	0.0716444	0.224151	0.361704	-0.0252956	0.45985
HSP90B1	0.143656	0.0127872	0.0421361	0.129189	-0.0249764	0.64795	0.0075047	0.887321	-0.024895	0.915671	0.423261	2.38749e-12
NDRG4	-0.12392	0.012791	-0.102824	5.70215e-05	-0.110265	0.00859528	-0.0352139	0.39229	-0.10459	0.572905	0.134766	0.000304448
CTSC	0.405935	0.0128578	0.0243172	0.651124	-0.0489115	0.386102	-0.101282	0.202596	-0.03186	0.881747	0.427988	3.97069e-11
ARID3A	0.175787	0.0128803	0.011795	0.716323	0.0463619	0.23985	-0.016948	0.783683	0.234602	0.0392563	0.36472	3.57102e-20
HEY2	0.299486	0.0128803	0.0271467	0.602177	0.0345357	0.619438	-0.0828717	0.229278	-0.199374	0.508023	0.224931	2.86464e-12
MFSD3	-0.227722	0.0128803	0	1	0	1	-0.0178331	0.799415	-0.118679	0.669848	-0.206826	1.07081e-10
VIMP	0.145433	0.0128891	0	1	0	1	-0.0342176	0.490654	-0.104499	0.521957	0.118654	2.90902e-05
CBLN2	-0.240492	0.0128913	0	1	0	1	-0.0146689	0.824555	0.41356	0.0911852	0.0872217	0.00294709
TRAF3IP3	0.253079	0.0128999	0.0242991	0.393271	0.0244276	0.635106	-0.0290731	0.575654	-0.0375086	0.575456	0.438544	3.09959e-08
BBOX1	0.359897	0.0128999	0.289309	0.000168612	0.168597	0.201801	-0.105679	0.526951	-0.428572	0.169462	0.0184057	0.349952
NID1	0.29222	0.012904	0.053686	0.140768	0.0794879	0.217839	0.0523657	0.294993	0.0660984	0.31193	0.344287	7.79106e-15
KRTAP4-12	0.178325	0.0129151	0	1	0	1	-0.0152233	0.800588	-0.0302781	0.818193	0.00681217	0.800305
C17orf97	-0.263726	0.0129183	0	1	0	1	-0.0308797	0.653463	-0.0120564	0.970729	-0.48015	1.14877e-09
UCHL5	-0.210343	0.0129361	-0.0700778	0.0413534	-0.0458799	0.477541	0.0116961	0.884468	-0.128412	0.543566	0.0570051	0.0167319
MRPS17	-0.208225	0.0130919	0	1	0	1	-0.0574358	0.183556	0.0718158	0.710019	0.0216195	0.678919
XPO1	0.155654	0.0131053	0.0511274	0.0416644	0.00539898	0.933284	-0.0201351	0.549447	-0.271594	0.177491	0.0227027	0.549192
ANGPTL4	0.465028	0.0131167	0.137006	0.0209314	0.044304	0.624101	-0.0315679	0.832318	0.884031	0.0436621	0.439389	2.4832e-10
PREP	-0.26938	0.0131216	-0.019558	0.600145	-0.0430896	0.443483	-0.0471988	0.276125	0.106676	0.542127	-0.0185842	0.575454
LINC00652	0.121608	0.0131216	0.00619125	0.881297	0.00772097	0.905674	-0.018181	0.755806	0.0616389	0.191181	0.00767037	0.751486
PSMB3	-0.0897403	0.0131437	-0.0561665	0.0289647	-0.0539045	0.289289	-0.0507673	0.226743	0.119753	0.243671	0.0406658	0.339054
AQR	-0.214874	0.0131522	0.0340164	0.13381	0.0269277	0.468672	0.00528962	0.929708	0.0256997	0.80783	-0.0410646	0.192896
CCL13	0.167832	0.0132403	-0.00203372	0.954879	-0.00749509	0.896635	0.0234453	0.575232	-0.0494365	0.573918	-0.624593	2.39891e-06
MC3R	0.277197	0.0132409	0.0228585	0.402953	0.0284815	0.568551	0.0207662	0.694484	0.0199778	0.810142	0.016372	0.328325
DECR2	-0.160395	0.0132409	-0.0102462	0.70052	0.010238	0.797782	-0.00563007	0.92307	0.122736	0.476075	-0.521021	7.26591e-21
SLC36A4	-0.16614	0.0132535	0	1	0	1	-0.0257661	0.743129	0.105871	0.669067	0.262013	1.66342e-14
NRXN3	-0.291738	0.0133259	-0.0550257	0.0691948	-0.0518267	0.412919	-0.0306697	0.507257	-0.156924	0.47505	0.00395288	0.93049
SPOCD1	0.267319	0.0133565	0	1	0	1	-0.0195572	0.712752	-0.0635344	0.513179	0.127403	3.34546e-08
PSKH1	-0.199332	0.0133565	0.00179921	0.956233	0.00210825	0.967792	-0.0311832	0.446219	0.00586328	0.952465	-0.0991515	7.33008e-05
DDIT4L	0.432151	0.0133584	0	1	0	1	0.111888	0.327382	-0.493797	0.108856	0	1
CEP170B	-0.165697	0.0133838	-0.043625	0.0970943	-0.0129275	0.816496	-0.01905	0.67535	0.413556	0.10057	-0.108976	0.00478286
C11orf68	-0.174912	0.0133838	-0.0478466	0.0131664	-0.03597	0.322296	-0.0235241	0.496717	0.413981	0.0639247	-0.0487144	0.455181
RAB40C	-0.169657	0.0133838	-0.11052	7.97959e-06	-0.0647032	0.0765	-0.0385517	0.458237	-0.0559743	0.819515	-0.354693	7.71685e-26
PRKCZ	-0.128313	0.0134478	-0.0691289	0.000345315	-0.0950174	0.00454877	-0.0213652	0.507473	-0.0262835	0.908158	-0.284285	4.59578e-11
USP33	-0.137148	0.0134478	-0.0349398	0.217868	-0.0645547	0.189551	0.0374325	0.190155	-0.051502	0.865527	-0.0308334	0.45985
TTC16	-0.1069	0.0134478	0	1	0	1	0.0421007	0.372436	-0.0222817	0.867032	-0.0432019	0.0110238
SENP5	-0.135515	0.0135374	-0.0258824	0.196254	-0.0037595	0.942763	-0.0311756	0.334273	0.0508308	0.668614	0.0415431	0.0490263
EPHB6	-0.231626	0.0135634	-0.0703392	0.0105438	-0.0772005	0.107804	-0.0698553	0.157151	0.545688	0.0365377	0.0956204	8.80685e-06
RAB23	0.179421	0.0136011	0.0245441	0.474607	0.0359218	0.456401	0.0308389	0.63634	-0.189469	0.359381	0.387087	4.13107e-21
LRRC32	0.400229	0.0136011	0.0338858	0.385589	0.00744879	0.936405	-0.0245389	0.805696	0.0770259	0.867032	0.246447	7.60822e-08
XPA	-0.255122	0.0136663	0.00293111	0.931104	-0.00289906	0.959904	0.00691395	0.925302	-0.00490821	0.972935	-0.00783977	0.818966
CMTR1	-0.126437	0.0136663	-0.0394175	0.0601733	-0.0191699	0.65567	-0.0329858	0.446147	-0.0936047	0.355236	0.0290242	0.0775702
PLAGL2	0.209633	0.013678	0.0786032	0.0113187	0.0743323	0.20383	0.0174313	0.829701	0.288229	0.036869	-0.0716175	0.0302694
ST13P4	0.149995	0.013678	0.0110273	0.607441	-0.00685306	0.860528	-0.0209449	0.594976	-0.115702	0.348839	-0.091527	0.00156047
PPARG	0.20683	0.0138157	0.0480104	0.0969032	0.103245	0.0298806	0.0484867	0.433329	0.101808	0.319211	-0.803944	2.22521e-26
CYC1	-0.124738	0.0138157	-0.0723571	0.000505397	-0.0734635	0.0487652	-0.0568035	0.106502	0.184227	0.188637	-0.296399	1.26368e-11
RHPN2	0.418432	0.013843	0	1	0	1	-0.103562	0.386161	-0.192316	0.617729	0.00843739	0.893068
RBPMS2	0.304273	0.013843	0	1	0	1	0.111937	0.0568521	-0.198311	0.575358	0.156665	0.000220357
ERLEC1	-0.131654	0.0138695	0	1	0	1	0.0122123	0.811355	-0.0120894	0.961624	0.430392	2.00966e-18
AUNIP	-0.279951	0.0138695	0.0185838	0.556322	-0.0447146	0.279965	-0.0166183	0.837423	-0.117618	0.499827	0.115644	0.00249401
C1orf159	-0.123851	0.0138695	-0.0162863	0.530724	0.0245301	0.546245	-0.0334107	0.458237	0.399236	0.0424236	-0.0492754	0.0202226
VPS4A	-0.0892671	0.0138695	0	1	0	1	-0.0229569	0.508043	0.384768	0.041566	-0.0755006	0.00159315
CORO6	-0.272188	0.0138695	0	1	0	1	-0.0129118	0.876037	0.278527	0.285518	0.0657274	0.00087534
VGLL2	0.200434	0.0138695	0	1	0	1	0.00100718	0.990703	-0.0844099	0.32645	0.00128645	0.973266
MYPOP	-0.148708	0.0138695	0	1	0	1	-0.0526156	0.18479	0.281057	0.155172	-0.0117899	0.810184
PPP1R11	-0.0806864	0.0138695	-0.0479296	0.0118566	-0.0593802	0.0429758	-0.0417115	0.192846	0.00518222	0.978773	-0.0723724	0.00545509
RGS2	0.289367	0.0138706	0.0288762	0.64974	-0.032576	0.809542	-0.00149019	0.992215	-0.277445	0.313162	0.712288	2.80635e-16
ALKBH5	0.0719537	0.0139099	0	1	0	1	-0.0390437	0.204679	-0.0137428	0.935301	0.131379	3.2237e-14
RPS3	0.161617	0.0139099	0.0331079	0.157019	0.021089	0.59667	0.00172323	0.976651	0.164573	0.3473	-0.0768473	0.00115591
S1PR1	0.295161	0.0139099	0.137403	0.0107723	0.100309	0.309259	-0.0268609	0.862206	-0.48085	0.157217	0.384826	1.10146e-18
QARS	-0.109216	0.0139412	-0.0853964	7.87992e-05	-0.0539891	0.0970809	-0.0212297	0.52842	-0.115596	0.519016	-0.124249	1.0477e-06
MRPS9	-0.191773	0.0139629	0	1	0	1	0.0115604	0.843244	-0.265779	0.0487084	-0.249354	8.00057e-16
BATF	0.326799	0.0140414	0.0103865	0.723281	0.0349094	0.398454	0.00134221	0.984809	0.0388879	0.477963	0.589038	7.99581e-14
RHOB	0.161533	0.0140618	0.0650404	0.103174	0.0356466	0.620642	0.0223288	0.805023	0.178254	0.321312	0.342109	5.52512e-11
SLC6A17	-0.24234	0.0140728	0	1	0	1	-0.0695885	0.120529	0.567157	0.105895	-0.00478015	0.819155
RPP40	-0.116928	0.014115	-0.055681	0.0603129	-0.0546026	0.32204	-0.00901166	0.902685	-0.10592	0.593537	0.0392703	0.431506
EEF1E1	-0.197359	0.014115	-0.0988309	0.00506701	-0.0677234	0.335299	-0.0382398	0.54329	-0.390647	0.0628733	0	1
ORC3	-0.0934469	0.014115	0.00505038	0.882049	0.0287837	0.565543	-0.00897625	0.853387	-0.177594	0.300771	-0.01947	0.506708
RHOC	0.226546	0.0141339	0.0516656	0.11741	0.0460708	0.355637	-0.00832686	0.905038	0.321298	0.173505	0.00234255	0.962766
APOC4-APOC2	0.396633	0.0141339	0.0902216	0.00824759	-0.0279039	0.638401	-0.0875057	0.128922	-0.107789	0.646131	0.0900927	0.000345687
SLC43A3	0.131686	0.014147	0.00960624	0.776691	-0.016147	0.790416	0.025348	0.668624	-0.141735	0.0414665	-0.0269473	0.224398
IQSEC1	-0.162509	0.014147	-0.0427688	0.0599795	-0.0159574	0.730824	-0.047204	0.0751625	0.212233	0.100863	0.277685	1.06857e-19
DEFA4	-0.14958	0.014147	0.0220652	0.359247	0.0261637	0.513886	0.0149709	0.760879	-0.0287246	0.761385	0.0154433	0.372291
AP3B2	-0.201959	0.0141851	-0.0291104	0.362925	-0.0306884	0.547803	-0.0353351	0.531871	0.459727	0.0584398	-0.0126862	0.521434
TYRP1	-0.472134	0.0141856	-0.181766	4.0268e-05	-0.111076	0.094074	-0.0496433	0.722079	-0.152032	0.307225	0.274791	1.17613e-05
ANG	0.300994	0.0142243	0	1	0	1	0.0858176	0.09865	0.110564	0.510821	0.207329	3.47206e-05
PRPF19	-0.201222	0.0142548	-0.0226982	0.385366	-0.00716837	0.903247	-0.0169444	0.728245	0.273481	0.0855121	-0.0248474	0.465321
ELF5	0.207002	0.0142548	0.00553107	0.88057	-0.038155	0.441049	0.0487074	0.37876	-0.00595044	0.941239	0.0316577	0.142326
NFIA	0.244786	0.014287	0	1	0	1	-0.0355486	0.646617	-0.0661294	0.852789	-0.0581568	0.144215
R3HDM2	-0.193789	0.014287	-0.0775831	0.00104303	-0.0964908	0.0192269	-0.043078	0.233458	0.0468938	0.776281	-0.104149	3.85489e-07
PDLIM4	0.44511	0.0143727	0.017425	0.678311	-0.00124618	0.985096	-0.0093857	0.926306	0.0145478	0.872631	0.0893598	0.00164028
ZNF474	0.122096	0.0143727	0	1	0	1	0.0307332	0.483989	0.0767572	0.384878	0	1
TBCE	-0.149929	0.0143749	-0.0351148	0.168925	-0.0141761	0.786459	0.0141912	0.780387	-0.214341	0.148706	-0.145718	3.09899e-08
PEX14	-0.17541	0.0143749	-0.00775253	0.794818	-0.0212004	0.623467	0.0188427	0.565887	0.289511	0.358184	-0.115557	2.77839e-08
PARP6	-0.144731	0.0144151	-0.0339785	0.0240736	-0.0215931	0.45984	0.000655631	0.990703	0.141484	0.141522	0.00774826	0.80734
LRRC39	-0.225616	0.014429	0	1	0	1	-0.0578502	0.373015	-0.150255	0.0902353	-0.00818811	0.682195
ACTR6	-0.111233	0.0144355	0.0022226	0.969353	-0.0375205	0.634973	0.0182027	0.743196	-0.290716	0.101312	-0.0186628	0.572306
IQSEC3	-0.24087	0.0144483	0	1	0	1	-0.00948586	0.855701	0.0829665	0.464111	0.0286028	0.177706
GNA13	0.26017	0.0144798	0.126056	0.00444956	0.0824593	0.193907	-0.0239167	0.818701	-0.393776	0.191004	-0.0457248	0.324099
RFX5	-0.134062	0.0144919	-0.0507521	0.0256886	-0.0216748	0.681776	-0.0260571	0.483312	-0.0773408	0.670576	0.348501	2.12788e-18
GJC1	0.0864664	0.0145148	-0.0197555	0.618723	0.0280454	0.639215	-0.0229561	0.802281	0.0527436	0.785897	-0.0356421	0.213183
GSTM4	0.21869	0.0145401	0.135712	0.00137598	0.153275	0.0266147	-0.116501	0.189069	-0.14506	0.222152	-0.302027	2.32084e-16
TSC2	-0.134049	0.0145615	-0.0589016	0.00376264	-0.047977	0.175997	-0.0642412	0.121731	0.418767	0.0499745	-0.0695353	0.00309
POLRMT	-0.223198	0.0145756	-0.0213029	0.328391	-0.0336282	0.285013	-0.0425307	0.233458	0.488586	0.0326875	-0.176907	9.07148e-09
CDON	0.176019	0.0146079	-0.0272308	0.516963	0.024345	0.758722	-0.0305827	0.745925	0.0119667	0.913429	-0.0140236	0.646585
WEE2-AS1	0.272376	0.0146079	0	1	0	1	0.0348102	0.517988	-0.091452	0.336947	-0.0872811	7.00506e-05
TCERG1L	-0.31806	0.0146625	0	1	0	1	-0.148019	0.0500662	0.0363823	0.907094	0.000282148	0.99233
NCF4	0.285718	0.0146894	0.0112866	0.763304	-0.0183658	0.791996	-0.0270037	0.65097	-0.182615	0.0928631	0.39994	9.71822e-13
BAIAP2L2	-0.258068	0.0148342	0	1	0	1	-0.04953	0.379975	-0.0265997	0.925747	-0.405654	7.60761e-12
AMDHD2	-0.285197	0.0148342	0	1	0	1	-0.0456551	0.255379	0.149683	0.483615	-0.0710715	0.0422939
LSM1	0.0824614	0.0148848	-0.0417109	0.0171564	-0.0460325	0.171325	-0.0503193	0.0982349	-0.221151	0.139214	0.0696311	0.0134996
GLCE	-0.187611	0.0148877	-0.107585	0.00205398	-0.0781619	0.20383	-0.0425395	0.594106	0.0138685	0.933714	-0.0590673	0.0472479
LAS1L	-0.125267	0.0149475	0.0240855	0.278869	0.0130694	0.744035	-0.0199223	0.599275	0.191932	0.135477	-0.0315671	0.227408
PLEKHF1	0.30772	0.014985	0.0706927	0.00500774	0.038446	0.426307	0.0146475	0.842764	0.0851994	0.748589	0.423338	8.43065e-15
MCTS1	-0.221083	0.0150854	-0.0547361	0.145656	-0.0780996	0.204623	-0.0310587	0.68083	-0.0521064	0.866246	0.0319192	0.600335
TADA3	-0.157296	0.0150858	-0.0358091	0.0717467	-0.0415277	0.173673	-0.0341491	0.402005	0.112049	0.566082	-0.0374419	0.178069
NUDT18	-0.28859	0.0151761	-0.0531797	0.0831512	-0.032023	0.546295	0.0181161	0.779005	0.149631	0.591072	-0.0627456	0.0287612
SNRPN	-0.0926157	0.0152373	-0.0384179	0.145802	-0.0434374	0.409185	0.0235491	0.329925	0.107816	0.457254	0.357176	4.60669e-14
SFTPD	-0.214778	0.0152373	-0.00845776	0.828244	0.00756321	0.893916	0.00314921	0.974588	0.160897	0.475015	0.00749732	0.745993
NACC2	0.286947	0.0152373	0.0884864	0.0175741	0.0441582	0.510626	0.0178395	0.862306	-0.256308	0.335399	0.0426468	0.176446
KHDC1	-0.182631	0.0152447	0	1	0	1	0.00943289	0.871025	0.0241144	0.93327	0	1
BASP1	-0.112321	0.0153902	-0.0459503	0.015413	-0.0398955	0.173481	-0.00137772	0.973613	0.197027	0.407612	0.648441	3.74155e-18
ST3GAL5	-0.115905	0.0153915	-0.0214283	0.323458	-0.00782998	0.882096	0.0151278	0.650305	0.177958	0.121078	0.412063	8.58801e-21
SAMD8	0.114125	0.0153915	0	1	0	1	0.032388	0.47392	0.056953	0.60159	0.0645679	0.00205359
NUDT5	0.216274	0.0153915	0	1	0	1	-0.0467123	0.409479	-0.155308	0.248952	0.160328	1.11612e-05
SNURF	-0.176766	0.0153915	0	1	0	1	-0.0319036	0.706878	0.0100828	0.871582	0.029208	0.0828384
ZNF101	-0.159459	0.0153962	0	1	0	1	-0.0698458	0.275806	-0.154195	0.134986	0.0330144	0.292236
PIAS1	0.114924	0.0154155	0.0321491	0.260215	0.00255033	0.966838	0.029624	0.552328	-0.0566918	0.738392	0.0821874	0.00103696
HSBP1	-0.115515	0.0154155	-0.0610751	0.0111341	-0.0563891	0.227474	-0.0284624	0.512829	0.0159816	0.908947	-0.0743857	0.00408438
PPME1	-0.12896	0.0154704	-0.0808645	0.000156367	-0.0693784	0.101289	-0.0580963	0.0716444	0.270581	0.168387	-0.0865801	0.000427082
CYSTM1	0.172708	0.0155018	0	1	0	1	-0.043161	0.289047	-0.00401854	0.989548	-0.11285	0.00119229
BHLHE41	0.224909	0.0155083	0.0804618	0.0775781	0.0289719	0.750319	0.0474918	0.52928	-0.0685842	0.70921	0.0683919	0.363085
TRIM21	0.33465	0.0155083	0.0339211	0.24882	0.0282264	0.545766	0.0756684	0.0695899	0.101985	0.470808	0.182949	1.17528e-08
NUAK2	0.351528	0.0155083	0.0228256	0.465933	-0.0140015	0.821618	0.0145894	0.837423	-0.00358848	0.956992	-0.343173	1.14722e-16
MVD	-0.167684	0.0155083	-0.0616909	0.00832572	-0.0322944	0.448682	-0.0919268	0.0385854	0.198431	0.282464	0.0565395	0.148272
KLHDC8B	0.162428	0.0155083	0	1	0	1	-0.0112019	0.850122	-0.0932081	0.449025	0.0624172	0.0608564
PTPN13	0.207033	0.0155163	0.119441	0.00127177	0.0768494	0.217222	-0.00916165	0.927637	-0.216519	0.139856	0.236364	2.15398e-14
ST5	0.156677	0.0155163	0.0422954	0.112547	0.0374789	0.428761	-0.0651779	0.1165	0.220432	0.219775	0.0936152	0.00109838
ATPAF2	0.221062	0.0155163	-0.0388925	0.067094	-0.0219865	0.527725	-0.0375966	0.490853	-0.108042	0.403615	-0.0995732	4.48361e-06
UBE2H	0.144878	0.0155669	-0.000472642	0.987712	0.0149648	0.723519	-0.00737537	0.882367	-0.121883	0.588891	0	1
NRD1	-0.112883	0.0155983	-0.0387371	0.0267283	-0.0244884	0.453976	-0.0246541	0.380331	0.187672	0.0893701	0.169595	7.07507e-10
FARSB	-0.187622	0.015601	0	1	0	1	-0.00400756	0.94061	0.216538	0.0133549	0.00489606	0.896972
UBE2E1	0.103417	0.0156087	0.0193674	0.510129	0.00855497	0.885107	-0.0125653	0.805386	-0.195287	0.226695	-0.211374	3.97479e-10
TMEM145	-0.150305	0.0156316	0	1	0	1	0.00254017	0.973613	0.0122462	0.967231	0.0488062	0.0265004
SLC22A18	-0.303927	0.0156678	-0.0498398	0.121023	-0.0453656	0.274565	-0.00908299	0.939939	0.445457	0.0772937	-0.331817	2.02345e-10
ADAMDEC1	0.247612	0.0156678	0.0182481	0.389815	0.0516144	0.0843439	0.0299059	0.427	-0.00306781	0.982278	-0.161326	0.213606
RPS6KB2	-0.142479	0.0156678	-0.025742	0.264287	0.0346439	0.367241	-0.0320392	0.535984	0.0700511	0.809224	0.0375675	0.263934
TMEM75	0.197569	0.0157044	0	1	0	1	-0.0036356	0.952358	0.0565637	0.294144	0.00816004	0.667875
SSFA2	0.174354	0.0157108	0.0378548	0.241061	0.00510446	0.931112	-0.0320989	0.440254	-0.213212	0.133914	0.0743251	0.194385
MYOF	0.425863	0.0157338	0.0170036	0.811662	-0.055395	0.513493	-0.0629027	0.574957	0.0294531	0.914577	0.488199	6.20878e-12
GABPB1	0.149125	0.0157435	0.0151877	0.622029	0.0327998	0.469115	-0.0737061	0.132729	0.00484927	0.972935	0.0983911	8.8272e-05
ZFYVE20	-0.102875	0.0157435	0	1	0	1	-0.0147182	0.760122	-0.070901	0.607587	0.0545831	0.00360689
RASL12	0.370559	0.015766	0.0824251	0.042995	0.00621403	0.941434	-0.01972	0.87471	-0.0209478	0.967983	0.321409	5.6429e-14
NKIRAS2	0.171689	0.015766	0.00954252	0.687096	0.0230291	0.560332	-0.00849813	0.841801	-0.00594905	0.972935	-0.0203701	0.418302
C1orf210	-0.115746	0.015766	0	1	0	1	0.0207572	0.626009	0.0873519	0.292132	-0.444425	2.99622e-18
DTNBP1	-0.171646	0.015795	0	1	0	1	0.0390683	0.431192	-0.0985402	0.680385	0.00934965	0.749355
NNAT	-0.217421	0.0158396	-0.146589	0.000785663	-0.176054	0.0097273	-0.0895052	0.152096	0.0449702	0.91587	0.0105805	0.65402
TCF12	0.246134	0.0158396	0.0694735	0.183071	0.0502582	0.527424	-0.0109379	0.898466	-0.215423	0.476654	-0.0297967	0.37594
BRPF1	0.184507	0.0158396	-0.000811886	0.976686	0.0477825	0.217222	-0.038248	0.205595	-0.113973	0.25289	0.0191518	0.340183
RBM14	0.158808	0.0158839	0.02966	0.35726	0.00191733	0.977438	-0.0678045	0.13322	0.052184	0.855118	-0.037532	0.157702
KIAA0513	-0.169712	0.0159012	-0.0495431	0.0684746	-0.0539579	0.214308	-0.042618	0.246218	0.369521	0.0167528	-0.106814	0.00419893
FGFRL1	0.385679	0.0159072	0	1	0	1	0.0155962	0.875739	0.0132531	0.972935	-0.0502735	0.0953793
GNB2L1	0.124365	0.0159241	0.0210043	0.361318	0.00738068	0.860011	-0.0185151	0.587473	0.0218534	0.914106	0	1
SNORA10	0.105514	0.0159964	0.0321215	0.226045	0.0146286	0.777423	-0.0266617	0.327658	0.0822142	0.655414	0	1
PPP2R5B	-0.121925	0.0160066	-0.0602004	0.000345315	-0.0154544	0.681801	-0.00934927	0.830521	0.505325	0.0160947	0.100107	8.43859e-05
PRPH	0.167156	0.0160261	0.0454611	0.120334	0.0125101	0.848013	0.0673784	0.215704	-0.0881431	0.502827	0.0372884	0.607275
GIMAP4	0.228799	0.0160334	-0.0550631	0.220008	-0.0846493	0.267349	-0.0690669	0.337169	0.0770058	0.804156	0.645777	1.12959e-14
KCNJ8	0.163114	0.0160436	-0.0852114	0.00176738	-0.0452179	0.397203	-0.028445	0.650033	-0.0263626	0.859798	0.381809	6.22057e-24
FILIP1L	0.34365	0.0160436	0.12993	0.00303479	0.0716985	0.335299	0.0493315	0.700762	0.105973	0.309457	0.496269	3.40355e-14
GLRX5	-0.105762	0.0160436	-0.0523894	0.00226302	-0.0237545	0.472583	-0.0261251	0.494401	-0.0684741	0.600854	-0.167944	4.01538e-09
CLEC5A	0.223297	0.0160436	0.0422832	0.175619	0.033075	0.482633	0.000385881	0.995797	0.0887989	0.143875	0.114545	2.03977e-06
DGKQ	-0.210018	0.0161082	-0.0105145	0.747589	0.0136608	0.760818	-0.0225241	0.717171	0.267544	0.0624496	-0.337965	1.55074e-14
PLAU	0.332906	0.0161096	-0.0184759	0.548752	0.0192012	0.730744	0.0152293	0.784709	0.0439332	0.715839	0.990545	5.25263e-25
RIOK1	-0.122082	0.0161445	0	1	0	1	-0.0863376	0.106793	-0.222755	0.0925586	-0.00369082	0.922884
SLC5A3	0.347818	0.0161591	-0.0481999	0.385678	-0.0264509	0.794941	-0.048724	0.409479	-0.0938739	0.409403	-0.024271	0.741934
SERTM1	-0.391065	0.016209	0	1	0	1	0.00439547	0.980337	-0.0655971	0.754327	-0.026742	0.393814
CHAMP1	-0.134409	0.016209	0	1	0	1	-0.0316773	0.459874	-0.0424648	0.810446	0.0302042	0.196373
CASP8	0.252501	0.0163007	0.0198468	0.430261	-0.00088089	0.986588	0.0780106	0.0524542	-0.00714384	0.942568	0.0988562	0.0119797
ENO2	-0.128536	0.0163007	-0.0524196	0.0743538	-0.056045	0.34783	-0.021878	0.71267	0.447725	0.0498569	0.0637099	0.047161
PPAPDC3	-0.187287	0.0163007	0	1	0	1	0.00351513	0.961327	0.258199	0.112061	0.080125	0.00254454
RECQL5	-0.144318	0.0163406	0.018578	0.458557	0.0360896	0.405294	-0.00251803	0.976086	0.223629	0.0624857	-0.05256	0.0026786
C9orf131	-0.153884	0.0163885	0	1	0	1	0.0519498	0.275101	0.0644215	0.369556	-0.0115488	0.561802
PIAS2	-0.167577	0.0164037	-0.0317305	0.183491	-0.024676	0.44227	-0.0600967	0.0971419	0.0725123	0.562178	0.0388833	0.147844
SIPA1L3	-0.199955	0.0164037	-0.0107569	0.678935	0.0104124	0.836688	-0.015438	0.732607	-0.164249	0.378183	-0.187994	1.701e-05
STOM	0.321067	0.0164037	0.1804	0.000251992	0.119385	0.100117	-0.027013	0.819639	0.00447212	0.992646	0.426342	1.71389e-12
DTX3L	0.440687	0.0164037	0	1	0	1	-0.0833731	0.253646	0.0405053	0.711782	0.142888	3.65957e-06
SAMD5	-0.202154	0.0164037	0	1	0	1	-0.0832561	0.112169	-0.0299778	0.788813	0.0339882	0.547388
KCTD7	-0.148549	0.0164037	-0.032003	0.219234	-0.00548385	0.928631	0.0115847	0.808678	-0.176821	0.240339	-0.0465654	0.0791281
ATOH8	0.35207	0.0164539	0	1	0	1	0.0435126	0.312008	0.267063	0.0720136	0.00168649	0.959475
GPS1	-0.111749	0.0165069	-0.0610256	0.0014356	-0.0281089	0.42268	-0.0139395	0.760879	0.00958235	0.960779	0.00380577	0.896113
SRP68	-0.10678	0.0165282	0	1	0	1	-0.016273	0.647149	0.200658	0.114099	0.101409	3.60057e-05
LRRN3	-0.173945	0.016547	-0.115826	0.000221967	-0.136986	0.029176	0.00862119	0.875121	-0.0303445	0.881163	-0.230171	2.55413e-07
KLHDC9	-0.143581	0.0165471	0	1	0	1	0.027701	0.392232	0.260354	0.162338	-0.272623	1.87343e-13
C9orf91	-0.159478	0.0166047	0.0471659	0.166123	-0.00421084	0.957316	0.0151894	0.827182	0.273766	0.111627	0.24203	6.63948e-17
TUBA4A	-0.185641	0.0167426	-0.0983164	0.0166857	-0.12356	0.0850073	0.0196028	0.75327	0.364061	0.111627	0.15574	0.00188148
RAB38	0.247138	0.0167436	0.0258654	0.338156	-0.0226699	0.63847	-0.0219777	0.734865	-0.213625	0.0051973	0.197318	6.2743e-07
ASPHD1	-0.162764	0.0168149	-0.0517666	0.0220306	-0.0691543	0.0346089	-0.037202	0.292219	0.322671	0.184126	0.0148515	0.516013
ABL1	0.154859	0.0168348	-0.00112271	0.979967	0.0238883	0.693396	-0.0160365	0.769608	-0.00732371	0.983481	-0.182862	1.62908e-10
DHX57	-0.150913	0.0168528	0.0253642	0.321075	0.0551598	0.143739	0.0256868	0.637694	0.0741867	0.463671	-0.0462158	0.0408705
NDUFB2	-0.144326	0.0168695	-0.0780421	0.000288821	-0.0706788	0.0765453	-0.0366397	0.347404	-0.124819	0.42068	-0.213038	2.25053e-10
MYL6B	-0.0974763	0.016938	-0.0272319	0.237193	-0.0788919	0.027348	-0.019833	0.624066	0.175795	0.231697	0.0567141	0.124674
MAP2K5	-0.109467	0.0169497	-0.0237788	0.411469	-0.0545968	0.23412	0.0112149	0.884384	0.328825	0.0548502	-0.179382	2.7179e-14
TMEM47	0.232205	0.0169497	0.152918	0.0016905	0.164117	0.0388227	0.03658	0.717855	-0.462229	0.143663	0.166122	0.000673075
PHB2	-0.101941	0.0169497	-0.0186325	0.284798	-0.0325065	0.280102	-0.0434765	0.0599997	0.170782	0.367644	-0.273333	6.68828e-17
TNFRSF1B	0.217901	0.0169562	-0.0069686	0.86922	-0.0443441	0.280644	-0.0470668	0.40152	-0.0542682	0.825876	0.412085	1.77356e-18
REEP1	-0.197436	0.0169562	-0.103257	0.00341863	-0.113996	0.0582871	-0.0128424	0.851275	-0.0352834	0.903837	0.0477875	0.317225
PRDM2	-0.195928	0.0169562	-0.037171	0.117773	-0.00872955	0.842432	-0.0156301	0.820778	0.216459	0.210105	0.0154425	0.530354
CALCOCO2	0.184129	0.0169562	0.144257	2.58574e-06	0.129672	0.00783354	0.00139974	0.987636	0.0280044	0.906282	-0.30674	1.66039e-14
RNF114	0.147296	0.0170383	0.0629713	0.0133126	0.01308	0.827756	-0.0269704	0.46122	-0.0595065	0.784962	0.100241	2.7449e-05
CSTA	0.204643	0.0170529	0.0398581	0.110072	0.00776343	0.855888	0.0144049	0.783321	0.0520569	0.563877	0.194476	1.49716e-06
INPP4B	-0.178317	0.0170821	-0.0366419	0.406434	-0.0453781	0.54235	-0.0459955	0.593581	0.141043	0.126712	-0.0116061	0.741117
EXT2	0.110669	0.0170821	-0.0252222	0.330811	-0.00147928	0.978326	-0.0335618	0.457095	-0.22242	0.180767	0.107749	0.00677611
HSPA12A	-0.11896	0.0171109	-0.0530389	0.0749022	-0.0682002	0.204815	-0.0259036	0.575989	0.102086	0.48088	0.0111511	0.831563
AP4B1	-0.109294	0.0171901	0	1	0	1	-0.00624537	0.91344	0.116794	0.270411	-0.036836	0.206607
NDUFB10	-0.108079	0.0171901	0	1	0	1	-0.0492728	0.205411	0.115367	0.407496	-0.26868	2.3736e-11
MPZL2	0.538861	0.0171901	0.0641983	0.0742916	0.0597847	0.402144	0.0498146	0.260131	0.145408	0.764654	-0.10405	0.0130302
HNRNPA0	-0.195738	0.0171901	-0.0272652	0.377804	-0.00954805	0.882606	-0.0252528	0.661033	-0.217493	0.188119	-0.0490595	0.076212
CFLAR	0.21061	0.0172025	0.0789822	0.0233285	0.028556	0.711201	0.00561518	0.93961	-0.0136947	0.954213	0.176907	3.5054e-07
PDZD4	-0.174286	0.0172025	0	1	0	1	-0.07505	0.0505282	0.424967	0.0957287	-0.054696	0.0027353
TNPO1	0.196685	0.0172025	0.00546685	0.87328	-0.0118318	0.825913	-0.033682	0.586642	0.194619	0.445423	0.190076	7.08739e-06
C10orf88	-0.186479	0.0172025	-0.0670337	0.0257991	-0.0107562	0.89866	-0.0248851	0.731304	-0.204721	0.183484	-0.00801356	0.790979
NOVA1	-0.117031	0.0172025	-0.0797972	8.22069e-05	-0.0497735	0.144869	-0.0441867	0.206594	-0.00541487	0.980545	-0.00706923	0.710878
TESC	-0.257246	0.0172553	-0.150982	1.60846e-06	-0.12417	0.00783354	-0.051898	0.41857	0.0809006	0.803154	0.506679	8.96526e-23
PTPRS	-0.187735	0.0172653	-0.0552182	0.0204266	-0.0683666	0.0535848	-0.0310085	0.696696	-0.142362	0.336136	-0.0228679	0.316032
TRAPPC9	-0.158222	0.0172653	-0.0278879	0.0725951	0	1	0.0181168	0.586662	0.540873	0.0631328	-0.0483185	0.021684
LIMK2	0.299708	0.0172653	0.111351	0.00128539	0.0664746	0.254756	0.011086	0.894597	-0.0096703	0.944036	-0.0841412	0.00668316
OTUB1	-0.173983	0.0173527	-0.0557774	0.00730723	-0.0434725	0.268039	-0.0021249	0.968602	0.760878	0.0133549	-0.106602	3.20299e-05
GPR65	0.37733	0.0174211	0.0399691	0.0426363	0.0112091	0.743542	-0.026212	0.497797	0.0274932	0.76059	0.416417	6.88312e-16
C20orf201	-0.181003	0.0174533	0	1	0	1	0.00311077	0.972975	0.419535	0.0429216	0.0117743	0.85774
COMT	0.201683	0.0174888	0.0349467	0.286304	0.0198086	0.69671	0.00995875	0.888911	0.0849413	0.813439	0	1
AEN	0.164928	0.0174888	-0.0195257	0.514549	-0.00628978	0.903498	-0.0259047	0.524225	-0.0500381	0.760993	0.327672	3.77786e-12
FAM159A	0.1793	0.0174888	0	1	0	1	0.0530417	0.373289	0.00293867	0.977564	0.0425514	0.0204529
PDPN	0.280666	0.0174904	0.029129	0.338196	0.0105649	0.857375	-0.00978653	0.901208	0.168009	0.384154	0.918352	2.25452e-22
LITAF	0.353811	0.0174904	0.0936531	0.17157	0.0739576	0.518311	0.00263717	0.987204	-0.0226212	0.964006	0.0848482	0.101116
BAP1	-0.16201	0.0175215	-0.0373309	0.0847626	-0.0575084	0.0681335	-0.00111724	0.988683	0.421682	0.024201	-0.119751	1.20061e-08
MAPK12	-0.222377	0.0175215	-0.022199	0.581742	-0.0828948	0.101544	0.0335475	0.668432	0.182455	0.25354	0.0126012	0.531724
PODXL2	-0.153955	0.0175762	-0.0260119	0.364927	-0.013677	0.775168	-0.0391329	0.482364	0.838614	0.0202057	-0.106531	8.80544e-07
PDLIM5	0.169684	0.0175762	0.131416	0.00513628	0.183842	0.0178156	-0.0207532	0.865124	-0.361484	0.0278223	-0.0180543	0.772368
C16orf86	-0.226414	0.017591	0	1	0	1	0.0215283	0.618242	0.112827	0.511094	0.09808	1.09675e-06
XPR1	0.186737	0.0176556	0	1	0	1	-0.0293357	0.539758	-0.290874	0.140359	-0.053096	0.113749
MFAP3L	0.233339	0.017715	0.0623681	0.230688	0.00128623	0.991494	-0.0842094	0.22634	-0.109713	0.477694	0.0287874	0.102436
DRD4	-0.226293	0.0177897	0.00132672	0.973291	0.0535301	0.158248	0.0468138	0.322294	0.398994	0.0590625	-0.0439583	0.238315
ZNF445	-0.155773	0.0178012	0	1	0	1	-0.0273386	0.542192	0.00421887	0.949654	0.0122084	0.453556
INSL4	0.20693	0.0178232	0.0289112	0.234886	0.0374966	0.373873	0.0277673	0.472899	-0.0504142	0.415872	0.0496758	0.00214131
HIST1H3F	0.220898	0.0178426	0.0230147	0.279918	0.0383395	0.313261	0.0614469	0.019096	0.0901278	0.468944	-0.105102	0.00480365
PPEF1	-0.347915	0.017905	-0.180004	0.000189145	-0.177578	0.0465904	-0.0972882	0.155982	-0.225681	0.335319	-0.0166621	0.399869
TTL	-0.178855	0.0179305	0	1	0	1	-0.0274586	0.631112	0.103929	0.303304	0.196953	7.68125e-14
MERTK	0.381305	0.0179305	0.166952	0.0212751	0.182234	0.090431	-0.0605658	0.672209	-0.352881	0.358184	0.0569187	0.223297
PSG1	0.225743	0.0179305	0.0296717	0.41683	0.0357104	0.588718	0.0420132	0.483154	0.0151943	0.836159	0.298588	2.59451e-05
CNOT3	-0.102125	0.017937	-0.028068	0.399084	0.0662086	0.176497	0.0199369	0.825746	0.427664	0.0671498	0.0438	0.070782
STK25	-0.109352	0.017937	-0.0398725	0.0607255	-0.0606347	0.0448363	-0.0237513	0.57559	0.292871	0.0362055	-0.153089	9.37139e-10
MGRN1	-0.135986	0.0179478	-0.0342679	0.121128	-9.51454e-05	0.998109	-0.0613154	0.0791846	0.0435941	0.839211	-0.225054	1.23682e-18
PRUNE2	-0.136909	0.0180092	0.0137297	0.681177	0.0118554	0.85081	-0.00253785	0.969465	0.09174	0.574274	0.175288	0.00309292
BCAP31	0.0643795	0.0181241	-0.0320158	0.219558	-0.0582538	0.155387	-0.00147116	0.983258	0.408316	0.00972867	0	1
CALY	-0.162417	0.0181268	-0.0337132	0.351464	-0.0220143	0.710242	0.0219312	0.758692	0.541287	0.0220916	0.0708824	0.000192442
BEX1	-0.135835	0.0181268	-0.0718654	0.00411584	-0.0636102	0.162526	-0.0115092	0.736768	0.059118	0.830526	-0.114165	0.000207315
RAB8B	0.151941	0.0181697	0.0578677	0.0315046	0.0266017	0.572994	0.000532248	0.99402	-0.0476165	0.857891	0.421549	1.75477e-17
SPON2	-0.293979	0.0181969	-0.119641	0.00692856	-0.15008	0.0173632	-0.117694	0.113038	0.0122968	0.921583	0.406237	4.27706e-11
ITGB2	0.48192	0.0182459	0.0563393	0.341468	-0.148408	0.00810008	-0.0734643	0.494339	0.472827	0.309303	0.953191	2.67109e-16
SNHG11	-0.104741	0.0182808	0	1	0	1	0.0113501	0.821993	0.0969997	0.314309	-0.0972798	6.07674e-06
NIPA1	-0.132822	0.0183419	0	1	0	1	0.0119439	0.862826	-0.058523	0.732048	-0.0117405	0.677513
VIL1	-0.120958	0.0183426	0.019443	0.51409	0.0378487	0.411435	0.0284549	0.358645	-0.0849621	0.179497	-0.574279	1.43115e-21
SNTB2	0.246733	0.0183426	-0.0767149	0.00456915	-0.0722509	0.118649	-0.0822823	0.13391	0.154702	0.566967	0.119798	0.000199686
THEM6	-0.164328	0.0183492	0.00667954	0.838313	0.0144328	0.735523	0.0128956	0.843481	-0.168935	0.600233	-0.24521	2.40373e-15
NELL1	-0.303364	0.0183492	-0.0748601	0.127935	-0.0982188	0.255599	-0.00823616	0.943757	0.153649	0.667158	0.118883	9.06184e-08
GPR82	0.364489	0.0183492	0	1	0	1	0.0158663	0.726322	-0.0143272	0.869983	0.171697	2.77839e-08
CUX1	0.140929	0.0183815	-0.0111184	0.678617	0.0229854	0.477101	-0.0180613	0.60731	-0.0349166	0.82417	0.0151746	0.660433
ACP2	-0.168757	0.0184225	-0.0369292	0.111901	-0.0512008	0.161263	-0.0101896	0.849343	0.255182	0.107276	0.0729838	0.0163569
ALDH1A3	-0.262627	0.0184496	-0.135583	0.000198177	0.0328475	0.685774	-0.0206194	0.856785	-0.0709047	0.806079	0.46522	6.96962e-14
SPATA16	0.121301	0.0184708	0	1	0	1	0.016469	0.714192	0.0173675	0.841944	0.0211007	0.267946
EXTL1	-0.26466	0.0185564	-0.111184	1.67009e-05	-0.0734432	0.0741698	-0.0252052	0.635022	0.203892	0.360473	-0.0191002	0.406748
SERPING1	0.372878	0.018562	0.0844822	0.0338746	0.0558621	0.373833	0.0172721	0.830746	0.33755	0.0945958	0.472461	7.94148e-19
SYTL3	0.187077	0.018562	0	1	0	1	0.0874585	0.0657634	-0.00830389	0.945565	0.195783	7.49505e-10
NOS3	0.274668	0.018562	-0.00592039	0.902032	-0.0121122	0.851815	0.0622009	0.291995	-0.157814	0.510647	0.326744	1.30587e-12
TCEA2	-0.149224	0.018562	-0.0618476	0.00491446	-0.031599	0.448886	-0.0171446	0.638027	0.344975	0.0699754	0.119915	3.49364e-05
ISG20	0.527183	0.018562	0.0132247	0.703351	-0.00247857	0.970649	0.0137558	0.839046	-0.00139751	0.996895	0.725748	2.67214e-19
TUBG1	-0.158596	0.0185656	-0.115593	0.000189075	-0.0828585	0.121757	-0.0753113	0.115986	0.307336	0.193709	0.137381	2.04623e-05
DUSP23	0.207783	0.0185851	0	1	0	1	-0.0168122	0.739937	-0.0734753	0.690946	-0.305652	2.9822e-15
CBLN4	-0.252367	0.018617	0	1	0	1	-0.0349968	0.686279	-0.195316	0.389039	-0.0584594	0.00438724
SMAD5	0.1895	0.018617	0.0877336	0.00810699	0.0947785	0.0128984	0.05404	0.383299	-0.299843	0.211834	0.0399949	0.14266
CREG1	0.128882	0.018668	-0.00431553	0.916997	0.0171935	0.74349	-0.0105733	0.822682	0.0790538	0.67922	0.0729861	0.0728273
C9orf135	0.218107	0.0187022	0	1	0	1	0.0800709	0.069701	-0.0475702	0.544656	0.00102927	0.965647
PCBD1	0.18731	0.0187612	0.0407431	0.187971	0.0352468	0.492865	0.0018439	0.982446	0.355406	0.0487747	-0.0716046	0.0125118
CES2	-0.156958	0.0187612	-0.0476142	0.0637056	-0.0223038	0.586682	-0.0122981	0.823086	0.0394999	0.893413	-0.595631	5.31844e-15
PCYT2	-0.197423	0.0187612	0.0157151	0.65099	0.0173467	0.756811	-0.055497	0.198512	-0.244542	0.303304	-0.256574	2.87488e-11
KLHL17	-0.170972	0.0187612	0	1	0	1	0.0576009	0.165879	0.128404	0.465121	0.129185	9.84334e-08
WDR37	-0.121699	0.0187825	-0.0559337	0.023884	-0.00173442	0.977529	-0.0473102	0.28466	0.0747702	0.556387	-0.031884	0.209842
NPM2	-0.324256	0.0188182	0	1	0	1	-0.0336291	0.254031	0.233435	0.3159	-0.00440894	0.822309
GARNL3	-0.142058	0.0188312	0	1	0	1	0.0122677	0.68068	0.0456412	0.834009	-0.0462395	0.0456955
OLFM1	-0.121487	0.018837	-0.0996587	3.51943e-05	-0.0987842	0.00454014	-0.0220703	0.461083	-0.291161	0.0272321	0.62789	1.89638e-17
SF3A1	-0.165069	0.0188422	0.0256458	0.191266	0.0172493	0.578223	-0.00935818	0.814198	-0.00779253	0.962448	-0.0882406	9.37597e-05
DCAF7	0.0879118	0.0188422	-0.0137204	0.496159	0.0110375	0.792527	-0.0496124	0.110765	-0.0978317	0.573655	-0.0430746	0.105431
ASIP	0.388986	0.0188672	0.00405227	0.919274	0.0295077	0.610858	-0.0184071	0.826412	-0.0342809	0.728767	0.0660734	0.00255974
INHA	-0.360994	0.0188672	-0.0115015	0.743451	-0.0358796	0.433729	0.0429111	0.351901	0.139276	0.241863	0.00602639	0.766448
CXCL13	0.149964	0.0188672	0.0107069	0.722488	-0.00737845	0.883366	0.0156729	0.649	-0.043843	0.573437	0.996198	2.76432e-12
SLC25A44	-0.150763	0.0188672	-0.0450702	0.0578807	-0.0353519	0.458964	-0.0442206	0.129498	-0.185275	0.296717	-0.0388544	0.085151
TMEM141	-0.14952	0.0188672	0	1	0	1	-0.0372375	0.267456	-0.137295	0.39704	-0.503427	3.31472e-22
PKD1	-0.187062	0.0188758	-0.0144163	0.675623	-0.0299759	0.527424	-0.049511	0.275493	0.383364	0.136358	-0.0793715	0.00412599
CCL8	0.5225	0.0188975	-0.0317456	0.294592	0.00618338	0.949271	-0.00364161	0.978986	0.0102642	0.972935	-0.641399	1.9002e-08
RGS4	-0.240648	0.018964	-0.0986231	0.0010417	-0.138106	0.00724999	-0.0587427	0.0897895	-0.0380859	0.889555	0.374	6.86846e-17
CRP	0.170679	0.0189853	0.00576644	0.874121	0.0271491	0.565178	0.0283259	0.496717	0.00809245	0.926979	-0.0062721	0.759601
EPB41L1	-0.166877	0.0190662	-0.0254683	0.336004	-0.0179963	0.687205	-0.00692776	0.913476	0.564101	0.0227467	-0.253581	7.71388e-11
ENY2	-0.105323	0.0190814	-0.0132456	0.669284	0.00691786	0.893632	-0.0297156	0.422372	-0.19566	0.0883275	0.0299608	0.256889
ANXA5	0.358297	0.0191429	-0.00542505	0.93134	-0.00249539	0.974883	-0.0824219	0.2078	-0.0323515	0.933749	0.660933	9.63933e-31
NINJ1	0.206513	0.0191448	0.0133644	0.617472	0.0134483	0.782648	0.0248911	0.672059	-0.0620282	0.796701	0.26828	2.14257e-06
CHI3L1	0.553487	0.0191448	0.264312	0.0142116	0.0100728	0.959478	-0.102578	0.498883	0.0799107	0.324534	0.110274	0.00142464
UTP18	-0.284522	0.0191508	-0.0503909	0.113838	-0.0673743	0.181022	-0.0145757	0.833572	-0.207939	0.0541157	0.0523625	0.0520686
SOHLH1	-0.250719	0.0191723	0	1	0	1	0.0190666	0.781737	0.291468	0.205742	-0.0286659	0.0778562
MAP3K12	-0.154678	0.0192202	-0.0486791	0.00636563	-0.0150811	0.71166	-0.0494574	0.157151	0.197651	0.189761	-0.0184218	0.434114
MFSD6	-0.178185	0.0192405	-0.0668388	0.0543075	-0.0795664	0.23284	-0.021685	0.66573	0.18685	0.174951	0.055905	0.0468801
FAM134A	-0.198692	0.0193758	-0.0607759	0.0122574	-0.0434003	0.32475	0.0459754	0.274179	0.306291	0.200371	-0.348097	5.50551e-17
SOX4	0.201003	0.0193786	-0.0699615	0.0274278	0.00937821	0.890236	-0.0416513	0.548518	-0.0265756	0.880212	-0.139804	0.00921405
B3GNTL1	-0.407132	0.0194045	-0.0450352	0.0921901	0.000549694	0.9931	0.0758826	0.114748	0.0759181	0.510647	0.0969146	1.49564e-07
ICMT	-0.111198	0.0194505	-0.0525455	0.00759407	-0.0428173	0.225237	-0.0194235	0.623904	0.141015	0.491306	-0.0332461	0.346676
COL4A2	0.369434	0.0194505	0.0738981	0.0391695	0.0493589	0.408036	0.0196346	0.83069	0.0825716	0.578401	0.278278	1.94796e-08
ABCG4	-0.176795	0.0195075	-0.0420113	0.0939564	-0.0038942	0.944483	-0.0564336	0.172277	-0.0958248	0.704384	0.0424885	0.0236047
C20orf196	-0.116517	0.0195204	0	1	0	1	-0.00866089	0.896638	-0.00803192	0.958237	0.00743657	0.824536
ZNF226	-0.175375	0.019546	0.0155029	0.748183	0.053575	0.360042	-0.0304476	0.752725	-0.325027	0.0479812	0.0115528	0.757531
DGKZP1	-0.22128	0.019546	-0.138964	1.75459e-06	-0.136626	0.00486381	-0.0670392	0.134957	0.0151823	0.915137	0.0190402	0.448753
PIGZ	-0.24128	0.0195683	-0.0185034	0.59456	0.00891	0.888181	0.0377207	0.512901	0.241713	0.232445	-0.777428	5.17473e-14
PRPF6	-0.137401	0.0196434	-0.00949271	0.686097	-0.00701791	0.855747	-0.0260827	0.544448	0.179949	0.37698	-0.0098451	0.751173
MAP3K10	-0.224296	0.0196434	-0.0160974	0.574243	-0.0172346	0.733154	0.0288043	0.424714	0.115281	0.472872	0.0185423	0.493684
TBL3	-0.24331	0.0196434	-0.0590728	0.00694329	-0.0430796	0.240285	-0.0399578	0.383667	0.25039	0.116701	-0.0597656	0.0446742
LGALS3	0.384699	0.0196792	0.178828	0.000168353	0.140393	0.0282153	0.0250624	0.828787	-0.202665	0.433258	-0.20832	4.3072e-05
ZNF414	-0.177142	0.0197602	0	1	0	1	0.00643512	0.904899	-0.0171739	0.912004	-0.0600125	0.0325308
ABCG5	-0.130002	0.0197602	0.00808487	0.822203	-0.00290328	0.963459	-0.016681	0.791669	0.00161298	0.989369	0.0477768	0.217403
BRD9	-0.138712	0.0198323	0.00826238	0.770406	-0.00738635	0.865794	-0.0228508	0.547475	0.0177936	0.935817	0.101325	5.63429e-06
RWDD2A	-0.132893	0.0198452	-0.00773913	0.869915	-0.00489939	0.951668	-0.0204877	0.747603	0.00501765	0.979074	0.287486	2.61807e-18
PLBD1	0.275471	0.0198452	0.0223344	0.496842	-0.0176571	0.735886	-0.034143	0.572819	0.056326	0.693608	0.233422	1.00905e-07
TPGS2	-0.387045	0.0198452	-0.0461264	0.119905	-0.0454934	0.342571	-0.00450467	0.949828	0.0551457	0.800031	-0.0179631	0.665578
UROD	-0.092057	0.0198467	-0.0552894	0.0084856	-0.0774204	0.0364858	0.00527069	0.913846	0.0218134	0.880409	-0.0848143	0.000116362
GBP1	0.523784	0.019888	0	1	0	1	-0.00985456	0.940706	0.0730875	0.734441	0.850655	1.37503e-17
SLC25A46	-0.162214	0.0199808	-0.0337284	0.417885	-0.0942149	0.0920443	-0.0214063	0.712065	-0.0144792	0.954598	0.0793795	0.0156647
FEN1	-0.177403	0.0200111	-0.0286298	0.397455	-0.0085583	0.902584	0.00980977	0.864009	0.297108	0.174931	0.161439	0.000475077
TOMM20	-0.21971	0.0200111	-0.0311287	0.49779	-0.0470754	0.569389	0.00451587	0.943185	-0.0297305	0.923264	-0.115592	0.000521885
NAMPT	0.236899	0.020032	0	1	0	1	0.0168434	0.772733	0.0360777	0.903837	0	1
MYO5B	-0.262191	0.0201018	0	1	0	1	-0.0429439	0.425222	-0.169762	0.19509	0	1
G0S2	0.320106	0.0201023	0.0031407	0.959542	-0.00119348	0.989273	-0.0548954	0.510573	-0.0356441	0.697397	0.38658	1.14287e-07
PRDX5	-0.126179	0.0201285	0	1	0	1	0.012456	0.840658	-0.0978163	0.566673	-0.230013	2.3832e-08
C12orf43	-0.190784	0.020161	-0.0449375	0.142591	-0.0631622	0.161683	-0.00707553	0.930102	-0.176961	0.288971	0.0139298	0.732374
MS4A14	0.293282	0.020161	0	1	0	1	-0.0164044	0.749088	-0.11326	0.318687	0.077837	0.0149585
MVP	0.301914	0.0202282	0.0340992	0.412073	0.01089	0.872244	-0.0375241	0.548518	0.252354	0.282336	-0.280211	3.39781e-12
PAICS	0.112864	0.0202282	0.0609697	0.0174017	0.0859758	0.036681	0.0429716	0.45217	-0.268821	0.0937219	0.0511828	0.278645
NDUFAF3	-0.10466	0.0202282	-0.0302432	0.157186	-0.0167875	0.673285	-0.028997	0.386959	-0.0342916	0.775249	0.0974985	3.02298e-05
FKBP14	0.151585	0.0202485	0.0757392	0.00426263	0.0858662	0.161764	-0.00399385	0.95579	-0.430889	0.177692	-0.113432	0.0347169
CSTB	0.169584	0.0202485	0.0712218	0.0010818	0.0543799	0.103435	0.00217683	0.974109	0.0822006	0.668614	-0.0724222	0.124856
AC034102.1	-0.0718255	0.0202651	0.0160623	0.484557	0.0303217	0.374883	0.0375787	0.399383	0.287029	0.096646	-0.0170794	0.617635
WDR54	-0.189551	0.0203624	0	1	0	1	-0.0183989	0.727359	0.0755635	0.757733	0.366171	1.35175e-18
RPUSD1	-0.14035	0.0203624	0	1	0	1	-0.055912	0.123976	0.204561	0.21884	-0.0549172	0.0256543
KLC1	-0.116968	0.0203624	-0.0421159	0.127994	-0.0384449	0.410198	-0.0295802	0.553026	0.250415	0.147278	0.0945458	0.00205947
TNFAIP8	0.349985	0.0203624	-0.00467061	0.898777	0.0358223	0.43611	0.0241252	0.55849	-0.0227997	0.830962	0.579493	6.94592e-22
DCC	-0.173177	0.0203624	0.0221807	0.58798	0.0277254	0.718529	0.0119194	0.874822	0	1	-0.00965168	0.711972
RANBP17	-0.285634	0.0204484	0.00249065	0.951835	0.0790094	0.114146	0.0288626	0.566137	-0.0677388	0.308284	-0.011113	0.531724
SPDEF	-0.207544	0.0204997	0.017127	0.439957	0.00507344	0.914281	-0.0124208	0.784576	0.0682944	0.431046	0.0128295	0.841339
S100A6	0.206237	0.0205419	-0.0254114	0.411715	-0.000377855	0.994608	-0.038778	0.380855	0.36231	0.177724	0.14305	1.54997e-05
TMEM177	-0.268391	0.0205779	-0.048451	0.158045	-0.051433	0.261936	-0.00217836	0.979722	0.120632	0.559457	-0.356754	7.64077e-22
TMEM160	-0.24572	0.0206255	-0.0640967	0.0313828	-0.0652056	0.0812893	-0.0642484	0.22447	0.131472	0.5753	-0.056076	0.0428457
DESI2	0.147401	0.0206337	0.00362873	0.925642	0.0816658	0.0331612	-0.0261613	0.620119	0.0252311	0.882908	0.0374667	0.12466
BTG2	0.294938	0.0206337	-0.0655732	0.408126	-0.0163982	0.926046	-0.0399951	0.821993	-0.0813061	0.755779	0.638031	2.18451e-16
AP2S1	-0.102615	0.0206601	-0.0367844	0.102706	-0.0363493	0.329593	-0.0229976	0.53865	0.119228	0.399076	0.0361887	0.191567
FRMPD2	-0.397017	0.0206601	0	1	0	1	-0.169846	0.10804	-0.185582	0.584469	0	1
ITGAV	0.233337	0.0209131	0.136947	0.00396817	0.121839	0.108314	0.0246925	0.804691	-0.583922	0.0897229	0.396514	4.05875e-16
SMAD3	0.151681	0.0209167	-0.00839507	0.810182	-0.0426844	0.313752	-0.0628327	0.179093	-0.0253413	0.903837	-0.0729226	0.046946
LCE1B	0.237862	0.020956	0	1	0	1	0.0262356	0.620856	-0.0141097	0.914547	0.00842363	0.641845
SNRPA	0.0909767	0.020964	0.0186265	0.411469	0.0351739	0.332254	-0.0151709	0.767864	0.277386	0.0594447	-0.102633	3.31175e-05
CCDC50	0.255534	0.020964	0	1	0	1	-0.0281353	0.551503	-0.0991958	0.288904	0.160315	0.00134558
ERVK13-1	-0.16382	0.020964	0	1	0	1	-0.0817632	0.421469	-0.136874	0.101054	-0.0232244	0.480949
UBL4A	-0.118838	0.0209968	-0.0380111	0.0936665	-0.0675004	0.0416479	0.0212452	0.656327	0.306718	0.0914969	-0.151699	6.69898e-10
CENPBD1P1	-0.160394	0.021003	-0.065587	0.0165802	-0.0427468	0.309323	-0.0217587	0.721114	0.0464337	0.825733	-0.00407355	0.906841
RALB	-0.178609	0.0210581	-0.10645	0.00327369	-0.101188	0.142372	0.00310809	0.969615	-0.141085	0.296284	0.0916867	0.00347694
RABGGTA	-0.212584	0.0210842	-0.0736003	0.00453032	-0.049869	0.183508	-0.0137559	0.825	0.105241	0.48711	-0.0338589	0.137005
ADORA1	-0.295292	0.0211323	-0.0475249	0.0903954	0.00231099	0.974984	-0.093312	0.163976	-0.216734	0.239729	0.0844505	0.00588359
ZKSCAN8	0.165679	0.0211323	0.0805344	0.00656131	0.103205	0.0142836	-0.0182855	0.804521	-0.101408	0.203808	0.00720477	0.731473
TSPAN1	-0.112282	0.0211705	0.0101638	0.746929	-0.0293856	0.48465	0.0171363	0.77285	-0.0153491	0.907094	0.169082	0.00118203
FIBP	-0.180624	0.0211705	-0.0628686	0.00470833	-0.0683911	0.0862708	-0.0408338	0.398051	0.117253	0.574361	-0.0963707	0.000745622
UNC13A	-0.319338	0.0211751	-0.0395091	0.271516	-0.0454926	0.480305	-0.0589689	0.215635	0.236431	0.213384	0.00675696	0.76261
ATP6V1A	-0.160415	0.0211957	-0.0577329	0.0968811	-0.0853023	0.194507	-0.0103954	0.842519	-0.344642	0.122012	-0.0286055	0.467519
SP140	0.155979	0.0212119	-0.00563473	0.878856	-0.00153022	0.981172	0.00253625	0.972105	0.0628716	0.511619	0.543841	5.48584e-13
MRPS34	-0.241528	0.0212486	-0.0384318	0.042704	-0.0413068	0.194753	-0.0509197	0.179809	0.0914001	0.722741	-0.0529128	0.111362
MRPL4	-0.107857	0.0212486	-0.0817548	6.86986e-05	-0.0362081	0.182855	-0.0478653	0.185732	0.192242	0.320654	-0.0944049	0.000538023
IL10RA	0.172963	0.0212486	0.0610116	0.0215117	0.00869688	0.888189	-0.017043	0.798675	0.0219836	0.818193	0.469206	2.84136e-14
GPNMB	0.623577	0.0212486	-0.0648354	0.584546	-0.0482737	0.812101	0.025436	0.927816	0.429118	0.126843	0.211989	0.031483
MLIP	-0.238358	0.0212486	0	1	0	1	-0.0866012	0.199095	0.0121863	0.964526	-0.021821	0.228125
C7orf43	-0.238595	0.0212486	-0.0591668	0.0038831	-0.0318719	0.443851	-0.0307522	0.532552	0.317432	0.0467056	-0.133187	5.6583e-05
LAIR2	0.281364	0.0212486	-0.00162001	0.972744	-0.00447989	0.955036	0.0118389	0.903332	0.0304849	0.854452	0.41745	6.06257e-15
OLR1	0.480139	0.0212844	-0.147258	0.00936409	-0.163061	0.12576	-0.0689984	0.571652	0.103517	0.722447	0.308218	8.96608e-10
BBS5	-0.144377	0.021295	-0.0313204	0.403786	-0.0265616	0.57921	0.0374395	0.545077	-0.00649815	0.94694	0.00934324	0.582329
DDX60	0.217503	0.021354	0.0196195	0.633599	0.0323771	0.595914	-0.0181326	0.78886	-0.0757527	0.487703	-0.110302	0.109605
SLC10A4	-0.378443	0.021354	0	1	0	1	-0.0765607	0.534744	0.000842933	0.995825	-0.00981058	0.599176
ATL3	0.236624	0.021354	0	1	0	1	-0.0317618	0.536201	0.0944381	0.303552	0.135051	7.22507e-05
MSI2	0.268507	0.0213783	0	1	0	1	-0.0165001	0.884918	0.118645	0.722314	0.159901	1.49616e-12
CLCN4	-0.172759	0.0214726	-0.0570243	0.134501	-0.0877774	0.199028	-0.0219992	0.68054	0.00569225	0.982511	0.0842538	2.99761e-06
ASCC2	0.161266	0.0214726	0.0357623	0.255012	0.0107179	0.846963	-0.0608583	0.245164	-0.0164351	0.966231	-0.160415	2.4703e-18
PAK1	-0.206009	0.0214794	-0.0638527	0.13564	-0.11849	0.116403	-0.0166081	0.738157	0.147578	0.573684	-0.257064	8.42628e-16
TEX264	-0.107984	0.0214915	-0.0150759	0.567943	0.0156635	0.721984	-0.0067959	0.903723	0.158095	0.331775	-0.194736	2.21668e-16
DFNA5	-0.17546	0.0214964	0.0184778	0.663311	0.010018	0.89743	0.0520765	0.386473	-0.334128	0.0764907	0.446897	2.90952e-14
KCNJ9	-0.197912	0.0214964	-0.0705996	0.0118293	-0.0496966	0.276181	0.00428074	0.963913	0.122079	0.288006	0.0143527	0.413264
MKNK2	0.320732	0.0214984	0.0406331	0.299175	0.0329595	0.667601	-0.0355602	0.575023	0.158049	0.53471	-0.303135	1.13847e-08
IK	-0.273246	0.021551	-0.000284748	0.990375	-0.00706646	0.856837	-0.00526252	0.930888	-0.00980981	0.946254	0	1
C1orf198	0.275351	0.0216522	0	1	0	1	-0.020465	0.846251	0.184283	0.58863	0.0942771	0.000296491
BACH1	0.122867	0.0217335	0.00473507	0.916997	0.0734925	0.107538	-0.0347079	0.579592	-0.10043	0.261537	0.0641336	0.000203318
HLA-DPA1	0.502134	0.0217345	-0.0465877	0.731438	-0.207952	0.184934	-0.152077	0.39229	0.0145479	0.982511	0.788566	6.29698e-14
DDX24	-0.167465	0.0217712	-0.0133026	0.619615	-0.019852	0.709437	0.0135757	0.694484	0.511501	0.0202057	0.025345	0.608271
PENK	-0.411705	0.0217907	-0.241202	4.22114e-05	-0.136417	0.173673	-0.0153864	0.920985	-0.234822	0.23927	0.0623226	0.108917
CASR	0.325107	0.0217925	0.0354368	0.32164	0.0300639	0.622016	0.0414958	0.439568	0.101362	0.0725258	-0.0385499	0.0325958
YTHDC2	-0.103943	0.0217925	-0.0628149	0.0770802	-0.055206	0.266225	-0.0331026	0.528367	-0.0437662	0.823392	-0.0490435	0.0257648
RNF208	-0.274223	0.0217925	-0.0585761	0.038904	-0.0593828	0.14619	-0.00694806	0.932867	0.0873135	0.689711	-0.00972603	0.568587
TTC19	-0.170372	0.0218611	-0.0380787	0.184822	-0.0480906	0.384192	0.00803467	0.912336	-0.0998794	0.687652	-0.233068	3.43332e-12
GLS	-0.118207	0.021938	-0.0844271	0.00409412	-0.0820811	0.154855	-0.0293073	0.490285	0.113518	0.430851	-0.435784	1.21478e-11
RTN1	-0.1626	0.0219798	-0.0244604	0.494071	-0.049649	0.419385	0.0224164	0.434206	0.186092	0.412145	0.286956	2.57804e-15
LMO4	-0.105197	0.0220092	-0.0761312	0.00780099	-0.111972	0.0273072	-0.00149695	0.984518	-0.174159	0.554488	0.300665	1.97679e-15
BCAS3	-0.162169	0.0220609	-0.0146543	0.531566	-0.00240284	0.950404	-0.0109745	0.822744	-0.0248774	0.853452	0.0191823	0.254313
ELOVL5	0.232865	0.0220873	0.143412	0.00725269	0.146845	0.141233	-0.0240139	0.82383	-0.646935	0.04322	0.606818	1.78185e-20
TIMD4	0.245715	0.0220888	0	1	0	1	0.0252088	0.558661	-0.0125027	0.88146	0.264818	8.18641e-07
ATP6AP1L	-0.160571	0.0220888	0	1	0	1	-0.0537072	0.510167	-0.0685707	0.743141	-0.129963	0.000221301
ITGB5	0.238052	0.0221095	-0.00928189	0.807159	0.0220142	0.685159	-0.0552186	0.324374	-0.381696	0.184917	-0.0679538	0.0278469
NOL6	-0.132045	0.0221247	-0.0174825	0.536536	-0.0190338	0.739634	-0.0198902	0.748987	-0.0960491	0.670579	0.176778	0.0012175
ABCB9	-0.178597	0.0221539	-0.0742631	0.0028202	-0.0415993	0.284385	0.00264486	0.973613	0.175423	0.350801	-0.191144	2.75404e-08
WDYHV1	-0.119769	0.0221539	0.0152452	0.791748	0.037433	0.610917	-0.00188867	0.984754	-0.054832	0.717493	-0.0301272	0.297283
CASK	0.151596	0.0221583	0.0183153	0.473428	0.0133363	0.747721	-0.0224562	0.724148	-0.233497	0.00891599	-0.113421	0.000489036
PBXIP1	0.213298	0.0221583	0.156572	0.000291442	0.106376	0.122554	0.024005	0.837512	0.231359	0.249379	0.0101262	0.720981
HEATR5B	-0.162912	0.0221912	0	1	0	1	-0.030602	0.491135	0.0546487	0.719373	-0.0237554	0.345264
FABP3	-0.233033	0.0221912	-0.127471	0.00860888	-0.129834	0.0883967	-0.07969	0.385554	-0.107252	0.587535	-0.112487	4.32386e-06
ATP6V0D1	-0.240745	0.0221912	-0.0633132	0.0330259	-0.0807924	0.153992	-0.0345745	0.482746	0.44523	0.133948	-0.173127	3.10051e-07
VSNL1	-0.166082	0.0221912	-0.041955	0.0717467	-0.0487072	0.24247	0.00229987	0.950772	0.0675398	0.742099	0.19679	5.25708e-05
S100Z	-0.12855	0.0221912	0	1	0	1	0.0403878	0.321261	0.0517435	0.529962	0.060393	0.000439071
TMX4	-0.15644	0.0222009	-0.0271161	0.515261	-0.0855351	0.200055	0.0149079	0.755906	0.0159041	0.956972	0.136226	1.77186e-07
TP53	0.263298	0.0222009	0.0286519	0.490688	0.0403285	0.495879	-0.0287011	0.681182	-0.0338648	0.529962	-0.0699617	0.0259876
MZT1	-0.189433	0.0222009	0	1	0	1	-0.0386435	0.47927	-0.217341	0.230314	0.0434045	0.204515
RPS6	0.12343	0.0222238	0.0313569	0.110072	0.0275338	0.335046	0.00103935	0.98233	-0.201465	0.120914	-0.025125	0.435631
PPFIA3	-0.14233	0.0222238	-0.0422085	0.0874369	-0.0193531	0.702896	-0.0376791	0.317897	-0.0725186	0.303304	-0.0566371	0.00469904
TDRKH	-0.21737	0.0222238	-0.026207	0.485548	-0.0154222	0.771213	0.00466305	0.959689	-0.0250329	0.866276	-0.00144604	0.960452
ADSS	-0.182043	0.0222493	-0.0541716	0.131153	-0.107759	0.0465751	-0.0112512	0.87852	-0.0926419	0.595309	0.0329446	0.289913
ATP1A1	-0.14745	0.0222493	-0.0410507	0.215153	-0.0785917	0.185717	-0.0160278	0.797727	0.286177	0.102376	-0.203499	3.87433e-07
TMEM216	0.216284	0.0222493	0	1	0	1	0.00445989	0.948859	0.0605873	0.846538	-0.00337329	0.924098
GK2	0.132212	0.0222493	0.0277949	0.290566	-0.0100919	0.854503	0.0614191	0.168706	-0.00392977	0.982158	0.0110702	0.6093
HECW1	-0.268975	0.0222686	-0.00952341	0.823762	-0.062167	0.19779	-0.0254805	0.712437	-0.115742	0.230741	-0.0196713	0.353144
VCL	0.173693	0.0222686	-0.0109936	0.762799	0.0309539	0.589497	-0.0435604	0.514076	-0.138486	0.645092	0.093386	0.00884524
CSRP2	0.207437	0.0222686	0.0577313	0.152579	0.0608658	0.303078	-0.0347686	0.650305	-0.197984	0.247857	0.46373	1.94137e-11
LDLRAD3	0.210136	0.0222686	0	1	0	1	-0.0585287	0.414172	-0.0280253	0.853413	0.136672	1.23494e-11
ATP6V1C1	-0.157488	0.0222859	-0.0411829	0.446688	-0.110171	0.215577	0.0112219	0.843481	0.189799	0.373335	0.0497587	0.0413917
TXLNA	0.159822	0.0223379	0.0196045	0.485003	0.0206253	0.634397	-0.0676972	0.104906	-0.0306187	0.905944	0.166458	4.88003e-07
ZKSCAN7	-0.11807	0.0223432	0.0251303	0.393123	0.0164517	0.781709	-0.0277281	0.750476	0.0440637	0.750923	0.110003	3.17127e-06
MAPK8	-0.127397	0.0224139	-0.0306944	0.296264	-0.0362418	0.423151	-0.0266688	0.71177	0.0711308	0.706427	-0.0442932	0.10551
RAB20	0.257302	0.0224855	0.0688158	0.0204266	0.0282777	0.671214	0.0230705	0.835579	-0.0363948	0.704458	-0.135021	2.02414e-07
SYCE1	-0.191619	0.0224855	0	1	0	1	0.00557491	0.975001	0.258441	0.187884	-0.0386684	0.0379632
ZNF324B	-0.200605	0.022649	-0.00341589	0.901753	0.0350835	0.316547	0.047299	0.254831	-0.138835	0.035985	0	1
SOBP	-0.149589	0.0227268	-0.0588267	0.0106338	-0.0545445	0.110837	-0.0332816	0.392498	0.216545	0.170326	0.111917	6.78882e-05
COLGALT1	0.249425	0.0227268	-0.0340831	0.114204	-0.0466668	0.181539	-0.0570663	0.113871	0.194787	0.145008	0.0268185	0.355599
TRPM2	-0.210298	0.0227268	-0.0343613	0.155485	-0.0534833	0.203829	-0.0345568	0.427836	-0.0410359	0.880212	0.052636	0.103707
INPP5E	-0.135736	0.0227268	-0.0265697	0.325548	-0.0026592	0.964035	-0.0734604	0.110765	0.251886	0.349928	0.0156293	0.769757
UGP2	-0.149882	0.0227268	-0.0260202	0.540488	-0.0755631	0.238389	0.0239679	0.655765	-0.324837	0.0192868	-0.315412	1.07701e-07
CABP1	-0.291119	0.0228496	-0.0810338	0.0126112	-0.102065	0.0346089	-0.0432988	0.566824	0.559864	0.0698319	-0.00758158	0.771598
RASAL1	-0.197358	0.0229943	-0.0477398	0.136487	-0.0483652	0.344322	-0.0389064	0.431121	0.172273	0.34171	0.145541	1.50514e-08
VDAC3	-0.0723124	0.023039	-0.0449835	0.112617	-0.0573736	0.266891	0.0171637	0.53865	-0.104128	0.340474	-0.11216	8.14632e-06
CENPT	-0.117016	0.023039	-0.0597348	0.0205206	-0.0162392	0.764909	0.0162049	0.851018	0.645267	0.0618708	0.010068	0.885064
ADAMTS19	-0.266314	0.023039	0	1	0	1	-0.0887666	0.120699	-0.0796344	0.343209	0	1
PTP4A1	-0.201369	0.0230823	-0.00558487	0.897381	0.00677425	0.931584	-0.0611563	0.317719	-0.243293	0.325615	-0.252748	0.000124455
SLC30A6	0.0987999	0.0230823	0	1	0	1	-0.0460079	0.28456	0.0985193	0.262341	0.00798183	0.814824
OCIAD2	-0.169545	0.0231336	0	1	0	1	-0.00733356	0.918199	0.0369627	0.800332	-0.0177625	0.726994
HAGHL	-0.190957	0.0231762	0	1	0	1	-0.0340581	0.311901	0.131015	0.516423	0.0681126	0.106073
SEPN1	0.16256	0.0231762	0	1	0	1	-0.00529417	0.946831	0.500429	0.0902187	0.16253	7.63398e-07
POU6F1	-0.234581	0.0232191	-0.067385	0.00445734	-0.0552513	0.105981	-0.025527	0.582156	-0.083951	0.655832	0.0590225	0.00337029
PHF11	0.209364	0.0232367	0.0802188	0.0104018	0.0628086	0.235716	-0.033939	0.445803	-0.126186	0.449726	0.174589	9.85586e-10
NUP210	-0.133558	0.0234129	-0.0286263	0.228326	-0.0189912	0.721175	-0.0319708	0.446279	0.133182	0.213976	0.132078	5.19308e-06
BHLHB9	-0.167623	0.0234292	-0.0313398	0.423572	-0.0428175	0.529315	-0.0443537	0.480559	-0.196252	0.338998	-0.0744395	8.49923e-05
CTBS	0.141984	0.0234669	0.0408533	0.391691	0.0927144	0.0665053	-0.0350015	0.629983	0.0207946	0.923816	0.159467	3.92752e-10
SYNCRIP	-0.165403	0.0234669	-0.00972216	0.727806	0.0083658	0.859767	0.0245693	0.555788	-0.140783	0.477963	0.160032	4.7194e-06
PRTG	0.181244	0.0234669	0	1	0	1	0.0334802	0.561327	0.122685	0.38834	-0.0143527	0.452287
MTOR	-0.176413	0.0234669	-0.00390673	0.882541	-0.00869339	0.81208	-0.0133943	0.770895	0.0525229	0.704397	0.0334411	0.149848
RBM8B	-0.151416	0.0234669	0	1	0	1	-0.0367884	0.517872	-0.0672382	0.411517	-0.0378292	0.0774803
BUD13	-0.12831	0.0234912	0	1	0	1	-0.0364219	0.381701	0.00802485	0.935817	-0.0304973	0.208409
KLF11	0.228947	0.0234912	0.0532683	0.168679	0.0769746	0.199157	0.0355708	0.63903	0.0280317	0.884688	-0.00951945	0.833924
LIN54	-0.139395	0.0234989	0	1	0	1	-0.0289105	0.621845	0.00335528	0.985228	-0.0846418	0.000152967
SLC2A10	0.300239	0.0234989	0.0808565	0.0392967	0.114787	0.0834376	0.0163559	0.926859	-0.30858	0.139935	0.107436	0.00667044
RDH10	0.353457	0.023504	0	1	0	1	0.0283985	0.62972	-0.269281	0.0897229	-0.00449793	0.93204
FBXO32	0.177384	0.023504	0	1	0	1	-0.0278507	0.729509	-0.0888596	0.663401	-0.0993326	0.151705
TRIM69	0.252693	0.023504	0	1	0	1	-0.00489858	0.940158	0.164617	0.277303	0.489564	7.75025e-19
SRA1	-0.120842	0.023504	-0.0449057	0.0262744	-0.0538743	0.137771	-0.029481	0.535949	0.411069	0.133553	-0.149312	3.8613e-05
TBC1D9	-0.182469	0.0235173	-0.0951166	0.00628279	-0.140605	0.0316979	-0.0414863	0.311528	-0.129174	0.605139	0.0632564	0.226133
GFAP	0.405922	0.023546	0.0784347	0.211441	0.042234	0.703947	-0.0259062	0.851189	0.69851	0.0438303	0.000192314	0.994035
EVI5L	-0.153898	0.0235707	0	1	0	1	-0.0376147	0.269135	0.186411	0.271448	0.0726794	0.000642727
TOX4	-0.204683	0.0236616	-0.0087154	0.677634	-0.0246979	0.453944	-0.0210928	0.54979	-0.0605189	0.59005	-0.129954	0.00137836
ARRDC3	0.266968	0.0236616	0	1	0	1	0.103582	0.205704	0.220833	0.136179	0.174024	2.26516e-07
CNNM4	-0.115271	0.0236616	-0.0166688	0.479891	0.0207006	0.64795	0.0185471	0.652652	-0.0307474	0.868177	-0.440345	5.96241e-13
ASGR2	-0.176136	0.0236616	0.0425774	0.138699	-0.00314363	0.96044	-0.0113271	0.885408	-0.0358665	0.698672	0.151927	4.64523e-08
DHDDS	-0.166411	0.0236932	0.020308	0.42786	0.0409852	0.351341	-0.0267146	0.444944	0.0861074	0.559237	-0.176808	1.4642e-07
TIMP2	0.11824	0.0236935	0.0443052	0.0916783	0.0260162	0.598944	0.0219943	0.65097	-0.0566886	0.721227	0.502291	4.53539e-19
METTL8	-0.135401	0.0236935	0.00622206	0.88057	0.0124207	0.824665	-0.0445483	0.402395	-0.0683862	0.331775	0.0196668	0.39072
RNF217	0.178542	0.0236935	0	1	0	1	-0.0748586	0.160831	-0.0883947	0.445176	-0.033734	0.148414
TYMP	0.540041	0.0237178	0.0134347	0.714854	0.0111393	0.842655	0.0175534	0.755906	0.611587	0.069661	0.620825	8.00275e-20
OXA1L	-0.10092	0.0237282	-0.0326139	0.109348	-0.0204237	0.610854	-0.0215752	0.568258	0.0672128	0.717451	-0.109171	7.95144e-05
RAB6B	-0.165097	0.0237944	-0.0244445	0.421169	-0.0677409	0.131206	-0.00579353	0.898117	0.246511	0.10578	-0.0882762	0.00243626
PGR	0.213012	0.023811	-0.0336995	0.173568	-0.0309806	0.443143	-0.0248938	0.691216	0.0805667	0.297992	0.0125483	0.678809
TMPRSS4	-0.105144	0.023811	0.0323226	0.291033	0.00888298	0.867024	-0.0252351	0.662382	0.0402085	0.736986	-0.304063	8.07339e-12
KCNE4	0.351426	0.0238616	0.0664324	0.227092	0.0427741	0.613064	0.147472	0.0461083	-0.0802656	0.427215	0.0344889	0.07953
ZNF576	-0.135474	0.0239151	-0.0426855	0.0130207	-0.0328628	0.272113	0.00422973	0.937166	-0.101016	0.342827	-0.122673	1.83829e-08
FTLP3	0.161895	0.0239151	0.0694366	0.000390341	-0.00207973	0.960702	-0.0225142	0.516354	0.238515	0.230314	0	1
CD34	-0.298247	0.0239223	-0.0399436	0.403624	-0.0566262	0.527424	-0.0289045	0.685992	-0.257901	0.499358	0.459046	2.68046e-14
COX7A1	-0.248291	0.0239566	-0.0766914	0.0839982	-0.0738508	0.268679	-0.116763	0.248254	0.0586778	0.87682	0.190581	0.000568184
PPIE	-0.147469	0.0239588	-0.00539087	0.896568	0.00716264	0.899595	0.00309393	0.969013	-0.0830028	0.608072	-0.0759507	0.00720645
GAS7	-0.111103	0.0239819	-0.0259492	0.173807	-0.029248	0.348136	-0.0196522	0.639499	0.31275	0.0187724	0.0429179	0.175531
PSMD7	-0.189254	0.0239819	-0.0605344	0.0366316	-0.0634141	0.266641	0.0140768	0.848483	-0.0395003	0.873246	0.0447342	0.101303
HAPLN1	-0.276668	0.0239819	-0.161166	7.69298e-06	-0.158916	0.00835536	-0.0242406	0.668719	-0.307959	0.0205003	0.0869081	0.304125
AHCYL2	0.184658	0.0239819	0.0576652	0.0842702	0.0999128	0.0522616	0.0176784	0.80713	-0.33444	0.122071	-0.688144	4.62334e-18
SLC2A6	-0.201139	0.0239819	-0.0750334	0.00351744	-0.0841576	0.0308431	-0.0985584	0.0437517	0.00965892	0.968232	0.549411	3.82955e-21
FAM174B	-0.180034	0.0239819	-0.0247281	0.24749	-0.0521634	0.0834376	0.00632063	0.914563	0.0257	0.922158	0.122552	0.00102406
GPR18	0.227639	0.0240459	-0.00510885	0.883877	0.00247222	0.965923	-0.0169953	0.699434	-0.0624887	0.140154	0.310984	9.58854e-06
RABL5	-0.287757	0.0240459	-0.0585332	0.0118986	-0.0221765	0.649563	-0.0404361	0.268386	-0.134303	0.303778	0.0638137	0.00257621
RNFT2	-0.168784	0.0240459	-0.0220994	0.3927	-0.01144	0.816099	-0.0239692	0.549447	-0.0254605	0.890165	0.0272063	0.532848
NPLOC4	-0.12317	0.0240459	-0.0310918	0.0829434	-0.0326951	0.320182	-0.0533207	0.0832007	0.472993	0.0276487	-0.00388828	0.909388
PARD3	0.167465	0.0240652	0.0882582	0.0158562	0.104106	0.110203	-0.0322231	0.735553	0.0188376	0.87525	-0.0516202	0.00430999
CXorf40A	-0.1479	0.0240652	-0.0512479	0.0330959	-0.0456785	0.277688	-0.0118333	0.843481	0.112395	0.46835	-0.00318716	0.905484
GPX8	0.262167	0.0240788	0	1	0	1	0.00101578	0.990458	-0.00151933	0.99144	0.673413	8.42628e-23
MYCBP2	-0.117246	0.0241638	-0.0321493	0.247079	-0.0412475	0.389823	0.00825803	0.871025	-0.0709797	0.704397	0.375295	7.94832e-18
SPAG1	-0.127742	0.0241638	-0.0142287	0.716272	-0.0204012	0.703171	-0.0243334	0.778455	-0.0390819	0.781782	0.0610192	0.269049
GPR113	-0.106517	0.0241638	0	1	0	1	0.0316468	0.548299	0.0613275	0.616101	-0.025909	0.40346
PIK3R2	0.443767	0.0241697	0.0678167	0.072055	0.012449	0.867794	0.0456556	0.460153	0.0265431	0.84802	0	1
HMGB2	0.201663	0.0241772	0.208463	7.4776e-05	0.118974	0.137045	0.0598168	0.411286	0.0908034	0.769809	-0.0156207	0.86591
FAM101B	0.250377	0.0241772	0	1	0	1	-0.0330762	0.831619	0.0824468	0.524646	0.0581914	0.10335
NMNAT2	-0.249309	0.0242116	-0.0261702	0.509246	-0.0374243	0.615832	0.00242253	0.976597	0.280829	0.0904348	0.0304553	0.0635324
C5orf28	0.132404	0.024221	-0.0243037	0.594081	0.014861	0.81208	-0.0438142	0.538	0.0497612	0.863795	-0.0718777	0.0788391
GNS	0.13534	0.0242243	0.0335931	0.216898	0.0460316	0.329068	-0.00136622	0.985588	-0.0888013	0.661794	0.159123	5.25741e-10
ARHGAP20	-0.237337	0.0242624	0	1	0	1	-0.0814651	0.233883	-0.125139	0.591815	-0.074062	0.00216397
RAB3IL1	0.190401	0.0242624	0.0309966	0.253327	-0.00545301	0.928199	0.000491434	0.995779	0.103636	0.488689	0.119638	0.00489162
HDGFRP3	-0.104865	0.024267	-0.0256606	0.376915	-0.0384365	0.391363	0.00704677	0.891568	-0.20681	0.22616	0.232019	2.57562e-08
HIST1H3G	0.15015	0.0243478	0.0225371	0.436251	-0.0314971	0.462457	0.0501046	0.351597	0.0104795	0.905872	0.040645	0.230074
TRAT1	-0.0941166	0.0244652	-0.0182816	0.352832	0.000620868	0.991019	0	1	0.0567833	0.459042	0.232246	2.90754e-07
EMR1	0.189967	0.0244682	0.0497662	0.0550956	0.0438234	0.347256	0.0471114	0.42685	0.0988649	0.168418	0.153136	1.28207e-09
SLC39A14	0.299386	0.0245184	0.0656575	0.256066	-0.0201238	0.779015	-0.00773387	0.939938	0.073768	0.704577	-0.169469	5.57444e-05
PCED1A	-0.0966754	0.0245184	0	1	0	1	0.00375813	0.9582	0.140826	0.357486	-0.0254915	0.484524
DUSP5	0.369255	0.0245184	-0.113048	0.0241994	-0.0409912	0.693601	0.0107416	0.939939	-0.0246376	0.94989	0.50391	4.89301e-11
COL18A1	0.272206	0.0245184	-0.0150593	0.701353	-0.0243166	0.68228	-0.0717921	0.200793	-0.108569	0.740703	0.542539	4.90318e-20
KCNAB3	-0.290261	0.0245986	-0.0449732	0.18847	-0.060451	0.358993	0.0227044	0.676703	0.17979	0.11505	0.00280227	0.927371
AC093323.3	-0.158919	0.0247309	0	1	0	1	-0.000966264	0.992067	0.0554551	0.769809	-0.0964232	0.000334493
STAU2	-0.167455	0.024735	-0.0591764	0.0308571	-0.0348102	0.453773	-0.0289904	0.520463	-0.342627	0.0807726	0.029351	0.304311
MAP1LC3A	-0.118083	0.0247439	0	1	0	1	-0.0539501	0.11177	0.359241	0.122057	-0.202497	3.8624e-08
ACHE	-0.139973	0.0247606	-0.0396234	0.234167	-0.0216408	0.693199	0.0192922	0.806779	0.673083	0.0459625	0.0257881	0.211929
HSPB8	0.270196	0.0247876	0.10613	0.00180924	0.0222375	0.77204	0.0331569	0.51475	-0.345794	0.336136	0.321146	6.11779e-10
NABP1	0.240148	0.0247966	-0.000987732	0.979491	0.0347983	0.45754	0.0205149	0.76578	0.0926956	0.372356	0.389926	2.88513e-19
CRYZL1	-0.151321	0.0247966	0.0223602	0.442585	-0.0262823	0.615709	0.0249672	0.561658	-0.0372544	0.868118	-0.165005	2.28359e-11
CYP11B2	-0.13135	0.0247992	-0.0232486	0.521702	-0.00561683	0.931112	0.0185222	0.839062	-0.0779671	0.352944	-0.0153308	0.441903
LENG9	-0.146092	0.0248017	0	1	0	1	0.0473514	0.28989	-0.0673598	0.301056	0.0216948	0.213575
ZC2HC1A	-0.149235	0.0248223	-0.00519797	0.908909	0.00827872	0.905698	-0.0245143	0.709869	0.154443	0.456311	0.102425	0.00145216
VTI1B	-0.162712	0.0249533	-0.0215555	0.363431	-0.0323642	0.362552	0.0110497	0.842318	0.0327114	0.893678	-0.199922	3.92913e-10
TMEM167B	0.135487	0.0249533	0	1	0	1	0.0268429	0.409064	-0.00769571	0.962448	-0.0388399	0.151438
LRRN1	0.177061	0.0250308	0	1	0	1	-0.119788	0.0506048	-0.236292	0.147338	0.0412145	0.0678746
FBXO30	0.261998	0.0251203	0	1	0	1	-0.0461415	0.512824	-0.330629	0.12403	0.0543223	0.0252692
MBLAC1	-0.17162	0.0251463	0	1	0	1	0.0198717	0.667673	0.0644803	0.680575	-0.0250843	0.215917
KLHDC4	-0.144011	0.0252129	-0.00350537	0.926147	0.0149354	0.791275	-0.036147	0.566137	0.0564874	0.814443	0.149832	0.000102303
PSPC1	-0.125739	0.0252129	-0.0123557	0.72381	-0.00806771	0.883366	-0.0248091	0.617466	-0.0289832	0.822537	-0.0199505	0.433607
SH3BP5	-0.252634	0.0252129	0.0242992	0.387634	8.93257e-05	0.998717	-0.0113379	0.764934	0.0951197	0.253747	0.0396305	0.0837022
TMBIM1	0.34281	0.0252129	0.195641	0.00052865	0.125446	0.141969	-0.0113364	0.907333	0.301101	0.395074	-0.234657	6.6069e-06
IFNW1	0.232562	0.0252129	-0.0243807	0.342875	-0.0123503	0.81208	0.0116226	0.821993	0.0380728	0.621713	-0.00221416	0.913229
RBM12B	0.167027	0.0252129	0.0204509	0.640414	0.0300168	0.49076	0.0196187	0.815734	0.0633338	0.813827	-0.0499722	0.135985
CYS1	-0.197558	0.0252129	0	1	0	1	0.043667	0.421976	-0.0497335	0.479032	0	1
MIR1227	-0.175516	0.0252129	-0.0554063	0.000390341	-0.00862405	0.797534	-0.0221331	0.492834	0.0872972	0.523202	-0.254206	5.57649e-15
NES	0.169351	0.0252503	-0.0235346	0.525468	0.0759193	0.16777	0.027005	0.591467	0.24085	0.129146	0.0776299	0.00456796
KBTBD7	-0.195978	0.0252977	0	1	0	1	0.0420221	0.659422	-0.124485	0.49155	-0.0872564	0.0105811
SLC25A4	-0.170144	0.0253378	-0.0781495	0.0260885	-0.102407	0.153307	-0.0253401	0.671233	-0.0811368	0.750131	-0.214316	3.0909e-13
MTHFD1L	-0.194924	0.0253458	0	1	0	1	-0.0168176	0.862935	0.0376664	0.848481	0.285653	2.85293e-12
USP38	0.174058	0.0253892	0	1	0	1	0.0071747	0.928579	-0.2245	0.299311	0.0131167	0.769692
TMEM179B	0.198093	0.0253922	0	1	0	1	0.0499148	0.212543	0.281192	0.249055	-0.0289924	0.213767
ZIC2	0.361182	0.0254833	0	1	0	1	-0.0260819	0.858116	-0.281255	0.416775	-0.0106128	0.707635
GLIPR1	-0.258847	0.0254833	-0.10985	0.156332	-0.17019	0.137181	0.150287	0.357194	-0.036048	0.871299	0.674458	1.09837e-19
CAPS2	-0.166754	0.0254833	0	1	0	1	-0.0393929	0.583975	-0.0694792	0.438812	0.000710069	0.978282
TMEM129	-0.183586	0.0254876	0	1	0	1	-0.0297126	0.575232	0.0472546	0.744942	-0.127224	6.59405e-06
CCBL1	-0.150882	0.0254906	0.000603954	0.982028	0.0218079	0.532616	-0.0109486	0.809151	-0.141718	0.455681	0.0828502	0.00358226
SH3BP4	0.20019	0.025496	0.0528315	0.378965	0.0563277	0.493432	-0.0145753	0.900122	0.0769625	0.788935	0.0316558	0.358478
SPCS1	-0.0925703	0.0255189	-0.0393452	0.097102	-0.0206969	0.619468	-0.0260555	0.494653	-0.226362	0.192392	0.217783	1.33747e-07
DDX1	-0.115772	0.0255631	-0.0745537	0.017373	-0.108863	0.0909666	0.00138219	0.98305	0.00537454	0.982158	0.00817259	0.767415
SAMD9L	0.3488	0.0255631	0	1	0	1	-0.0109929	0.891351	-0.0346152	0.854671	0.681134	2.51447e-20
HDAC1	0.199923	0.025612	0.0732907	0.0877574	0.107972	0.0862708	-0.0311531	0.624661	-0.123259	0.637798	-0.03163	0.286885
CBFB	0.274658	0.0256334	0.166696	0.00034012	0.184754	0.0128984	-0.0291342	0.670235	-0.0166781	0.963158	0.302267	2.10665e-16
CHRNA4	-0.157338	0.0256359	-0.00366775	0.919274	0.0302026	0.448928	0.00143058	0.985001	0.177516	0.156336	0.0137592	0.531312
ZNF423	0.201711	0.0256359	0.0211816	0.616581	0.0500096	0.402651	0.00711348	0.94787	0.157435	0.410244	-0.00134728	0.962603
KCNN3	0.208186	0.0256359	0.181035	8.22069e-05	0.137721	0.074178	-0.0460639	0.632481	0.121102	0.787276	0.24689	9.72833e-16
FSTL1	0.306634	0.0256359	0.0721781	0.100603	0.0653255	0.322542	0.0176353	0.864545	-0.0804297	0.803871	0.657009	1.97931e-23
YIF1B	-0.203399	0.0256359	0	1	0	1	-0.0392737	0.413604	-0.0708247	0.706427	0.166461	7.20638e-07
GNG5	0.358066	0.0256359	0.15924	0.00013107	0.156077	0.0193664	-0.0556977	0.471568	-0.234849	0.195156	-0.0176107	0.707635
LILRA5	0.446685	0.0256359	0.0241906	0.339197	0.010708	0.826991	0.058796	0.0913752	0.391286	0.0983894	0.957539	7.63666e-21
SIGLEC9	0.231352	0.0256536	0.0558703	0.0715298	0.0600542	0.239474	-0.00628142	0.939938	0.0369715	0.581387	0.0663059	0.00222158
GOLGA8F	-0.102474	0.0256655	0.0114013	0.773701	-0.0137125	0.857078	0.0333193	0.332399	-0.0538314	0.709953	-0.0607874	0.62458
IFI35	0.345455	0.0256951	0.0147259	0.753422	0.0158531	0.795588	-0.0187079	0.763621	0.389904	0.151966	0.26391	2.47736e-11
ANKRD30B	-0.287733	0.0257158	0	1	0	1	-0.00965953	0.878566	0.0906297	0.767759	-0.0695643	0.0566942
RAB31	0.222463	0.0257653	0.136866	0.00398164	0.155762	0.0400236	-0.0390146	0.67535	0.052624	0.894111	0.799695	8.34418e-28
CDKN3	-0.220761	0.0257863	-0.0217814	0.643605	0.022932	0.743542	-0.0472014	0.4936	-0.0676326	0.680433	0.075278	0.208422
PRKAB2	0.202489	0.0257863	0.0892417	0.0126112	0.123005	0.00454877	0.072389	0.211107	0.183256	0.294198	-0.200665	4.15557e-10
SCAMP5	-0.178571	0.0257863	-0.0799772	0.00165835	-0.084708	0.0448363	-0.0161469	0.764934	0.44206	0.0884234	0.044706	0.403178
SAE1	-0.0733435	0.0257864	-0.0643078	0.00320613	-0.0613755	0.114146	-0.000373386	0.995787	0.0421269	0.769044	0.0431339	0.029493
PUF60	-0.0933428	0.0258607	-0.033652	0.0915354	-0.0382074	0.23284	-0.0192602	0.541579	0.225302	0.266609	-0.0780522	0.00126676
C16orf13	-0.101799	0.0259458	0	1	0	1	-0.0380563	0.386324	0.305566	0.133948	-0.0640875	0.0241126
ST6GAL1	0.159847	0.0259805	-0.0474133	0.204495	-0.121851	0.0193535	-0.0699149	0.13322	0.122574	0.400216	0.357754	1.80523e-07
IGDCC4	0.301863	0.0260258	0	1	0	1	0.0146744	0.923222	0.130395	0.647354	0.447879	2.7719e-21
ITGB1	0.24458	0.0260258	0.00220567	0.968748	-0.0248758	0.709872	-0.0726502	0.150192	-0.240435	0.411681	0.118144	3.85091e-05
VGF	-0.421521	0.0260438	-0.199524	2.80851e-05	-0.156831	0.0178067	-0.108285	0.0721151	-0.10611	0.847167	0.143629	7.59723e-05
COQ10A	-0.142353	0.0260438	0	1	0	1	-0.0280873	0.466934	0.0146041	0.911258	0.216928	3.82455e-15
CMBL	0.184291	0.0260438	0	1	0	1	0.00904365	0.874537	-0.139419	0.333548	-0.680254	1.82779e-23
NT5DC1	-0.13502	0.0260438	0	1	0	1	0.045293	0.570121	-0.229935	0.168418	-0.128661	1.78106e-05
SH3GLB2	-0.0923957	0.0260737	-0.050084	0.0846233	-0.0494349	0.292731	-0.0388824	0.402209	0.22862	0.0553976	-0.125816	0.000127587
AKT1S1	-0.166091	0.0260737	0	1	0	1	-0.0602456	0.364032	0.137218	0.2061	0.0140318	0.491252
CD53	0.312576	0.026075	0.0211542	0.798947	-0.159146	0.0882435	-0.0611446	0.516391	-0.0279987	0.861357	0.505639	1.96665e-13
MPO	-0.157963	0.0262403	-0.00391186	0.910445	-0.0153594	0.758859	-0.0231021	0.650305	0.146487	0.162839	0.0131399	0.485008
TYSND1	-0.114588	0.0262403	0	1	0	1	-0.00484899	0.943757	0.0110765	0.966348	-0.209255	8.60023e-16
DNAH12	0.161838	0.0262403	0	1	0	1	0.0380613	0.471686	0.0384831	0.65415	-0.0204785	0.253807
MRTO4	-0.13863	0.0262779	-0.0343628	0.312487	-0.0488093	0.274577	-0.00955478	0.898117	-0.0766706	0.622485	0	1
ZFYVE1	-0.172161	0.0262779	0	1	0	1	-0.015381	0.687283	0.0948543	0.480105	-0.0420672	0.047857
SYNC	0.176244	0.0262901	0.0291821	0.465183	0.0432502	0.449025	-0.0749488	0.340033	-0.0680605	0.62341	-0.294755	1.21477e-12
AC008731.1	0.161163	0.026319	0	1	0	1	-0.0686232	0.0575492	-0.050139	0.880409	-0.0891583	0.00022991
PPAP2A	0.157778	0.0264562	0.0345381	0.248347	-0.00366172	0.955962	0.0456023	0.210805	0.00336767	0.988896	-0.27276	4.81726e-08
NIPBL	0.184007	0.0264597	0.0474204	0.0547679	0.0328088	0.366575	-0.0143445	0.799806	-0.272866	0.205737	-0.107716	0.000226966
CNKSR3	0.291003	0.0264993	0	1	0	1	-0.0600576	0.604341	-0.179278	0.586767	-0.513231	3.79558e-15
TANC1	0.273717	0.0265085	0	1	0	1	-0.109857	0.163464	0.0153029	0.947897	0.103577	2.73707e-05
PRKCQ	-0.224989	0.0266819	-0.0399309	0.387038	0.0179347	0.824891	0.0359374	0.672833	-0.0975531	0.652509	0.113243	3.02467e-05
GOLGA6A	-0.121988	0.0267095	0	1	0	1	-0.0104002	0.864545	0.0918085	0.235378	-0.0119027	0.666827
RAF1	0.153766	0.0267918	-0.00788081	0.783651	0.0154593	0.699258	-0.0195869	0.684184	-0.023966	0.89923	-0.0461722	0.0570035
WBSCR17	-0.296792	0.0267918	0	1	0	1	-0.0313558	0.528451	0.389757	0.0424157	-0.0163471	0.446413
NOC2L	-0.1199	0.0267918	-0.0340027	0.150103	-0.0493684	0.226128	-0.0518591	0.189039	0.153661	0.301341	0.0408428	0.11931
C12orf61	0.223753	0.0267918	0	1	0	1	0.0196808	0.587682	0.0655767	0.431167	0.06025	0.000206276
CYTH2	-0.235912	0.0268412	-0.0762625	0.00517584	-0.0750296	0.137617	-0.0159289	0.764351	0.247521	0.155044	-0.0457218	0.0670671
NDUFS7	-0.174388	0.0268412	-0.0314123	0.377188	-0.0383786	0.349405	-0.0550302	0.171675	-0.0617028	0.707195	-0.202502	7.75618e-12
SOX9	0.364378	0.0268412	0.264196	1.74077e-05	0.229662	0.015233	0.019321	0.926372	-0.337811	0.508995	0.0149309	0.765855
HSPBP1	-0.237886	0.0268412	-0.0738386	0.000529281	-0.0942113	0.00454877	-0.0682424	0.040966	0.328247	0.303552	-0.0200171	0.591753
HCN1	-0.247583	0.0268412	0	1	0	1	0.0222269	0.746679	0.0683873	0.682036	-0.00332115	0.874378
FAF1	-0.0848624	0.0268412	0.00669423	0.78595	0.0230523	0.430917	0.00378737	0.942198	0.213274	0.035985	-0.0771174	0.000128562
LDOC1L	-0.141042	0.0268412	0	1	0	1	-0.0296453	0.312008	-0.263992	0.38407	-0.0373697	0.402712
RP11-88H12.2	-0.137046	0.0268412	0	1	0	1	-0.0313339	0.712437	0.0876608	0.40131	0	1
INO80C	-0.14378	0.0268746	0	1	0	1	-0.066397	0.0655747	3.01239e-05	0.999745	-0.0916375	0.00275319
MRPL37	-0.12419	0.0268913	0	1	0	1	-0.061623	0.250737	0.0298464	0.898471	-0.082573	0.00798086
GSKIP	-0.157075	0.026917	0	1	0	1	-0.0428535	0.440254	-0.12371	0.497854	0.145	0.00373782
GJA4	0.246306	0.0269251	-0.0507361	0.119832	0.00838784	0.893375	-0.0353087	0.640278	-0.0498635	0.824278	0.344906	2.01368e-23
HGF	0.206633	0.0269608	0.0851277	0.0512708	0.0581513	0.400607	-0.0113386	0.875272	-0.109489	0.118828	0.0636725	0.000638032
MGARP	0.212378	0.0269608	0	1	0	1	0.00249753	0.981408	-0.0903943	0.418746	-0.0165705	0.392453
EXOSC10	-0.11987	0.0269608	0.01622	0.615267	-0.0142223	0.79852	-0.0273542	0.523338	0.0763671	0.712337	1.43109e-05	0.999702
SPECC1L-ADORA2A	0.275531	0.0269608	-0.0152022	0.622416	-0.0368895	0.411519	-0.016404	0.775052	0.105345	0.490329	0.294021	2.94954e-16
ABCC5	-0.139214	0.026977	-0.0610105	0.0235127	-0.0811021	0.0575736	-0.041286	0.414759	-0.0188279	0.941569	-0.0337967	0.457656
OASL	0.282513	0.026977	0.0021692	0.94792	0.00933029	0.860041	0.0535762	0.226856	0.134271	0.258093	-0.35462	8.28126e-05
SMNDC1	0.125131	0.0269897	0.0559868	0.151927	0.01216	0.892416	-0.0413247	0.509528	-0.306547	0.0972167	0.0984932	0.0095812
GMDS	0.109513	0.0270058	-0.0207715	0.444242	0.0146782	0.786014	-0.0439124	0.386959	-0.234935	0.262276	0.155183	0.00329643
BCR	-0.163704	0.0270058	-0.0103606	0.815806	-0.0096529	0.893375	-0.053145	0.293375	-0.0874377	0.738452	0.0661844	0.0618905
LAPTM5	0.485963	0.0270321	0.0694071	0.544894	-0.210233	0.136969	-0.136766	0.394256	0.0850822	0.856419	0.500639	1.40969e-12
C2orf15	-0.17271	0.0270537	0	1	0	1	-0.00287479	0.968602	-0.192103	0.207425	-0.0502389	0.0650785
NSF	-0.143647	0.0270745	-0.0622667	0.084585	-0.0880533	0.206443	-0.00728434	0.892618	0.0230955	0.935683	-0.00573221	0.871395
ODF1	-0.31166	0.0270745	0.0381696	0.134483	0.0267466	0.53542	0.0351168	0.561192	-0.0714569	0.177692	0.00563033	0.76498
STIP1	0.180258	0.0271065	-0.000324851	0.992249	-0.0295167	0.615277	-0.0459668	0.331428	0.322465	0.145573	0.0973736	0.00602444
ZNF222	-0.291294	0.0271607	-0.00186141	0.961047	0.0875552	0.020593	-0.034739	0.469545	-0.0789101	0.503805	0.0464387	0.0126041
TLN1	0.285661	0.0271746	0.0089257	0.841465	-0.0102492	0.887433	-0.0136484	0.877135	-0.115858	0.531727	0.195153	2.58485e-11
NRSN1	-0.198706	0.0271746	0	1	0	1	-0.00367664	0.970192	0.324171	0.0947585	-0.0154653	0.344289
MFSD12	-0.183309	0.0271891	-0.0466139	0.0318878	-0.0589441	0.173481	-0.0588219	0.0957634	0.409611	0.0629114	0.172311	3.26205e-14
TPD52L2	0.134158	0.0272646	0.0159192	0.535184	-0.0132191	0.749979	-0.0172675	0.648961	0.0440771	0.898252	0.0756587	0.00410884
DNM1	-0.145494	0.0272646	-0.0753471	0.0022193	-0.0634365	0.150055	-0.00762306	0.913009	0.765342	0.0276487	0.0155752	0.5087
NXPH1	-0.275561	0.0272646	0	1	0	1	-0.0188998	0.835939	-0.167411	0.348839	0.000995645	0.962665
PNKD	-0.213411	0.0272646	0	1	0	1	-0.0289107	0.389146	0.675398	0.0355568	-0.150621	0.00058955
CDK4	0.123643	0.0272646	0.0241881	0.348059	0.0514358	0.165663	0.0142499	0.693725	-0.0447664	0.741847	-0.00108768	0.982575
MDH2	-0.115135	0.0272646	-0.0398913	0.17764	-0.0526614	0.314757	-0.0204503	0.737842	-0.147225	0.417165	-0.165703	1.19486e-07
C11orf48	-0.123241	0.0272646	-0.0156037	0.545194	-0.0066916	0.878682	-0.0116017	0.800588	0.0242068	0.895753	0.0228863	0.496038
IDI1	-0.203875	0.0272765	-0.0627267	0.022054	-0.0488345	0.447287	-0.0621486	0.224061	-0.631654	0.00314591	0.0542577	0.310977
AQP4	0.322232	0.0273595	0.353249	1.54195e-05	0.219993	0.130992	0.0323684	0.843481	-0.584757	0.309259	-0.0200758	0.207018
STAG2	0.215916	0.0273938	0.0545814	0.150136	-0.00891018	0.918655	-0.02269	0.650551	-0.272529	0.22362	-0.0313775	0.304575
SORL1	-0.129925	0.0273938	-0.0402631	0.0803658	-0.0730977	0.0695152	0.00317058	0.960082	0.0671346	0.657562	-0.242407	7.42105e-05
ALDH18A1	0.111087	0.0274044	0	1	0	1	-0.0272287	0.561896	-0.044215	0.848091	-0.464028	1.67451e-19
PFKFB1	-0.145015	0.0274044	0.0395097	0.1393	0.0393482	0.36217	0.0795257	0.106502	-0.0127388	0.894111	0.00449737	0.906631
EIF5A2	-0.272955	0.0274044	-0.0366042	0.470776	0.00110808	0.991859	0.0402607	0.576827	-0.00795653	0.982105	0.258115	6.00992e-21
IL1R1	0.346568	0.0275245	0.15224	0.0270401	0.0688085	0.581254	-0.00528855	0.984754	-0.0184163	0.873246	0.0785383	0.0141323
FKBP5	0.491294	0.0275448	0.416195	1.74437e-05	0.326425	0.0170231	0.150259	0.425976	0.533743	0.129153	0.19685	0.00128609
NLRP11	0.174801	0.0275689	0	1	0	1	0.0616866	0.219996	0.0214486	0.773716	0.0231645	0.209479
WDR25	-0.11828	0.0275693	-0.0150889	0.606148	0.0580736	0.109335	-0.0241824	0.67058	0.260944	0.102049	0.0614154	0.0103051
MYC	0.364228	0.0275719	0.0222357	0.66842	0.0616691	0.402664	0.0117158	0.913365	-0.0787906	0.468584	0.0690955	0.105667
DCUN1D4	-0.126641	0.0276066	-0.0234657	0.513107	-0.0155863	0.795714	0.00970885	0.875739	-0.330208	0.0912823	-0.193069	1.0273e-09
TTLL3	-0.194796	0.0276147	0	1	0	1	-0.0707737	0.137528	-0.0453988	0.682122	0.141803	0.0105131
EIF4ENIF1	-0.117994	0.0276617	-0.0324162	0.157848	-0.0235365	0.550646	-0.0361903	0.346283	0.144555	0.344771	-0.0010414	0.974583
FAM43A	0.247423	0.0277056	0	1	0	1	-0.0416381	0.51369	-0.0820554	0.71496	0.0889632	0.188989
PRR5	0.164654	0.0277477	0.0129831	0.684937	0.00241307	0.967248	-0.0520511	0.311629	0.276402	0.192762	-0.049429	0.429058
FGF9	-0.229822	0.0277532	-0.109242	0.00555092	-0.0653497	0.406515	0.000368542	0.996771	-0.145835	0.479195	-0.446936	3.15336e-12
YWHAB	-0.0926513	0.0277532	-0.0440841	0.0935764	-0.0343806	0.527424	0.0292896	0.197563	-0.134836	0.460652	-0.0576462	0.0107781
PROS1	0.204024	0.0277532	0.00962266	0.841465	0.0166689	0.791716	-0.0136933	0.858166	-0.247136	0.199117	0.140587	0.00306442
TAC1	-0.446919	0.0277718	-0.200785	0.00100027	-0.201174	0.0441606	-0.125869	0.189649	-0.223951	0.541869	0.034537	0.079852
CEP68	-0.145902	0.0277718	0.00956275	0.784866	-0.0210558	0.697961	0.0272266	0.528078	0.0159111	0.929538	-0.152451	5.44202e-09
HCK	0.366356	0.0277718	0.0816787	0.0880855	-0.0175404	0.785027	-0.0500119	0.556148	0.128135	0.344556	0.25524	1.3114e-09
RSPH3	-0.153141	0.0277718	0	1	0	1	-0.0662239	0.225126	-0.219045	0.0850907	-0.183966	1.09124e-06
ERBB4	-0.257384	0.0277718	-0.0181044	0.632369	-0.0269815	0.622678	-0.0177977	0.772733	0.17987	0.125758	-0.0693336	0.00213383
RIMKLB	0.181201	0.0278081	0	1	0	1	-0.0786676	0.119473	-0.0675865	0.756555	0.0639094	0.000613658
CFL1	-0.0938709	0.0278081	-0.0385261	0.00949452	-0.0316288	0.214308	-0.00971177	0.630212	0.419474	0.0908067	-0.0813579	9.21488e-05
CBX1	0.141452	0.0278689	0.0137277	0.567558	0.0234931	0.553677	0.0237479	0.443591	0.056914	0.816797	-0.030496	0.599473
IER3	0.337712	0.0278781	-0.0211196	0.715504	-0.0122445	0.893841	-0.0312915	0.817188	-0.0431237	0.923264	0.59919	4.16622e-11
C2CD4A	0.24542	0.027887	0	1	0	1	0.00248072	0.978409	0.0344307	0.536516	0.181628	0.00546901
ARHGEF2	-0.107248	0.0278999	-0.0623141	0.00665603	-0.0882315	0.0623336	-0.00595349	0.90702	0.279441	0.108301	0.0715659	0.0128339
C10orf35	-0.187946	0.0279025	0	1	0	1	0.00106134	0.991228	-0.0479397	0.850893	0.071677	0.0162234
ARMCX3	-0.196538	0.0279492	-0.0918198	0.00712253	-0.104767	0.148696	-0.0291944	0.621037	-0.4803	0.0113561	0.242168	4.87446e-10
JAKMIP2	-0.133716	0.0279492	-0.0185621	0.468836	-0.0297367	0.500921	0.02221	0.606258	-0.18562	0.232658	-0.0286624	0.0513698
CD58	0.197234	0.0279562	0.069062	0.0699954	0.038272	0.570525	-0.023214	0.770756	-0.220511	0.0590625	0.0685923	0.0570035
IL18BP	0.310783	0.0279562	0.00850844	0.790771	-0.0121966	0.807246	0.0476174	0.266848	0.379039	0.0624496	0.301314	4.80906e-07
MCM4	-0.141607	0.0279668	0.00438856	0.919274	0.0151677	0.793189	0.0288045	0.572035	0.0195171	0.922699	-0.132429	0.000375919
SUGP2	-0.138757	0.0280046	-0.0376851	0.0366773	-0.0170161	0.620982	-0.0148937	0.681272	0.0635621	0.740372	0.0325856	0.369215
IPCEF1	-0.191107	0.0280188	-0.0013459	0.979358	-0.0343034	0.650942	-0.0212288	0.73351	0.116493	0.650887	0.120128	3.69128e-06
ANO1	-0.245683	0.0280708	-0.0162689	0.548752	0.00426663	0.931112	0.0272732	0.608245	-0.112634	0.367958	0.221098	0.000241668
DEFB107B	-0.0820621	0.0280773	0	1	0	1	-0.019894	0.610682	0.0171017	0.869531	0	1
RNASEK	-0.115657	0.0280773	0	1	0	1	-0.0380231	0.190655	0.286333	0.150518	0.100094	0.00014572
SLC22A18AS	-0.273099	0.0280773	0.00112272	0.975673	0.00117665	0.986001	0.0177286	0.801339	0.192868	0.300545	-0.558161	8.24377e-14
CTDSP2	0.187784	0.0280871	0.0555823	0.0534171	0.0361316	0.521352	-0.0275156	0.514464	0.0865346	0.761462	-0.170812	1.93396e-06
BEX4	-0.145763	0.0280945	-0.00475433	0.905	0.00121215	0.986602	0.0130341	0.739366	-0.13994	0.168516	-0.133188	0.0100915
LNPEP	0.122717	0.0280945	0.0278651	0.252238	0.0120249	0.801123	0.0261855	0.543661	-0.0599101	0.765411	0.0622138	0.152553
DDR1	0.247776	0.0280945	0.124058	0.00794095	0.160997	0.0298878	0.0625578	0.3363	0.382529	0.275404	-0.35882	9.13813e-13
WI2-3658N16.1	0.195319	0.0280945	0	1	0	1	0.0258444	0.834299	0.00306419	0.99144	0	1
ARHGAP19	0.213453	0.0281032	0	1	0	1	-0.000840328	0.993625	0.0551778	0.793112	0.0343628	0.19014
CD99	0.363227	0.0281312	0.196313	5.50228e-05	0.124903	0.0790716	-0.018984	0.881259	0.319664	0.232658	-0.116914	8.82712e-05
NOXO1	-0.226805	0.0281459	0	1	0	1	-0.0680982	0.125571	0.0942633	0.230314	-0.0589642	0.340902
UBE2L6	0.204074	0.0281525	0.0635904	0.00897407	0.0613837	0.125723	-0.00355858	0.951804	0.102113	0.655414	0.74616	2.89287e-21
SEC62	-0.132135	0.0281766	-0.0051656	0.888878	-0.0343852	0.483638	0.0467843	0.195503	-0.283881	0.0985163	0.0984854	9.27882e-05
MPHOSPH6	-0.175008	0.0281766	0.0196425	0.47594	0.0251003	0.488149	-0.0122677	0.765169	-0.254373	0.0493888	0.0130927	0.707268
ING5	-0.16313	0.0281766	0	1	0	1	-0.0271097	0.675111	0.120523	0.138294	-0.050589	0.251673
ANP32B	0.179387	0.0282105	0.0968182	0.0104002	0.0632075	0.301437	-0.0177867	0.770431	-0.0148362	0.971119	0.0430333	0.135132
LAMP3	0.280156	0.0282427	0.0404885	0.116848	0.0402632	0.329634	0.0368993	0.455309	-0.044258	0.693048	0.88309	4.66621e-19
SDCBP	0.139579	0.0282634	0.00432324	0.897381	-0.0334453	0.402651	0.0108156	0.710402	-0.413695	0.050187	0.305939	5.70462e-13
DLAT	-0.163213	0.0283283	-0.00576456	0.916579	-0.0123186	0.876121	-0.016278	0.815734	-0.141564	0.381478	-0.179052	8.80239e-07
ZNF436	0.178438	0.028337	0	1	0	1	-0.0353019	0.525161	0.0994535	0.403789	-0.0703674	0.00609311
PTPRZ1	0.183508	0.0283682	0.118808	0.0391109	0.133732	0.109628	-0.00437344	0.973733	-0.495883	0.0596651	-0.0196564	0.324191
GGTA1P	0.184429	0.0283949	0	1	0	1	-0.0630789	0.421274	-0.0654457	0.482177	0.0142338	0.525997
CRYBA1	0.206645	0.0284076	0.0168116	0.526225	0.0048101	0.918745	-0.0340432	0.365865	0.0265352	0.782282	-0.0119037	0.638303
LENG1	-0.140399	0.0284266	0	1	0	1	-0.0226661	0.681366	-0.00216607	0.988651	-0.00581631	0.808149
KIF1B	-0.079076	0.0284341	-0.00349691	0.881313	-0.00207329	0.959904	-0.00887699	0.773053	-0.246239	0.1819	-0.324881	4.11265e-16
CD40	0.187498	0.0284425	0.0123976	0.647654	-0.0126529	0.794801	0.062246	0.0764469	-0.0132086	0.903837	0.483292	2.01595e-18
TREML4	0.12995	0.0284712	0	1	0	1	0.0128195	0.849918	-0.0232797	0.717493	0.0165797	0.332505
PILRA	0.185157	0.0285527	0.0196714	0.575922	0.0255348	0.653527	0.0228409	0.791713	-0.177825	0.147338	0.178985	6.99332e-06
FST	0.200615	0.0286166	0.038829	0.13897	0.0387052	0.451076	0.113465	0.034285	0.0453896	0.693991	0.0745303	0.0450617
PIK3AP1	0.267694	0.0286291	0	1	0	1	-0.0873421	0.190393	0.12718	0.195639	0.375866	1.41682e-16
PBLD	-0.145284	0.0286725	0.0104517	0.856949	0.0521786	0.458529	-0.00854739	0.937841	-0.0410296	0.682122	-0.880424	4.6805e-20
SERTAD3	0.2875	0.0286725	0.015564	0.690321	0.0100103	0.890236	-0.0675381	0.137296	-0.1323	0.375765	0.128721	5.6453e-05
CRELD2	0.11897	0.0286725	0.0088515	0.728244	-0.00625873	0.881101	-0.00995271	0.829701	-0.00834592	0.959218	0.585044	1.59702e-20
LETMD1	-0.098531	0.0287879	-0.00449499	0.8976	0.00492315	0.928199	0.0416822	0.190357	0.215049	0.107377	-0.209058	7.21348e-12
SLC15A3	0.416422	0.0288006	-0.0132946	0.701753	-0.00268193	0.967899	-0.0016957	0.982554	0.00037614	0.999592	0.50053	5.00708e-17
TMEM18	-0.26589	0.0288575	0	1	0	1	-0.0212046	0.677009	-0.018944	0.899189	-0.225542	2.85061e-18
PRKAR1B	-0.284321	0.0288606	-0.0629095	0.0100942	-0.0378252	0.425259	-0.0157636	0.849918	0.773167	0.122854	-0.0514991	0.182921
RP11-97O12.7	-0.175487	0.028877	-0.0826356	0.00607557	-0.0910002	0.137866	0.0230144	0.706005	-0.10488	0.393257	-0.188971	6.30018e-12
MSX1	0.313544	0.0289106	-0.0465796	0.356415	0.00811124	0.915576	-0.00803942	0.955641	-0.76823	0.0288198	0.283901	2.29391e-10
TBC1D2B	0.217481	0.0289416	0.0196998	0.505731	0.0459966	0.206483	-0.0248128	0.58342	0.234188	0.17052	0.262733	3.13499e-14
WHSC1	-0.146522	0.0289487	-0.0284384	0.170818	-0.00251921	0.9455	-0.0443766	0.244217	-0.106308	0.391438	-0.0110146	0.599176
ABTB1	-0.200661	0.0290123	0	1	0	1	-0.0147141	0.745446	-0.0801695	0.789788	0.0863664	0.0281566
MLF2	-0.0907507	0.0290658	-0.0739585	0.00131021	-0.0810595	0.0651052	-0.00688658	0.893089	0.632598	0.0828993	-0.0314346	0.330855
MXD1	0.166748	0.0290961	0.0121934	0.763273	0.00753792	0.923623	-0.0528681	0.214752	-0.0271106	0.885871	0.184526	0.00492335
PBX3	0.216336	0.029153	-0.0371261	0.281447	-0.0105372	0.861023	-0.00395888	0.962754	-0.11007	0.40493	0.188393	1.06178e-06
PRMT8	-0.23873	0.0291736	-0.101533	0.00373996	-0.131657	0.039724	-0.0546111	0.353965	-0.0978917	0.588891	0.0241157	0.19162
HIST1H2BH	0.219679	0.0291972	0.0253664	0.391108	0.00813904	0.890236	-0.0082772	0.923956	-0.0331595	0.566125	-0.0406799	0.297284
KMT2E	0.124588	0.0292302	0	1	0	1	0.00989059	0.877377	0.0564254	0.782059	-0.155907	8.68575e-05
SRD5A2	0.162614	0.0293947	-0.0180444	0.490989	-0.0170948	0.739609	-0.036082	0.325316	-0.0794139	0.214962	-0.0196423	0.308245
ACO1	0.128961	0.0295311	0.0815594	0.00263486	0.109723	0.0126962	0.0386656	0.471858	-0.260587	0.167225	0.0174493	0.696517
SPSB4	-0.190184	0.0295311	0	1	0	1	0.0335013	0.496122	0.0228101	0.836092	0.0437176	0.151699
TBC1D3P1-DHX40P1	0.141026	0.0295334	0.0421368	0.184183	-0.00553929	0.943174	-0.07865	0.233458	-0.156644	0.146697	-0.128359	0.000136049
FGF12	-0.163658	0.0295636	-0.0534571	0.266913	-0.0898727	0.215577	0.0289733	0.684655	-0.217226	0.441853	-0.0128238	0.525655
EIF2B5	-0.101827	0.0297011	-0.0427068	0.0207668	-0.0178887	0.669237	-0.0182331	0.677142	-0.140213	0.424091	-0.0711713	0.0250981
MIR4722	0.216029	0.029726	0	1	0	1	-0.0114813	0.908743	0.221509	0.33362	0.29248	3.70718e-11
HNF1B	0.251014	0.0297861	0.0459192	0.15691	0.02988	0.662851	0.0386862	0.461434	-0.0516517	0.604542	-0.522795	1.5361e-27
CRYGN	-0.136575	0.0297861	0	1	0	1	0.0472698	0.219007	-0.0545592	0.464886	-0.00173393	0.939079
FBXO16	-0.222652	0.0297861	0	1	0	1	-0.0159543	0.835375	-0.141143	0.183921	0.250177	1.52882e-21
IFNAR1	0.138117	0.0299317	0.0317336	0.262598	0.0665227	0.0688159	0.0192977	0.697957	-0.0983061	0.541021	0.0448532	0.100908
PP2D1	0.203394	0.0299779	0	1	0	1	0.000697756	0.990198	0.0331642	0.641906	-0.00829132	0.694854
ADH1C	0.238781	0.0299779	0.0490466	0.0321773	0.0859132	0.0400236	0.00719608	0.898333	0.158689	0.0113561	-1.32362	1.9411e-25
EFR3A	-0.0968391	0.0299818	-0.0534291	0.103795	-0.0466408	0.451717	0.0682304	0.0443614	-0.0791242	0.454362	-0.00218019	0.956488
MAN1B1	-0.14865	0.0300148	0.000964276	0.973532	-0.0155381	0.669843	0.0301598	0.353434	0.264028	0.0908573	-0.00514146	0.906631
LTB	-0.168368	0.0300434	-0.0358274	0.239961	0.010292	0.871441	-0.0566537	0.255379	-0.141095	0.282858	0.770066	5.9405e-08
ODC1	0.148634	0.0301256	0.0551942	0.0462223	0.0668821	0.154855	0.0215717	0.668267	0.149727	0.316559	0.365639	1.12241e-08
SDC2	0.24127	0.0301798	0.201141	0.000453234	0.198424	0.0118023	0.00324187	0.988937	-0.32585	0.0864409	0.0830897	0.0090919
RHBDF1	0.195245	0.0302181	0.0291671	0.282007	0.0515082	0.201548	0.046837	0.347955	-0.0987707	0.801227	0.258187	1.48975e-10
TUBGCP6	-0.111571	0.0302472	0	1	0	1	-0.0640466	0.198512	0.176353	0.293802	-0.0178569	0.454421
AKAP12	0.158034	0.0302472	0.047176	0.14414	0.0223358	0.721175	0.0138504	0.823557	-0.369632	0.108395	-0.00301906	0.986272
MPP6	0.234553	0.0302561	-0.0380175	0.222159	-0.0352822	0.539984	-0.0455288	0.460046	-0.0292788	0.764967	0.229818	5.90622e-18
SLC9A1	-0.149223	0.0302828	-0.0528531	0.016106	-0.0441802	0.205666	0.0212913	0.686444	0.127365	0.449666	-0.193276	3.67819e-07
CTRC	-0.113812	0.0303292	0.0236278	0.497017	0.0510203	0.358385	0.0296558	0.494894	-0.0324104	0.816234	0	1
EGFLAM	0.308364	0.0303508	0	1	0	1	0.0319659	0.544448	-0.0701527	0.693696	0.49806	5.25035e-22
SLC2A11	-0.203028	0.0303569	-0.051788	0.0636232	-0.0233946	0.621991	-0.0283909	0.626225	0.0459707	0.829777	0.028818	0.288484
ZBTB9	-0.0906335	0.0303638	0	1	0	1	-0.0239597	0.550008	0.205832	0.0503268	-0.0272091	0.194269
DTNB	-0.136719	0.0303798	-0.0208244	0.383163	-0.00489859	0.915689	-0.0111079	0.777375	0.172598	0.252442	0.0360109	0.0563661
ZFP36L2	0.205023	0.0303958	0.0120365	0.895844	-0.0116927	0.922095	-0.0537295	0.725879	-0.150393	0.231697	0.00114607	0.989819
STK3	0.277944	0.0304565	0.103344	0.00540623	0.109232	0.0567875	-0.0191009	0.818933	-0.229634	0.354641	0.351896	4.06564e-21
CDKN2AIP	0.174457	0.0305031	0.0914153	0.0010818	0.0959579	0.0312866	0.0182771	0.788631	-0.00185362	0.993434	-0.00613071	0.825981
E2F6	0.112644	0.0306391	0	1	0	1	-0.067763	0.113724	0.038524	0.890658	0.146283	2.64511e-08
C2orf50	-0.196637	0.0306646	0	1	0	1	-0.0830981	0.314765	0.109585	0.3478	0.0105421	0.691944
C16orf59	-0.12424	0.0306715	0	1	0	1	0.0198824	0.715317	0.0533042	0.787276	-0.0126893	0.736632
ASTE1	-0.20516	0.0307185	0.000798104	0.984612	0.0305218	0.6062	0.0234892	0.670069	-0.000102537	0.999745	-0.309032	3.36076e-22
DNALI1	0.223013	0.0307573	0.0969273	0.00606632	0.0722434	0.198344	-0.0533427	0.520463	-0.249882	0.24962	0.120842	0.00154015
KCTD14	0.211434	0.0308761	-0.0126948	0.703659	0.0208393	0.719408	-0.000554756	0.995048	-0.0256696	0.752799	0.411993	2.58886e-20
HAP1	0.226089	0.0308761	0.0261636	0.421016	-0.0134274	0.835564	0.0235613	0.582996	0.188755	0.284819	0.000907332	0.978937
SLC30A10	0.12533	0.0308944	0.0243983	0.587787	0.0510824	0.465054	0.015238	0.847102	-0.116706	0.258447	-0.630314	1.32804e-19
PIK3CB	-0.125877	0.0310075	-0.0654378	0.0380846	-0.0888719	0.159391	0.00207837	0.974555	-0.291853	0.190034	-0.0406278	0.183444
PITPNA	-0.140041	0.031017	-0.0651711	0.0022193	-0.0514762	0.195266	-0.033999	0.369643	-0.182467	0.213976	0.0158606	0.674442
ERRFI1	0.197457	0.0310796	0	1	0	1	-0.0601474	0.226743	-0.0663156	0.716931	0.521309	1.85613e-18
CPT1A	0.166312	0.0311325	0.0604037	0.126358	0.0871728	0.150751	-0.0032435	0.977422	-0.0923174	0.231789	-0.533014	1.24726e-24
IMMT	-0.133492	0.0311325	-0.050026	0.0364324	-0.0589353	0.137866	-0.0166394	0.684998	-0.0335663	0.903837	-0.244048	7.26547e-21
PAPD5	0.154687	0.0311422	0	1	0	1	0.0386383	0.511887	0.335465	0.0972167	-0.130201	8.83522e-05
SYNJ1	-0.11503	0.0311422	-0.040075	0.287606	-0.0751841	0.218046	-0.022807	0.567898	-0.184997	0.342827	0.00537564	0.886158
SRPK2	-0.19554	0.031157	-0.0225696	0.456735	-0.0514555	0.345777	0.00295085	0.976651	-0.029962	0.918123	-0.040004	0.148442
PHACTR4	0.219141	0.0311917	0.0321816	0.444521	0.0730838	0.16422	-0.0323743	0.617717	-0.256464	0.213976	-0.171594	9.85838e-10
HPS5	0.241214	0.0312221	0.0606015	0.127524	0.0610505	0.309336	0.00936712	0.926859	0.0823652	0.635884	0.159985	4.62601e-10
ACTR3B	-0.267795	0.0312221	-0.0486584	0.148663	-0.105751	0.0346089	-0.0408687	0.481883	-0.0940285	0.761713	0.0140033	0.544927
CALCRL	0.256195	0.0312294	-0.0897944	0.0119937	-0.0574258	0.344801	-0.0695433	0.30617	-0.106816	0.476236	0.432964	6.92967e-21
DLD	-0.171661	0.0312828	-0.0508685	0.179298	-0.0627765	0.357922	-0.00677399	0.924023	-0.362637	0.0188332	-0.256712	2.07932e-09
CTSK	0.17671	0.0312828	-0.0491169	0.0618704	-0.0271564	0.595914	-0.0493232	0.386959	-0.064928	0.414476	0.974624	9.417e-29
PRRT1	-0.244024	0.0312828	0	1	0	1	-0.018014	0.755689	0.495918	0.118708	-0.0252033	0.399159
BRD8	-0.102394	0.0313321	0.00713984	0.818842	-0.0146096	0.735156	-0.00564433	0.900974	0.0307508	0.796701	-0.0201877	0.577605
TGFBR3	0.372301	0.0315126	0.14296	0.00440544	0.135024	0.0695152	-0.0259277	0.818447	-0.156782	0.587107	-0.00627777	0.912206
ST8SIA5	-0.196437	0.0315126	-0.0828756	0.00648135	-0.0704047	0.170202	-0.0381754	0.544448	-0.0136149	0.965187	-0.00453429	0.849378
DCLK1	-0.227413	0.0315126	-0.0673219	0.0656693	-0.0996104	0.149366	-0.00986931	0.865641	0.0267196	0.931051	0.0662947	0.00110087
DPYSL5	-0.241486	0.0315126	0	1	0	1	-0.0691311	0.190733	-0.093816	0.190952	-0.0380722	0.0262363
FAM107A	0.230375	0.0315126	0.184226	6.70981e-05	0.158206	0.0388227	-0.01314	0.894151	0.239672	0.455681	0.124344	0.014361
POPDC3	-0.224362	0.031521	-0.0500648	0.209772	-0.0570338	0.394421	0.00828097	0.930133	0.138776	0.416648	-0.0948092	0.0430434
COG8	-0.145956	0.031521	-0.040948	0.0969032	-0.0123332	0.812486	-0.0288097	0.643758	0.192258	0.100924	-0.0119052	0.606795
ASNA1	-0.186609	0.0315265	-0.0578207	0.00639048	-0.0509592	0.214709	-0.0241535	0.541922	0.00833311	0.936666	-0.0188738	0.340878
NKX6-3	-0.108909	0.0315612	0	1	0	1	0.0284822	0.447576	-0.114858	0.04233	-0.0463412	0.073208
NPVF	0.184918	0.031659	0.0203884	0.494763	0.0271971	0.586157	-0.0154733	0.772584	0.0658052	0.365157	-0.00803759	0.707635
MYO15A	-0.140407	0.031682	0.013488	0.67006	0.000758018	0.989041	0.053117	0.321515	-0.0371157	0.715839	-0.0203866	0.436335
SEC14L1	0.158596	0.031682	0.0916062	0.00475338	0.0765933	0.147528	-0.0366335	0.557602	0.00628622	0.98711	0.552129	1.52162e-24
FBLN5	0.196557	0.031682	-0.0824736	0.00490452	-0.0371137	0.56752	0.0427855	0.482186	0.0588124	0.704374	0.0284877	0.296911
LAMA5	0.214235	0.0317415	0.0252183	0.362958	0.00216607	0.970649	-0.0178462	0.779038	0.211417	0.289271	0.342766	4.4033e-15
NDUFV1	-0.179991	0.0317582	-0.0555921	0.0208807	-0.0604548	0.223398	-0.0229804	0.635599	0.41401	0.0972167	-0.236648	2.7179e-14
NIF3L1	-0.100396	0.0317582	-0.0308393	0.27492	-0.00882695	0.893252	-0.0146911	0.82082	-0.257542	0.157217	-0.0587688	0.0454686
ACACA	-0.0785404	0.0317596	-0.036805	0.0563308	-0.0440713	0.201054	-0.00545157	0.919796	-0.238178	0.219332	0.066656	0.0638014
SIAE	-0.176292	0.0318667	0	1	0	1	-0.0556346	0.224061	-0.0811684	0.214621	-0.150702	5.56648e-06
UBE2M	-0.102625	0.0318667	-0.025503	0.372093	-0.0386435	0.249619	-0.0615409	0.239305	0.249903	0.118982	-0.00799665	0.805398
GSDMD	0.224905	0.0318684	-0.0299411	0.233637	-0.0196715	0.681776	-0.00228352	0.973613	-0.200957	0.324889	0.10714	0.00627387
ASB10	-0.102745	0.0318684	0	1	0	1	0.0451799	0.220746	-0.148143	0.0603181	-0.0118132	0.593044
TATDN2	-0.113977	0.0318684	-0.0625743	0.00355364	-0.0353032	0.361841	-0.0234748	0.542965	0.128977	0.381146	-0.0286129	0.234453
PCDHB2	-0.228975	0.0319199	0.00448565	0.903859	0.0281002	0.608375	-0.0504117	0.160473	0.0586958	0.807852	-0.0529663	0.247887
ARMC8	-0.161924	0.0319199	-0.016267	0.613754	-0.0281594	0.648426	-0.0408191	0.347718	-0.210516	0.259506	0.00976449	0.787652
SERPINI1	-0.168484	0.0319199	-0.0666509	0.0426389	-0.0883835	0.14202	-0.00248103	0.965809	-0.154258	0.67161	0.354854	4.1265e-14
NCKIPSD	-0.129885	0.0320061	0.0317491	0.291938	0.0584968	0.112539	0.0218959	0.698987	-0.0606231	0.881498	-0.2957	1.94122e-19
PES1	-0.175648	0.0320212	-0.0281512	0.148511	-0.0352437	0.226652	0	1	0.0198031	0.899654	-0.0198159	0.648178
SLC30A5	-0.132731	0.0320212	-0.0467769	0.0913752	0.0211209	0.660265	-0.067369	0.225126	-0.0861239	0.574361	0.0794782	0.0027937
CITED2	-0.186364	0.0320212	-0.0266897	0.660991	-0.101647	0.179124	-0.0617003	0.428791	0.0129438	0.967389	-0.174429	0.000138237
LGALS9	0.280667	0.0320212	-0.0106333	0.821825	-0.131798	0.00652738	-0.0175296	0.754204	0.0619393	0.631751	0	1
CISD1	-0.135514	0.0320381	-0.0706301	0.0300646	-0.0915008	0.142406	-0.0241976	0.664618	-0.180003	0.441853	-0.179629	2.50438e-08
HBZ	-0.154071	0.0320381	0.0162261	0.664902	0.00779634	0.915973	0.031144	0.549834	-0.0256522	0.82621	0.00655535	0.867795
TRIM44	-0.219934	0.032085	-0.0137883	0.604661	-0.00437633	0.927543	-0.00949973	0.818975	0.111155	0.349833	0.0323993	0.355544
[truncated: 24,743 more rows]

## Sheet: Table. S8
Table. S8. Results of GO and KEGG enrichment for PLS1+ and PLS1- genes in different EOS subtypes
[truncated: 299 more rows]

[truncated: 2 more sheets: Table. S9, Table. S10]
